# Supplementary material for: Genomewide landscape of gene–metabolome associations in Escherichia coli
Source: Mol Syst Biol. 2017 Jan 16;13(1):907. doi: 10.15252/msb.20167150 (PMC5293155; doi:10.15252/msb.20167150)
Supplement: Supplementary file 2 — Table EV1 [file MSB-13-907-s002.xlsx]

## Sheet: Legend EV1A
Legend:
Table EV1A Strains Analyzed. 3870 strains are currently classified as "ready to deliver", 450 strains as "not current JW ORF, eliminated wrong primers or eliminated weak growth. From the 3870 usable strains, 3847 represent unique gene knock-outs.

## Sheet: Legend EV1B
Legend:
Table EV1B Detected ions. 3169 and 4365 unique m/z were detected in negative and positive ionization mode respectively. Putative annotations are indicated based on accurate mass with 3mD tolerance.

## Sheet: Table EV1A
						Growth-ratesc
Sample Number	JW ID	Blattner ID	Gene Name	Annotationa	Keio Delivery Statusb	Mean	Standard Deviation
1	JW0001	b0002	thrA	fused aspartokinase I and homoserine dehydrogenase I	ready to distribute	0.82	0.08
2	JW0002	b0003	thrB	homoserine kinase	ready to distribute	0.81	0.03
3	JW0003	b0004	thrC	threonine synthase	ready to distribute	0.8	n.d.
4	JW0004	b0005	yaaX	predicted protein	ready to distribute	0.78	0.07
5	JW0005	b0006	yaaA	Peroxide resistance protein, lowers intracellular iron	ready to distribute	0.85	0.05
6	JW0006	b0007	yaaJ	predicted transporter	ready to distribute	0.78	0.01
7	JW0007	b0008	talB	transaldolase B	ready to distribute	0.8	0.09
8	JW0008	b0009	mog	molybdochelatase incorporating molybdenum into molybdopterin	ready to distribute	0.78	0.06
9	JW0009	b0010	yaaH	inner membrane protein, Grp1_Fun34_YaaH family	ready to distribute	0.64	0.03
10	JW0010	b0011	yaaW	conserved protein, UPF0174 family	ready to distribute	0.67	0.08
11	JW0012	b0013	yaaI	conserved protein, UPF0412 family	ready to distribute	0.8	0.03
12	JW0013	b0014	dnaK	chaperone Hsp70, co-chaperone with DnaJ	ready to distribute	0.53	0.46
13	JW0014	b0015	dnaJ	chaperone Hsp40, co-chaperone with DnaK	ready to distribute	0.72	0.13
14	JW0018	b0019	nhaA	sodium-proton antiporter	ready to distribute	0.35	0.21
15	JW0019	b0020	nhaR	DNA-binding transcriptional activator	ready to distribute	0.8	0.05
16	JW0022	b0023	rpsT	30S ribosomal subunit protein S20	ready to distribute	0.61	0.27
17	JW0024	b0026	ileS	isoleucyl-tRNA synthetase	ready to distribute	0.74	0.11
18	JW0026	b0028	fkpB	FKBP-type peptidyl-prolyl cis-trans isomerase (rotamase)	ready to distribute	0.67	0.05
19	JW0028	b0030	rihC	ribonucleoside hydrolase 3	ready to distribute	0.75	0.02
20	JW0030	b0032	carA	carbamoyl phosphate synthetase small subunit, glutamine amidotransferase	ready to distribute	0.41	0.25
21	JW0031	b0033	carB	carbamoyl-phosphate synthase large subunit	ready to distribute	0.24	0.21
22	JW0033	b0034	caiF	DNA-binding transcriptional activator	ready to distribute	0.77	n.d.
23	JW0035	b0036	caiD	carnitinyl-CoA dehydratase	ready to distribute	0.86	0.23
24	JW0036	b0037	caiC	probable crotonobetaine/carnitine-CoA ligase	ready to distribute	1.04	0.01
25	JW0037	b0038	caiB	crotonobetainyl CoA:carnitine CoA transferase	ready to distribute	0.89	0.13
26	JW0038	b0039	caiA	crotonobetaine reductase subunit II, FAD-binding	ready to distribute	0.87	0.03
27	JW0039	b0040	caiT	predicted transporter	ready to distribute	0.91	0.01
28	JW0040	b0041	fixA	predicted electron transfer flavoprotein subunit, required for anaerobic carnitine reduction	ready to distribute	0.74	0.01
29	JW0041	b0042	fixB	predicted electron transfer flavoprotein, NAD/FAD-binding domain and ETFP adenine nucleotide-binding domain-like protein	ready to distribute	0.8	0.08
30	JW0042	b0043	fixC	predicted oxidoreductase with FAD/NAD(P)-binding domain	ready to distribute	0.77	0.03
31	JW0043	b0044	fixX	predicted 4Fe-4S ferredoxin-type protein	ready to distribute	0.75	0.01
32	JW0044	b0045	yaaU	predicted transporter	ready to distribute	0.77	0.18
33	JW0045	b0046	kefF	potassium-efflux system ancillary protein for KefC, glutathione-regulated; quinone oxidoreductase, FMN-dependent	ready to distribute	0.75	0.03
34	JW0046	b0047	kefC	potassium:proton antiporter	ready to distribute	0.9	0.06
35	JW0048	b0049	apaH	diadenosine tetraphosphatase	ready to distribute	0.89	0.13
36	JW0049	b0050	apaG	protein associated with Co2+ and Mg2+ efflux	ready to distribute	0.72	0.07
37	JW0050	b0051	ksgA	16S rRNA dimethyladenosine transferase, SAM-dependent	ready to distribute	0.76	n.d.
38	JW0051	b0052	pdxA	4-hydroxy-L-threonine phosphate dehydrogenase, NAD-dependent	ready to distribute	0.33	0.19
39	JW0052	b0053	surA	peptidyl-prolyl cis-trans isomerase (PPIase)	ready to distribute	0.84	n.d.
40	JW0054	b0055	djlA	DnaJ-like protein, membrane anchored	ready to distribute	0.92	0.05
41	JW0055	b0056	yabP	not matched	ready to distribute	0.77	0.03
42	JW0057	b0058	rluA	pseudouridine synthase for 23S rRNA (position 746) and tRNAphe(position 32)	ready to distribute	1.22	0.58
43	JW0058	b0059	hepA	RNA polymerase-associated helicase protein (ATPase and RNA polymerase recycling factor)	ready to distribute	0.82	0.02
44	JW0059	b0060	polB	DNA polymerase II	ready to distribute	0.66	0.01
45	JW0063	b0064	araC	DNA-binding transcriptional dual regulator	ready to distribute	0.65	0.02
46	JW0065	b0066	thiQ	thiamin transporter subunit	ready to distribute	0.82	0.06
47	JW0066	b0067	thiP	fused thiamin transporter subunits of ABC superfamily: membrane components	ready to distribute	0.8	0.01
48	JW0067	b0068	tbpA	thiamin transporter subunit	ready to distribute	0.7	0.03
49	JW0068	b0069	sgrR	transcriptional DNA-binding transcriptional activator of sgrS sRNA	ready to distribute	0.74	0.05
50	JW0069	b0070	setA	broad specificity sugar efflux system	ready to distribute	0.82	0.02
51	JW0070	b0071	leuD	3-isopropylmalate dehydratase small subunit	ready to distribute	0.87	0.09
52	JW0071	b0072	leuC	3-isopropylmalate dehydratase large subunit	ready to distribute	0.81	0.05
53	JW0073	b0074	leuA	2-isopropylmalate synthase	ready to distribute	0.86	0.03
54	JW0074	b0075	leuL	leu operon leader peptide	ready to distribute	0.89	0.07
55	JW0075	b0076	leuO	DNA-binding transcriptional activator	ready to distribute	0.84	0.08
56	JW0076	b0077	ilvI	acetolactate synthase III, large subunit	ready to distribute	0.82	0.05
57	JW0077	b0078	ilvH	acetolactate synthase III, thiamin-dependent, small subunit	ready to distribute	0.86	0.01
58	JW0078	b0080	fruR	DNA-binding transcriptional repressor-activator for carbon metabolism	ready to distribute	0.85	0.12
59	JW0079	b0081	mraZ	RsmH methytransferase inhibitor	ready to distribute	0.82	0.12
60	JW0080	b0082	mraW	16S rRNA m(4)C1402 methyltranserfase, SAM-dependent	ready to distribute	0.77	0.03
61	JW0097	b0099	mutT	nucleoside triphosphate pyrophosphohydrolase, marked preference for dGTP	ready to distribute	0.85	0.05
62	JW0099	b0102	yacF	conserved protein	ready to distribute	0.65	0.01
63	JW0100	b0103	coaE	dephospho-CoA kinase	ready to distribute	0.68	0.02
64	JW0101	b0104	guaC	GMP reductase	ready to distribute	0.88	0.08
65	JW0102	b0106	hofC	assembly protein in type IV pilin biogenesis, transmembrane protein	ready to distribute	0.87	0.01
66	JW0103	b0107	hofB	conserved protein with nucleoside triphosphate hydrolase domain	ready to distribute	0.88	0.1
67	JW0104	b0108	ppdD	predicted major pilin subunit	ready to distribute	0.79	0.06
68	JW0105	b0109	nadC	quinolinate phosphoribosyltransferase	ready to distribute	0.8	n.d.
69	JW0106	b0110	ampD	1,6-anhydro-N-acetylmuramyl-L-alanine amidase, Zn-dependent; murein amidase	ready to distribute	0.92	0.06
70	JW0107	b0111	ampE	predicted inner membrane protein	ready to distribute	0.57	0.15
71	JW0108	b0112	aroP	aromatic amino acid transporter	ready to distribute	0.81	0.1
72	JW0109	b0113	pdhR	DNA-binding transcriptional dual regulator	ready to distribute	0.82	0.03
73	JW0110	b0114	aceE	pyruvate dehydrogenase, decarboxylase component E1, thiamin-binding	ready to distribute	0.68	0.26
74	JW0111	b0115	aceF	pyruvate dehydrogenase, dihydrolipoyltransacetylase component E2	ready to distribute	0.43	0.12
75	JW0112	b0116	lpd	lipoamide dehydrogenase, E3 component is part of three enzyme complexes	ready to distribute	0.69	0.15
76	JW0113	b0117	yacH	predicted protein	ready to distribute	0.74	0.05
77	JW0114	b0118	acnB	bifunctional aconitate hydratase 2/2-methylisocitrate dehydratase	ready to distribute	0.72	0.07
78	JW0115	b0119	yacL	conserved protein	ready to distribute	0.78	0.07
79	JW0116	b0120	speD	S-adenosylmethionine decarboxylase	ready to distribute	0.58	0.05
80	JW0117	b0121	speE	spermidine synthase (putrescine aminopropyltransferase)	ready to distribute	0.79	0.03
81	JW0118	b0122	yacC	conserved protein, PulS_OutS family	ready to distribute	0.69	0.05
82	JW0119	b0123	cueO	multicopper oxidase (laccase)	ready to distribute	0.75	0.09
83	JW0120	b0124	gcd	glucose dehydrogenase	ready to distribute	0.74	n.d.
84	JW0123	b0127	yadG	predicted transporter subunit: ATP-binding component of ABC superfamily	ready to distribute	0.79	0.08
85	JW0124	b0128	yadH	predicted transporter subunit: membrane component of ABC superfamily	ready to distribute	0.8	0.03
86	JW0125	b0129	yadI	predicted PTS Enzyme IIA	ready to distribute	0.72	0.01
87	JW0126	b0130	yadE	predicted polysaccharide deacetylase lipoprotein	ready to distribute	0.71	0.01
88	JW0127	b0131	panD	aspartate 1-decarboxylase	ready to distribute	0.88	n.d.
89	JW0129	b0133	panC	pantothenate synthetase	ready to distribute	0.69	0.06
90	JW0130	b0134	panB	3-methyl-2-oxobutanoate hydroxymethyltransferase	ready to distribute	0.7	0.03
91	JW0131	b0135	yadC	predicted fimbrial-like adhesin protein	ready to distribute	0.76	0.03
92	JW0132	b0136	yadK	predicted fimbrial-like adhesin protein	ready to distribute	0.72	n.d.
93	JW0133	b0137	yadL	predicted fimbrial-like adhesin protein	ready to distribute	0.88	0.08
94	JW0134	b0138	yadM	predicted fimbrial-like adhesin protein	ready to distribute	0.65	0.12
95	JW0135	b0139	htrE	predicted outer membrane usher protein	ready to distribute	0.77	0.01
96	JW0136	b0140	ecpD	predicted periplasmic pilin chaperone	ready to distribute	0.64	0.05
97	JW0137	b0141	yadN	predicted fimbrial-like adhesin protein	ready to distribute	0.68	0.03
98	JW0141	b0145	dksA	DNA-binding transcriptional regulator of rRNA transcription, DnaK suppressor protein	ready to distribute	0.92	0.04
99	JW0142	b0146	sfsA	predicted DNA-binding transcriptional regulator	ready to distribute	0.84	0.11
100	JW0144	b0148	hrpB	predicted ATP-dependent helicase	ready to distribute	0.72	0.05
101	JW0145	b0149	mrcB	fused glycosyl transferase and transpeptidase	ready to distribute	0.68	0.03
102	JW0146	b0150	fhuA	ferrichrome outer membrane transporter	ready to distribute	0.77	n.d.
103	JW0147	b0151	fhuC	iron-hydroxamate transporter subunit	ready to distribute	0.82	0.2
104	JW0148	b0152	fhuD	iron-hydroxamate transporter subunit	ready to distribute	0.8	0.02
105	JW0149	b0153	fhuB	fused iron-hydroxamate transporter subunits of ABC superfamily: membrane components	ready to distribute	0.88	0.17
106	JW0153	b0157	yadS	inner membrane protein, UPF0126 family	ready to distribute	0.74	0.04
107	JW0154	b0158	btuF	vitamin B12 transporter subunit: periplasmic-binding component of ABC superfamily	ready to distribute	0.94	0.05
108	JW0155	b0159	pfs	5'-methylthioadenosine/S-adenosylhomocysteine nucleosidase	ready to distribute	0.68	0.05
109	JW0156	b0160	dgt	deoxyguanosine triphosphate triphosphohydrolase	ready to distribute	0.84	0.04
110	JW0157	b0161	degP	serine endoprotease (protease Do), membrane-associated	ready to distribute	0.7	0.09
111	JW0159	b0163	yaeH	conserved protein, UPF0325 family	ready to distribute	0.79	0.06
112	JW0162	b0167	glnD	uridylyltransferase	ready to distribute	0.6	0.11
113	JW0173	b0178	hlpA	periplasmic chaperone	ready to distribute	0.7	0.05
114	JW0178	b0183	rnhB	ribonuclease HII, degrades RNA of DNA-RNA hybrids	ready to distribute	0.73	0.03
115	JW0181	b0186	ldcC	lysine decarboxylase 2, constitutive	ready to distribute	0.74	0.05
116	JW0182	b0187	yaeR	predicted lyase	ready to distribute	0.7	0.01
117	JW0184	b0189	rof	modulator of Rho-dependent transcription termination	ready to distribute	0.84	0.02
118	JW0185	b4406	yaeP	conserved protein	ready to distribute	0.75	0.12
119	JW0186	b0190	yaeQ	conserved protein	ready to distribute	0.77	0.06
120	JW0187	b0191	yaeJ	petidyl-tRNA hydrolase, ribosome-attached; stalled ribosome rescue factor	ready to distribute	0.74	0.02
121	JW0188	b0192	nlpE	lipoprotein involved with copper homeostasis and adhesion	ready to distribute	0.74	0.02
122	JW0191	b0195	yaeB	conserved protein, UPF0066 family	ready to distribute	0.7	0.01
123	JW0192	b0196	rcsF	predicted outer membrane protein, signal	ready to distribute	0.81	0.04
124	JW0193	b0197	metQ	DL-methionine transporter subunit	ready to distribute	0.74	0.01
125	JW0194	b0198	metI	DL-methionine transporter subunit	ready to distribute	0.79	0.04
126	JW0195	b0199	metN	DL-methionine transporter subunit	ready to distribute	0.81	0.09
127	JW0196	b0200	gmhB	D,D-heptose 1,7-bisphosphate phosphatase	ready to distribute	0.61	0.07
128	JW0197	b0207	dkgB	2,5-diketo-D-gluconate reductase B	ready to distribute	0.86	0.17
129	JW0198	b0208	yafC	predicted DNA-binding transcriptional regulator	ready to distribute	0.85	0.01
130	JW0200	b0210	yafE	predicted S-adenosyl-L-methionine-dependent methyltransferase	ready to distribute	0.83	0.02
131	JW0202	b0212	gloB	hydroxyacylglutathione hydrolase	ready to distribute	0.86	0.03
132	JW0203	b0213	yafS	predicted S-adenosyl-L-methionine-dependent methyltransferase	ready to distribute	0.7	0.04
133	JW0204	b0214	rnhA	ribonuclease HI, degrades RNA of DNA-RNA hybrids	ready to distribute	0.78	0.03
134	JW0205	b0215	dnaQ	DNA polymerase III epsilon subunit	ready to distribute	0.88	0.05
135	JW0206	b0217	yafT	lipoprotein	ready to distribute	0.74	0.04
136	JW0207	b0218	yafU	not matched	ready to distribute	0.69	0.25
137	JW0210	b0220	ivy	inhibitor of c-type lysozyme, periplasmic	ready to distribute	0.81	0.04
138	JW0212	b0222	lpcA	D-sedoheptulose 7-phosphate isomerase	ready to distribute	0.84	0.05
139	JW0213	b0223	yafJ	predicted amidotransfease	ready to distribute	0.82	0.04
140	JW0214	b0224	yafK	conserved protein	ready to distribute	0.73	0.01
141	JW0215	b0225	yafQ	translation inhibitor toxin of toxin-antitoxin pair YafQ/DinJ	ready to distribute	0.79	0.05
142	JW0216	b0226	dinJ	antitoxin of YafQ-DinJ toxin-antitoxin system	ready to distribute	0.85	0.02
143	JW0217	b0227	yafL	predicted lipoprotein and C40 family peptidase	ready to distribute	0.79	0.02
144	JW0218	b0228	yafM	conserved protein	ready to distribute	0.79	0.07
145	JW0221	b0231	dinB	DNA polymerase IV	ready to distribute	0.74	0.01
146	JW0222	b0232	yafN	antitoxin of the YafO-YafN toxin-antitoxin system	ready to distribute	0.74	0.04
147	JW0223	b0233	yafO	mRNA interferase toxin of the YafO-YafN toxin-antitoxin system	ready to distribute	0.82	n.d.
148	JW0224	b0234	yafP	predicted acyltransferase with acyl-CoA N-acyltransferase domain	ready to distribute	0.8	0.07
149	JW0225	b0235	ykfJ	not matched	ready to distribute	0.7	n.d.
150	JW0226	b0236	prfH	not matched	ready to distribute	0.75	0.06
151	JW0227	b0237	pepD	aminoacyl-histidine dipeptidase (peptidase D)	ready to distribute	0.73	n.d.
152	JW0228	b0238	gpt	guanine-hypoxanthine phosphoribosyltransferase	ready to distribute	0.75	0.03
153	JW0229	b0239	frsA	fermentation-respiration switch protein; PTS Enzyme IIA(Glc)-binding protein; pNP-butyrate esterase activity	ready to distribute	0.74	0.01
154	JW0230	b0240	crl	sigma factor-binding protein, stimulates RNA polymerase holoenzyme formation	ready to distribute	0.63	0.22
155	JW0231	b0241	phoE	outer membrane phosphoporin protein E	ready to distribute	0.86	0.02
156	JW0232	b0242	proB	gamma-glutamate kinase	ready to distribute	0.82	0.03
157	JW0233	b0243	proA	gamma-glutamylphosphate reductase	ready to distribute	0.75	n.d.
158	JW0234	b0245	ykfI	CP4-6 prophage; toxin of the YkfI-YafW toxin-antitoxin system	ready to distribute	0.77	0.04
159	JW0235	b0246	yafW	CP4-6 prophage; antitoxin of the YkfI-YafW toxin-antitoxin system	ready to distribute	0.8	0.08
160	JW0236	b0247	ykfG	CP4-6 prophage; predicted DNA repair protein	ready to distribute	0.72	0.01
161	JW0239	b0250	ykfB	CP4-6 prophage; predicted protein	ready to distribute	0.78	0.02
162	JW0240	b0251	yafY	lipoprotein, inner membrane; overproduction stimulates degP expression; CP4-6 prophage	ready to distribute	0.82	0.02
163	JW0242	b0252	yafZ	CP4-6 prophage; conserved protein	ready to distribute	0.76	0.03
164	JW0243	b0253	ykfA	CP4-6 prophage; predicted GTP-binding protein	ready to distribute	0.82	0.04
165	JW0244	b0254	perR	CP4-6 prophage; predicted DNA-binding transcriptional regulator	ready to distribute	0.92	0.11
166	JW0247	b0257	insO	not matched	ready to distribute	0.76	0.03
167	JW0253	b0261	mmuM	CP4-6 prophage; S-methylmethionine:homocysteine methyltransferase	ready to distribute	0.85	0.06
168	JW0254	b0262	afuC	CP4-6 prophage; predicted ferric transporter subunit	ready to distribute	0.96	0.01
169	JW0255	b0263	afuB	not matched	ready to distribute	0.79	0.03
170	JW0258	b4505	ykgN	not matched	ready to distribute	0.56	0.26
171	JW0259	b0266	yagB	not matched	ready to distribute	0.75	0.04
172	JW0260	b0267	yagA	CP4-6 prophage; predicted DNA-binding transcriptional regulator	ready to distribute	0.8	0.04
173	JW0261	b0268	yagE	2-keto-3-deoxy gluconate (KDG) aldolase; CP4-6 prophage	ready to distribute	0.8	0.01
174	JW0262	b0269	yagF	CP4-6 prophage; predicted dehydratase	ready to distribute	1	0.11
175	JW0264	b0271	yagH	CP4-6 prophage; predicted xylosidase/arabinosidase	ready to distribute	0.78	0.21
176	JW0265	b0272	yagI	CP4-6 prophage; predicted DNA-binding transcriptional regulator	ready to distribute	0.76	0.07
177	JW0266	b0273	argF	ornithine carbamoyltransferase 2, chain F; CP4-6 prophage	ready to distribute	0.93	0.06
178	JW0270	b0276	yagJ	not matched	ready to distribute	0.81	0.07
179	JW0271	b0277	yagK	CP4-6 prophage; conserved protein	ready to distribute	0.89	0.01
180	JW0272	b0278	yagL	CP4-6 prophage; DNA-binding protein	ready to distribute	0.68	n.d.
181	JW0273	b0279	yagM	CP4-6 prophage; predicted protein	ready to distribute	0.85	0.03
182	JW0274	b0280	yagN	CP4-6 prophage; predicted protein	ready to distribute	0.85	0.08
183	JW0275	b0281	intF	CP4-6 prophage; predicted phage integrase	ready to distribute	0.87	0.04
184	JW0276	b0282	yagP	not matched	ready to distribute	0.82	0.01
185	JW0277	b0283	yagQ	moco insertion factor for PaoABC aldehyde oxidoreductase	ready to distribute	0.84	0.07
186	JW0278	b0284	yagR	PaoABC aldehyde oxidoreductase, Moco-containing subunit	ready to distribute	0.77	0.03
187	JW0279	b0285	yagS	PaoABC aldehyde oxidoreductase, FAD-containing subunit	ready to distribute	0.77	0.06
188	JW0280	b0286	yagT	PaoABC aldehyde oxidoreductase, 2Fe-2S subunit	ready to distribute	0.73	0.02
189	JW0281	b0287	yagU	inner membrane protein, DUF1440 family	ready to distribute	0.84	0.06
190	JW0282	b0288	ykgJ	predicted ferredoxin	ready to distribute	0.99	0.06
191	JW0284	b0290	yagW	predicted receptor	ready to distribute	0.81	0.03
192	JW0285	b0291	yagX	predicted aromatic compound dioxygenase	ready to distribute	0.75	0.07
193	JW0286	b0292	yagY	predicted protein	ready to distribute	0.81	0.02
194	JW0287	b0293	yagZ	cryptic Mat fimbrillin gene	ready to distribute	0.79	0.06
195	JW0291	b0297	eaeH	not matched	ready to distribute	0.9	n.d.
196	JW0298	b0305	ykgD	predicted DNA-binding transcriptional regulator	ready to distribute	0.86	0.02
197	JW0300	b0307	ykgF	predicted electron transport protein with ferridoxin-like domai	ready to distribute	0.83	0.04
198	JW0302	b0310	ykgH	predicted inner membrane protein	ready to distribute	0.76	0.07
199	JW0303	b0311	betA	choline dehydrogenase, a flavoprotein	ready to distribute	0.91	0.11
200	JW0304	b0312	betB	betaine aldehyde dehydrogenase, NAD-dependent	ready to distribute	0.74	0.05
201	JW0305	b0313	betI	DNA-binding transcriptional repressor	ready to distribute	0.8	0.1
202	JW0306	b0314	betT	choline transporter of high affinity	ready to distribute	0.88	0.04
203	JW0307	b0315	yahA	c-di-GMP-specific phosphodiesterase	ready to distribute	0.8	0.02
204	JW0308	b0316	yahB	predicted DNA-bindng transcriptional regulator	ready to distribute	0.84	0.03
205	JW0309	b0317	yahC	predicted inner membrane protein	ready to distribute	0.86	0.07
206	JW0310	b0318	yahD	ankyrin repeat protein	ready to distribute	0.88	0.01
207	JW0311	b0319	yahE	predicted protein	ready to distribute	0.8	0.02
208	JW0312	b0320	yahF	predicted acyl-CoA synthetase with NAD(P)-binding domain and succinyl-CoA synthetase domain	ready to distribute	0.84	0.04
209	JW0313	b0321	yahG	conserved protein	ready to distribute	0.79	n.d.
210	JW0315	b0323	yahI	carbamate kinase-like protein	ready to distribute	0.81	n.d.
211	JW0316	b0324	yahJ	predicted deaminase with metallo-dependent hydrolase domain	ready to distribute	0.84	n.d.
212	JW0317	b0325	yahK	predicted oxidoreductase, Zn-dependent and NAD(P)-binding	ready to distribute	0.83	n.d.
213	JW0318	b0326	yahL	predicted protein	ready to distribute	0.84	n.d.
214	JW0320	b0328	yahN	amino acid exporter for proline, lysine, glutamate, homoserine	ready to distribute	0.75	0.05
215	JW0321	b0329	yahO	periplasmic protein, function unknown, YhcN family	ready to distribute	0.82	0.08
216	JW0322	b0330	prpR	propionate catabolism operon regulatory protein	ready to distribute	0.81	0.1
217	JW0323	b0331	prpB	2-methylisocitrate lyase	ready to distribute	0.81	0.15
218	JW0324	b0333	prpC	2-methylcitrate synthase	ready to distribute	0.91	0.17
219	JW0325	b0334	prpD	2-methylcitrate dehydratase	ready to distribute	0.97	0.04
220	JW0326	b0335	prpE	propionate--CoA ligase	ready to distribute	0.83	0.04
221	JW0327	b0336	codB	cytosine transporter	ready to distribute	0.93	0.05
222	JW0328	b0337	codA	cytosine/isoguanine deaminase	ready to distribute	0.9	0.05
223	JW0330	b0339	cynT	carbonic anhydrase	ready to distribute	0.8	0.01
224	JW0331	b0340	cynS	cyanate aminohydrolase	ready to distribute	0.88	0.09
225	JW0332	b0341	cynX	predicted cyanate transporter	ready to distribute	0.79	n.d.
226	JW0333	b0342	lacA	thiogalactoside acetyltransferase	ready to distribute	1	0.08
227	JW0334	b0343	lacY	lactose permease	ready to distribute	0.95	0.11
228	JW0336	b0345	lacI	DNA-binding transcriptional repressor	ready to distribute	0.76	0.05
229	JW0337	b0346	mhpR	DNA-binding transcriptional activator, 3HPP-binding	ready to distribute	0.81	0.04
230	JW0338	b0347	mhpA	3-(3-hydroxyphenyl)propionate hydroxylase	ready to distribute	0.79	0.02
231	JW0339	b0348	mhpB	2,3-dihydroxyphenylpropionate 1,2-dioxygenase	ready to distribute	0.81	0.04
232	JW0340	b0349	mhpC	2-hydroxy-6-ketonona-2,4-dienedioic acid hydrolase	ready to distribute	0.73	n.d.
233	JW0341	b0350	mhpD	2-keto-4-pentenoate hydratase	ready to distribute	0.81	0.03
234	JW0342	b0351	mhpF	acetaldehyde-CoA dehydrogenase II, NAD-binding	ready to distribute	0.71	n.d.
235	JW0343	b0352	mhpE	4-hyroxy-2-oxovalerate/4-hydroxy-2-oxopentanoic acid aldolase, class I	ready to distribute	0.83	0.1
236	JW0345	b0354	yaiL	predicted protein	ready to distribute	0.74	0.01
237	JW0346	b0355	frmB	S-formylglutathione hydrolase	ready to distribute	1.05	0.19
238	JW0347	b0356	frmA	alcohol dehydrogenase class III/glutathione-dependent formaldehyde dehydrogenase	ready to distribute	-0.15	0.75
239	JW0348	b0357	frmR	regulator protein that represses frmRAB operon	ready to distribute	0.74	0.03
240	JW0349	b0358	yaiO	outer membrane protein	ready to distribute	0.86	0.04
241	JW0350	b0359	yaiX	-	ready to distribute	0.82	0.03
242	JW0355	b0363	yaiP	predicted glucosyltransferase	ready to distribute	0.75	0.07
243	JW0356	b0364	yaiS	conserved protein	ready to distribute	0.81	0.03
244	JW0357	b0365	tauA	taurine transporter subunit	ready to distribute	0.83	0.03
245	JW0358	b0366	tauB	taurine transporter subunit	ready to distribute	1.16	0.2
246	JW0359	b0367	tauC	taurine transporter subunit	ready to distribute	0.84	0.03
247	JW0360	b0368	tauD	taurine dioxygenase, 2-oxoglutarate-dependent	ready to distribute	0.77	0.01
248	JW0362	b0371	yaiT	not matched	ready to distribute	0.84	0.02
249	JW0366	b0375	yaiV	predicted DNA-binding transcriptional regulator	ready to distribute	0.83	0.07
250	JW0368	b0377	sbmA	microcin B17 transporter	ready to distribute	0.82	0.08
251	JW0369	b0378	yaiW	probable lipoprotein required for swarming phenotype	ready to distribute	0.78	0.04
252	JW0370	b0379	yaiY	inner membrane protein, DUF2755 family	ready to distribute	0.8	0.04
253	JW0372	b0381	ddlA	D-alanine-D-alanine ligase A	ready to distribute	0.8	0.07
254	JW0373	b0382	yaiB	anti-RssB factor, RpoS stabilzer during Pi starvation; anti-adapter protein	ready to distribute	0.99	0.01
255	JW0374	b0383	phoA	bacterial alkaline phosphatase	ready to distribute	0.84	0.12
256	JW0376	b0385	yaiC	diguanylate cyclase for cellulose, biofilm, motility regulation	ready to distribute	0.85	0.01
257	JW0377	b0386	proC	pyrroline-5-carboxylate reductase, NAD(P)-binding	ready to distribute	0.86	0.04
258	JW0378	b0387	yaiI	conserved protein, UPF0178 family, downregulated by beryllium	ready to distribute	0.83	0.02
259	JW0379	b0388	aroL	shikimate kinase II	ready to distribute	0.87	0.03
260	JW0380	b0389	yaiA	predicted protein	ready to distribute	0.86	0.04
261	JW0381	b0390	aroM	conserved protein, AroM family; regulated by aroR	ready to distribute	0.72	0.04
262	JW0382	b0391	yaiE	conserved protein, UPF0345 family	ready to distribute	0.97	0.02
263	JW0383	b0392	ykiA	not matched	ready to distribute	0.87	0.01
264	JW0384	b0393	rdgC	nucleoid-associated ssDNA and dsDNA binding protein; competitive inhibitor of RecA function	ready to distribute	0.89	0.01
265	JW0385	b0394	mak	manno(fructo)kinase	ready to distribute	0.84	0.06
266	JW0386	b0396	araJ	arabinose-inducible predicted transporter, MFS family	ready to distribute	0.85	0.08
267	JW0387	b0397	sbcC	exonuclease, dsDNA, ATP-dependent	ready to distribute	0.5	0.19
268	JW0388	b0398	sbcD	exonuclease, dsDNA, ATP-dependent	ready to distribute	0.8	0.03
269	JW0389	b0399	phoB	DNA-binding response regulator in two-component regulatory system with PhoR (or CreC)	ready to distribute	0.84	0.08
270	JW0390	b0400	phoR	sensory histidine kinase in two-component regulatory system with PhoB	ready to distribute	0.8	n.d.
271	JW0391	b0401	brnQ	Branched-chain amino acid transport system 2 carrier protein; LIV-II transport system for Ile, Leu, and Val	ready to distribute	0.89	0.02
272	JW0393	b0403	malZ	maltodextrin glucosidase	ready to distribute	0.92	0.08
273	JW0394	b0404	yajB	conserved protein	ready to distribute	0.67	0.02
274	JW0395	b0405	queA	S-adenosylmethionine:tRNA ribosyltransferase-isomerase	ready to distribute	1.34	0.64
275	JW0396	b0406	tgt	tRNA-guanine transglycosylase	ready to distribute	0.8	0.07
276	JW0397	b0407	yajC	SecYEG protein translocase auxillary subunit	ready to distribute	0.87	0.02
277	JW0400	b0410	yajD	conserved protein, HNH family	ready to distribute	0.76	0.08
278	JW0401	b0411	tsx	nucleoside channel, receptor of phage T6 and colicin K	ready to distribute	0.92	0.01
279	JW0403	b0413	ybaD	conserved protein	ready to distribute	0.84	0.06
280	JW0406	b0416	nusB	transcription antitermination protein	ready to distribute	0.73	0.26
281	JW0408	b0418	pgpA	phosphatidylglycerophosphatase A	ready to distribute	0.67	0.02
282	JW0409	b0419	yajO	2-carboxybenzaldehyde reductase, function unknown	ready to distribute	0.84	n.d.
283	JW0412	b0422	xseB	exonuclease VII small subunit	ready to distribute	0.73	0.01
284	JW0413	b0423	thiI	tRNA s(4)U8 sulfurtransferase	ready to distribute	0.91	n.d.
285	JW0415	b0425	panE	2-dehydropantoate reductase, NADPH-specific	ready to distribute	0.75	0.01
286	JW0418	b0428	cyoE	protoheme IX farnesyltransferase	ready to distribute	0.84	0.02
287	JW0419	b0429	cyoD	cytochrome o ubiquinol oxidase subunit IV	ready to distribute	0.85	0.06
288	JW0420	b0430	cyoC	cytochrome o ubiquinol oxidase subunit III	ready to distribute	0.92	0.1
289	JW0421	b0431	cyoB	cytochrome o ubiquinol oxidase subunit I	ready to distribute	0.93	0.08
290	JW0422	b0432	cyoA	cytochrome o ubiquinol oxidase subunit II	ready to distribute	0.86	0.02
291	JW0423	b0433	ampG	muropeptide transporter	ready to distribute	0.85	0.01
292	JW0424	b0434	yajG	predicted lipoprotein	ready to distribute	0.85	0.1
293	JW0426	b0436	tig	peptidyl-prolyl cis/trans isomerase (trigger factor)	ready to distribute	0.78	0.02
294	JW0427	b0437	clpP	proteolytic subunit of ClpA-ClpP and ClpX-ClpP ATP-dependent serine proteases	ready to distribute	0.78	0.08
295	JW0428	b0438	clpX	ATPase and specificity subunit of ClpX-ClpP ATP-dependent serine protease	ready to distribute	0.77	0.03
296	JW0429	b0439	lon	DNA-binding ATP-dependent protease La	ready to distribute	0.85	0.04
297	JW0430	b0440	hupB	HU, DNA-binding transcriptional regulator, beta subunit	ready to distribute	0.88	0.02
298	JW0431	b0441	ppiD	periplasmic folding chaperone, has an inactive PPIase domain	ready to distribute	0.86	0.05
299	JW0432	b0442	ybaV	conserved protein, ComEA homolog	ready to distribute	0.84	0.03
300	JW0433	b0443	ybaW	long-chain acyl-CoA thioesterase III	ready to distribute	0.72	0.09
301	JW0434	b0444	ybaX	7-cyano-7-deazaguanine (preQ0) synthase; queuosine biosynthesis	ready to distribute	0.58	0.01
302	JW0435	b0445	ybaE	predicted transporter subunit: periplasmic-binding component of ABC superfamily	ready to distribute	0.81	0.04
303	JW0436	b0446	cof	thiamin pyrimidine pyrophosphate hydrolase; HMP-PP phosphatase	ready to distribute	0.85	0.15
304	JW0437	b0447	ybaO	predicted DNA-binding transcriptional regulator	ready to distribute	0.82	0.15
305	JW0438	b0448	mdlA	fused predicted multidrug transporter subunits of ABC superfamily: ATP-binding components	ready to distribute	0.71	0.05
306	JW0440	b0450	glnK	nitrogen assimilation regulatory protein for GlnL, GlnE, and AmtB	ready to distribute	0.85	n.d.
307	JW0441	b0451	amtB	ammonium transporter	ready to distribute	0.81	0.04
308	JW0442	b0452	tesB	acyl-CoA thioesterase II	ready to distribute	0.75	0.07
309	JW0443	b0453	ybaY	outer membrane lipoprotein	ready to distribute	0.77	0.08
310	JW0444	b0454	ybaZ	binds and enhances nucleotide excision repair of O(6)-alkylguanine; degenerate cysteine methyltransferase homolog	ready to distribute	0.78	0.1
311	JW0445	b0456	ybaA	conserved protein, DUF1428 family	ready to distribute	0.83	0.08
312	JW0448	b0459	maa	maltose O-acetyltransferase	ready to distribute	0.98	0.27
313	JW0449	b0460	hha	modulator of gene expression, with H-NS	ready to distribute	0.74	0.09
314	JW0450	b0461	ybaJ	Hha toxicity attenuator; conjugation-related protein	ready to distribute	0.83	0.02
315	JW0451	b0462	acrB	multidrug efflux system protein	ready to distribute	0.77	0.12
316	JW0452	b0463	acrA	multidrug efflux system	ready to distribute	0.89	0.05
317	JW0453	b0464	acrR	DNA-binding transcriptional repressor	ready to distribute	0.84	n.d.
318	JW0454	b0465	kefA	fused conserved protein	ready to distribute	0.79	0.06
319	JW0455	b0466	ybaM	predicted protein	ready to distribute	0.84	0.11
320	JW0456	b0467	priC	primosomal replication protein N''	ready to distribute	0.74	0.06
321	JW0457	b0468	ybaN	inner membrane protein, DUF454 family	ready to distribute	0.89	0.04
322	JW0458	b0469	apt	adenine phosphoribosyltransferase	ready to distribute	0.86	0.01
323	JW0460	b0471	ybaB	conserved protein	ready to distribute	0.94	0.14
324	JW0461	b0472	recR	gap repair protein	ready to distribute	0.9	0.06
325	JW0462	b0473	htpG	protein refolding molecular co-chaperone Hsp90, Hsp70-dependent; heat-shock protein; ATPase	ready to distribute	0.91	0.03
326	JW0465	b0476	aes	acetyl esterase	ready to distribute	0.66	0.05
327	JW0466	b0477	gsk	inosine/guanosine kinase	ready to distribute	0.8	0.02
328	JW0467	b0478	ybaL	predicted transporter with NAD(P)-binding Rossmann-fold domain	ready to distribute	0.81	0.06
329	JW0468	b0479	fsr	predicted fosmidomycin efflux system	ready to distribute	0.88	0.06
330	JW0469	b0480	ushA	bifunctional UDP-sugar hydrolase/5'-nucleotidase	ready to distribute	0.81	0.02
331	JW0470	b0481	ybaK	conserved protein	ready to distribute	0.91	0.05
332	JW0471	b0482	ybaP	GumN family protein	ready to distribute	0.85	0.08
333	JW0472	b0483	ybaQ	predicted DNA-binding transcriptional regulator	ready to distribute	0.75	0.04
334	JW0473	b0484	copA	copper transporter	ready to distribute	0.99	0.03
335	JW0474	b0485	ybaS	glutaminase	ready to distribute	0.7	0.03
336	JW0475	b0486	ybaT	predicted transporter	ready to distribute	0.85	0.01
337	JW0476	b0487	cueR	DNA-binding transcriptional activator of copper-responsive regulon genes	ready to distribute	0.75	0.06
338	JW0478	b0489	ybbK	multicopy suppressor of ftsH htpX double mutant; membrane-anchored predicted protease with C-terminal cytoplasmic PHB domain	ready to distribute	0.72	0.02
339	JW0479	b0490	ybbL	predicted transporter subunit: ATP-binding component of ABC superfamily	ready to distribute	0.78	0.09
340	JW0482	b0493	ybbO	predicted oxidoreductase with NAD(P)-binding Rossmann-fold domain	ready to distribute	0.93	n.d.
341	JW0483	b0494	tesA	multifunctional acyl-CoA thioesterase I and protease I and lysophospholipase L1	ready to distribute	0.92	n.d.
342	JW0484	b0495	ybbA	predicted transporter subunit: ATP-binding component of ABC superfamily	ready to distribute	0.79	0.02
343	JW0485	b0496	ybbP	predicted ABC transporter permease	ready to distribute	0.8	0.1
344	JW0486	b0497	rhsD	rhsD element protein	ready to distribute	0.67	0.12
345	JW0487	b0498	ybbC	predicted protein	ready to distribute	0.85	0.02
346	JW0488	b0499	ylbH	not matched	ready to distribute	0.81	0.01
347	JW0489	b0500	ybbD	not matched	ready to distribute	0.84	0.14
348	JW0491	b0503	ybbB	tRNA 2-selenouridine synthase, selenophosphate-dependent	ready to distribute	0.81	0.02
349	JW0492	b0504	ybbS	DNA-binding transcriptional activator of the allD operon	ready to distribute	0.86	0.08
350	JW0493	b0505	allA	ureidoglycolate hydrolase	ready to distribute	0.86	n.d.
351	JW0494	b0506	allR	DNA-binding transcriptional repressor for all (allantoin) and gcl (glyoxylate) operons; glyoxylate-induced	ready to distribute	0.96	0.09
352	JW0495	b0507	gcl	glyoxylate carboligase	ready to distribute	0.76	0.07
353	JW0496	b0508	hyi	hydroxypyruvate isomerase	ready to distribute	0.93	0.09
354	JW0497	b0509	glxR	tartronate semialdehyde reductase, NADH-dependent	ready to distribute	0.71	0.1
355	JW0498	b0510	ybbV	not matched	ready to distribute	0.91	0.02
356	JW0499	b0511	ybbW	predicted allantoin transporter	ready to distribute	0.7	0.11
357	JW0500	b0512	allB	allantoinase	ready to distribute	0.69	0.07
358	JW0501	b0513	ybbY	predicted uracil/xanthine transporter	ready to distribute	0.78	0.05
359	JW0502	b0514	glxK	glycerate kinase II	ready to distribute	0.89	0.08
360	JW0503	b0515	ylbA	conserved protein	ready to distribute	0.83	0.02
361	JW0504	b0516	allC	allantoate amidohydrolase	ready to distribute	0.84	0.07
362	JW0505	b0517	allD	ureidoglycolate dehydrogenase	ready to distribute	0.78	0.09
363	JW0506	b0518	fdrA	multicopy suppressor of dominant negative ftsH mutations; predicted acyl-CoA synthetase with NAD(P)-binding Rossmann-fold domain	ready to distribute	0.92	0.07
364	JW0507	b4507	ylbE	-	ready to distribute	0.85	0.05
365	JW0508	b0519	ylbE	-	ready to distribute	0.89	0.08
366	JW0509	b0520	ylbF	conserved protein	ready to distribute	0.87	0.02
367	JW0510	b0521	ybcF	predicted carbamate kinase	ready to distribute	0.8	0.17
368	JW0511	b0522	purK	N5-carboxyaminoimidazole ribonucleotide synthase	ready to distribute	0.31	0.17
369	JW0512	b0523	purE	N5-carboxyaminoimidazole ribonucleotide mutase	ready to distribute	0.27	0.01
370	JW0514	b0525	ppiB	peptidyl-prolyl cis-trans isomerase B (rotamase B)	ready to distribute	0.86	0.05
371	JW0516	b0527	ybcI	inner membrane protein, DUF457 family	ready to distribute	0.88	0.09
372	JW0519	b0530	sfmA	predicted fimbrial-like adhesin protein	ready to distribute	0.85	0.05
373	JW0520	b0531	sfmC	pilin chaperone, periplasmic	ready to distribute	1.1	0.26
374	JW0521	b0532	sfmD	predicted outer membrane export usher protein	ready to distribute	0.83	0.1
375	JW0525	b0537	intD	DLP12 prophage; predicted integrase	ready to distribute	0.8	0.06
376	JW0526	b0539	ybcC	not matched	ready to distribute	1.36	0.39
377	JW0527	b4508	ybcD	-	ready to distribute	0.72	n.d.
378	JW0530	b0542	renD	not matched	ready to distribute	0.85	0.06
379	JW0531	b0543	emrE	DLP12 prophage; multidrug resistance protein	ready to distribute	0.86	0.1
380	JW0532	b0544	ybcK	DLP12 prophage; predicted recombinase	ready to distribute	0.89	0.04
381	JW0533	b0545	ybcL	DLP12 prophage; secreted protein, UPF0098 family	ready to distribute	0.83	n.d.
382	JW0534	b0546	ybcM	DLP12 prophage; predicted DNA-binding transcriptional regulator	ready to distribute	0.79	0.12
383	JW0535	b0547	ybcN	DLP12 prophage; predicted protein	ready to distribute	0.88	0.01
384	JW0536	b0548	ninE	DLP12 prophage; conserved protein	ready to distribute	0.81	0.16
385	JW0537	b0549	ybcO	DLP12 prophage; predicted protein	ready to distribute	0.81	0.06
386	JW0538	b0550	rusA	DLP12 prophage; endonuclease RUS	ready to distribute	0.81	0.01
387	JW0539	b0551	ybcQ	DLP12 prophage; predicted antitermination protein	ready to distribute	0.8	0.05
388	JW0543	b0554	essD	DLP12 prophage; predicted phage lysis protein	ready to distribute	0.82	0.12
389	JW0544	b0555	ybcS	DLP12 prophage; predicted lysozyme	ready to distribute	1.11	0.18
390	JW0546	b0557	borD	DLP12 prophage; predicted lipoprotein	ready to distribute	0.92	0.23
391	JW0548	b0559	ybcW	DLP12 prophage; predicted protein	ready to distribute	0.86	0.02
392	JW0549	b0560	nohB	DLP12 prophage; DNA packaging protein	ready to distribute	0.8	0.07
393	JW0551	b0562	ybcY	not matched	ready to distribute	0.85	0.05
394	JW0552	b0563	ylcE	not matched	ready to distribute	0.82	0.2
395	JW0553	b0564	appY	DNA-binding global transcriptional activator; DLP12 prophage	ready to distribute	0.83	0.14
396	JW0554	b0565	ompT	DLP12 prophage; outer membrane protease VII (outer membrane protein 3b)	ready to distribute	0.85	0.1
397	JW0555	b0566	envY	DNA-binding transcriptional activator of porin biosynthesis	ready to distribute	0.88	0.03
398	JW0556	b0567	ybcH	predicted protein	ready to distribute	0.8	0.12
399	JW0557	b0568	nfrA	bacteriophage N4 receptor, outer membrane subunit	ready to distribute	0.85	0.01
400	JW0558	b0569	nfrB	bacteriophage N4 receptor, inner membrane subunit	ready to distribute	0.88	0.02
401	JW0560	b0571	cusR	DNA-binding response regulator in two-component regulatory system with CusS	ready to distribute	0.85	0.02
402	JW0561	b0572	cusC	copper/silver efflux system, outer membrane component	ready to distribute	0.84	0.03
403	JW0562	b0573	cusF	periplasmic copper- and silver-binding protein	ready to distribute	1	0.1
404	JW0563	b0574	cusB	copper/silver efflux system, membrane fusion protein	ready to distribute	0.97	0.05
405	JW0564	b0575	cusA	copper/silver efflux system, membrane component	ready to distribute	0.83	0.01
406	JW0565	b0576	pheP	phenylalanine transporter	ready to distribute	0.77	n.d.
407	JW0566	b0577	ybdG	mechanosensitive channel protein, miniconductance	ready to distribute	0.88	0.1
408	JW0567	b0578	nfnB	dihydropteridine reductase, NAD(P)H-dependent, oxygen-insensitive	ready to distribute	0.86	0.02
409	JW0569	b0580	ybdJ	predicted inner membrane protein	ready to distribute	0.96	0.11
410	JW0570	b0581	ybdK	weak gamma-glutamyl:cysteine ligase	ready to distribute	0.88	0.03
411	JW0576	b0585	fes	enterobactin/ferric enterobactin esterase	ready to distribute	0.63	0.02
412	JW0577	b4511	ybdZ	conserved protein	ready to distribute	0.88	0.01
413	JW0578	b0586	entF	enterobactin synthase multienzyme complex component, ATP-dependent	ready to distribute	0.85	0.11
414	JW0579	b0587	fepE	regulator of length of O-antigen component of lipopolysaccharide chains	ready to distribute	0.81	0.04
415	JW0580	b0588	fepC	iron-enterobactin transporter subunit	ready to distribute	0.65	0.11
416	JW0581	b0589	fepG	iron-enterobactin transporter subunit	ready to distribute	0.73	0.03
417	JW0582	b0590	fepD	iron-enterobactin transporter subunit	ready to distribute	0.68	0.07
418	JW0584	b0592	fepB	iron-enterobactin transporter subunit	ready to distribute	0.67	0.04
419	JW0585	b0593	entC	isochorismate synthase 1	ready to distribute	0.74	n.d.
420	JW0586	b0594	entE	2,3-dihydroxybenzoate-AMP ligase component of enterobactin synthase multienzyme complex	ready to distribute	0.76	0.08
421	JW0587	b0595	entB	isochorismatase	ready to distribute	0.96	0.21
422	JW0588	b0596	entA	2,3-dihydro-2,3-dihydroxybenzoate dehydrogenase	ready to distribute	0.62	0.18
423	JW0589	b0597	ybdB	thioesterase required for efficient enterobactin production	ready to distribute	0.77	0.1
424	JW0590	b0598	cstA	carbon starvation protein	ready to distribute	0.96	0.01
425	JW0591	b4512	ybdD	conserved protein, DUF466 family	ready to distribute	0.79	0.11
426	JW0592	b0599	ybdH	predicted oxidoreductase	ready to distribute	0.77	0.04
427	JW0593	b0600	ybdL	methionine aminotransferase, PLP-dependent	ready to distribute	0.82	0.03
428	JW0594	b0601	ybdM	conserved protein	ready to distribute	0.85	0.01
429	JW0595	b0602	ybdN	conserved protein	ready to distribute	0.95	0.01
430	JW0596	b0603	ybdO	predicted DNA-binding transcriptional regulator	ready to distribute	0.87	0.13
431	JW0597	b0604	dsbG	thiol:disulfide interchange protein, periplasmic	ready to distribute	0.75	0.04
432	JW0598	b0605	ahpC	alkyl hydroperoxide reductase, C22 subunit	ready to distribute	0.95	n.d.
433	JW0599	b0606	ahpF	alkyl hydroperoxide reductase, F52a subunit, FAD/NAD(P)-binding	ready to distribute	0.9	0.05
434	JW0600	b0607	uspG	universal stress protein UP12	ready to distribute	0.72	0.03
435	JW0601	b0608	ybdR	predicted oxidoreductase, Zn-dependent and NAD(P)-binding	ready to distribute	0.87	0.21
436	JW0602	b0610	rnk	regulator of nucleoside diphosphate kinase	ready to distribute	1.02	0.03
437	JW0603	b0611	rna	ribonuclease I	ready to distribute	0.79	0.05
438	JW0604	b0612	citT	citrate:succinate antiporter	ready to distribute	0.84	0.08
439	JW0605	b0613	citG	2-(5''-triphosphoribosyl)-3'-dephosphocoenzyme-A synthase	ready to distribute	0.78	0.24
440	JW0606	b0614	citX	apo-citrate lyase phosphoribosyl-dephospho-CoA transferase	ready to distribute	0.78	0.06
441	JW0608	b0616	citE	citrate lyase, citryl-ACP lyase (beta) subunit	ready to distribute	0.83	0.06
442	JW0609	b0617	citD	citrate lyase, acyl carrier (gamma) subunit	ready to distribute	0.78	0.01
443	JW0610	b0618	citC	[citrate [pro-3S]-lyase] ligase	ready to distribute	0.85	0.02
444	JW0611	b0619	citA	sensory histidine kinase in two-component regulatory system with citB	ready to distribute	0.74	0.09
445	JW0612	b0620	citB	DNA-binding response regulator in two-component regulatory system with citA	ready to distribute	0.83	0.05
446	JW0613	b0621	dcuC	anaerobic C4-dicarboxylate transport	ready to distribute	0.77	0.05
447	JW0616	b0621	dcuC	anaerobic C4-dicarboxylate transport	ready to distribute	0.95	n.d.
448	JW0617	b0622	crcA	phospholipid:lipid A palmitoyltransferase	ready to distribute	0.8	0.03
449	JW0618	b0623	cspE	DNA-binding transcriptional repressor	ready to distribute	1.1	0.13
450	JW0619	b0624	crcB	inner membrane protein associated with chromosome condensation	ready to distribute	0.92	0.06
451	JW0620	b0625	ybeH	not matched	ready to distribute	0.88	0.02
452	JW0621	b0626	ybeM	not matched	ready to distribute	0.84	0.07
453	JW0622	b0627	tatE	TatABCE protein translocation system subunit	ready to distribute	0.87	0.03
454	JW0623	b0628	lipA	lipoate synthase	ready to distribute	0.44	0.12
455	JW0624	b0629	ybeF	predicted DNA-binding transcriptional regulator	ready to distribute	0.87	0.02
456	JW0626	b0631	ybeD	conserved protein, UPF0250 family	ready to distribute	0.96	0.04
457	JW0627	b0632	dacA	D-alanyl-D-alanine carboxypeptidase (penicillin-binding protein 5)	ready to distribute	0.81	0.04
458	JW0628	b0633	rlpA	septal ring protein, suppressor of prc, minor lipoprotein	ready to distribute	0.86	0.07
459	JW0631	b0636	ybeA	23S rRNA m(3)Psi1915 pseudouridine methyltransferase; SAM-dependent	ready to distribute	0.85	0.02
460	JW0633	b0638	cobC	predicted alpha-ribazole-5'-P phosphatase	ready to distribute	0.88	0.05
461	JW0638	b0643	ybeL	conserved protein, DUF1451 family	ready to distribute	0.8	0.02
462	JW0640	b0645	ybeR	predicted protein	ready to distribute	0.91	0.02
463	JW0641	b0646	djlB	predicted co-chaperone	ready to distribute	0.87	0.01
464	JW0642	b0647	ybeT	conserved protein, Sel1 family	ready to distribute	0.78	0.1
465	JW0643	b0648	ybeU	conserved protein, DUF1266 family	ready to distribute	0.81	0.05
466	JW0644	b0649	djlC	Hsc56 co-chaperone of HscC	ready to distribute	0.8	0.05
467	JW0645	b0650	hscC	Hsp70 family chaperone Hsc62, binds to RpoD and inhibits transcription	ready to distribute	0.72	0.08
468	JW0646	b0651	rihA	ribonucleoside hydrolase 1	ready to distribute	0.8	0.06
469	JW0647	b0652	gltL	glutamate, aspartate ABC transporter ATP-binding subunit	ready to distribute	0.84	0.05
470	JW0648	b0653	gltK	glutamate, aspartate ABC transporter permease subunit	ready to distribute	0.73	0.03
471	JW0649	b0654	gltJ	glutamate, aspartate ABC transporter permease subunit	ready to distribute	0.98	0.05
472	JW0655	b0658	ybeX	predicteed ion transport	ready to distribute	0.9	0.02
473	JW0656	b0659	ybeY	metal-binding heat shock protein required for rRNA maturation	ready to distribute	0.44	0.07
474	JW0657	b0660	ybeZ	predicted protein with nucleoside triphosphate hydrolase domain	ready to distribute	0.76	n.d.
475	JW0658	b0661	miaB	tRNA-i(6)A37 methylthiotransferase	ready to distribute	0.87	0.04
476	JW0659	b0662	ubiF	2-octaprenyl-3-methyl-6-methoxy-1,4-benzoquinol oxygenase	ready to distribute	0.73	0.01
477	JW0660	b0674	asnB	asparagine synthetase B	ready to distribute	0.85	n.d.
478	JW0661	b0675	nagD	UMP phosphatase	ready to distribute	0.81	0.04
479	JW0662	b0676	nagC	DNA-binding transcriptional dual regulator, repressor of N-acetylglucosamine	ready to distribute	0.86	0.03
480	JW0663	b0677	nagA	N-acetylglucosamine-6-phosphate deacetylase	ready to distribute	1.36	0.82
481	JW0664	b0678	nagB	glucosamine-6-phosphate deaminase	ready to distribute	0.88	0.19
482	JW0665	b0679	nagE	fused N-acetyl glucosamine specific PTS enzyme: IIC, IIB, and IIA components	ready to distribute	0.8	0.07
483	JW0667	b0681	ybfM	chitoporin, uptake of chitosugars	ready to distribute	0.97	0.04
484	JW0668	b0682	ybfN	novel lipoprotein induced by chitosugars	ready to distribute	0.96	0.13
485	JW0669	b0683	fur	DNA-binding transcriptional dual regulator of siderophore biosynthesis and transport	ready to distribute	0.8	n.d.
486	JW0673	b0686	ybfF	acyl-CoA esterase in vitro	ready to distribute	0.76	0.02
487	JW0674	b0687	seqA	regulatory protein for replication initiation	ready to distribute	0.93	0.03
488	JW0675	b0688	pgm	phosphoglucomutase	ready to distribute	0.66	0.1
489	JW0676	b0689	ybfP	lipoprotein	ready to distribute	0.85	0.17
490	JW0679	b0692	potE	putrescine/proton symporter: putrescine/ornithine antiporter	ready to distribute	0.93	0.11
491	JW0680	b0693	speF	ornithine decarboxylase isozyme, inducible	ready to distribute	0.86	0.01
492	JW0683	b0695	kdpD	fused sensory histidine kinase in two-component regulatory system with KdpE: signal sensing protein	ready to distribute	0.92	0.13
493	JW0684	b0696	kdpC	potassium translocating ATPase, subunit C	ready to distribute	0.83	0.1
494	JW0685	b0697	kdpB	potassium translocating ATPase, subunit B	ready to distribute	1.03	0.21
495	JW0686	b0698	kdpA	potassium translocating ATPase, subunit A	ready to distribute	0.83	0.01
496	JW0687	b4513	kdpF	potassium ion accessory transporter subunit	ready to distribute	0.91	0.03
497	JW0688	b0699	ybfA	predicted protein	ready to distribute	0.79	0.08
498	JW0689	b0700	rhsC	rhsC element core protein RshC	ready to distribute	0.79	0.02
499	JW0691	b0702	ybfB	predicted membrane protein	ready to distribute	0.96	0.05
500	JW0692	b0703	ybfO	not matched	ready to distribute	0.84	0.09
501	JW0693	b0704	ybfC	predicted protein	ready to distribute	0.78	0.1
502	JW0694	b4514	ybfQ	not matched	ready to distribute	0.95	0.09
503	JW0695	b0705	ybfL	-	ready to distribute	0.89	0.04
504	JW0696	b0706	ybfD	conserved protein	ready to distribute	0.77	n.d.
505	JW0697	b0707	ybgA	conserved protein, DUF1722 family	ready to distribute	0.89	0.03
506	JW0698	b0708	phr	deoxyribodipyrimidine photolyase, FAD-binding	ready to distribute	0.8	0.05
507	JW0699	b0709	ybgH	dipeptide and tripeptide permease D	ready to distribute	0.78	0.04
508	JW0700	b0710	ybgI	conserved metal-binding protein, NIF3 family	ready to distribute	0.79	0.14
509	JW0701	b0711	ybgJ	predicted enzyme subunit	ready to distribute	0.92	0.01
510	JW0702	b0712	ybgK	predicted enzyme subunit	ready to distribute	0.79	0.13
511	JW0703	b0713	ybgL	conserved protein, UPF0271 family	ready to distribute	-0.02	0.99
512	JW0704	b0714	nei	endonuclease VIII/ 5-formyluracil/5-hydroxymethyluracil DNA glycosylase	ready to distribute	0.74	0.03
513	JW0707	b0717	ybgP	predicted periplasmic pilus chaperone	ready to distribute	0.94	0.01
514	JW0709	b0719	ybgD	predicted fimbrial-like adhesin protein	ready to distribute	0.84	0.13
515	JW0710	b0720	gltA	citrate synthase	ready to distribute	0.87	0.02
516	JW0711	b0721	sdhC	succinate dehydrogenase, membrane subunit, binds cytochrome b556	ready to distribute	0.96	0.02
517	JW0712	b0722	sdhD	succinate dehydrogenase, membrane subunit, binds cytochrome b556	ready to distribute	1.01	n.d.
518	JW0713	b0723	sdhA	succinate dehydrogenase, flavoprotein subunit	ready to distribute	1.25	0.55
519	JW0714	b0724	sdhB	succinate dehydrogenase, FeS subunit	ready to distribute	0.87	0.03
520	JW0715	b0726	sucA	2-oxoglutarate decarboxylase, thiamin-requiring	ready to distribute	1.07	0.11
521	JW0716	b0727	sucB	dihydrolipoyltranssuccinase	ready to distribute	0.9	0.06
522	JW0717	b0728	sucC	succinyl-CoA synthetase, beta subunit	ready to distribute	1.09	n.d.
523	JW0718	b0729	sucD	succinyl-CoA synthetase, NAD(P)-binding, alpha subunit	ready to distribute	0.64	0.06
524	JW0719	b0730	mngR	DNA-binding transcriptional dual regulator, fatty-acyl-binding	ready to distribute	0.74	0.03
525	JW0720	b0731	mngA	fused 2-O-a-mannosyl-D-glycerate specific PTS enzymes: IIA component/IIB component/IIC component	ready to distribute	0.9	0.11
526	JW0721	b0732	mngB	alpha-mannosidase	ready to distribute	0.73	0.05
527	JW0723	b0734	cydB	cytochrome d terminal oxidase, subunit II	ready to distribute	0.66	0.01
528	JW0724	b4515	ybgT	conserved protein	ready to distribute	0.87	0.03
529	JW0725	b0735	ybgE	conserved protein	ready to distribute	1	0.04
530	JW0726	b0736	ybgC	acyl-CoA thioesterase, involved in phospholipid metabolism	ready to distribute	0.76	0.09
531	JW0727	b0737	tolQ	membrane spanning protein in TolA-TolQ-TolR complex	ready to distribute	0.74	0.01
532	JW0728	b0738	tolR	membrane spanning protein in TolA-TolQ-TolR complex	ready to distribute	0.79	0.13
533	JW0729	b0739	tolA	membrane anchored protein in TolA-TolQ-TolR complex	ready to distribute	0.83	0.07
534	JW0731	b0741	pal	peptidoglycan-associated outer membrane lipoprotein	ready to distribute	0.7	0.06
535	JW0732	b0742	ybgF	periplasmic TolA-binding protein	ready to distribute	0.89	0.04
536	JW0733	b0750	nadA	quinolinate synthase, subunit A	ready to distribute	0.88	0.04
537	JW0734	b0751	pnuC	nicotinamide mononucleotide transporter	ready to distribute	0.87	0.11
538	JW0735	b0752	zitB	zinc efflux system	ready to distribute	0.79	0.02
539	JW0736	b0753	ybgS	conserved protein	ready to distribute	0.83	0.02
540	JW0737	b0754	aroG	3-deoxy-D-arabino-heptulosonate-7-phosphate synthase, phenylalanine repressible	ready to distribute	0.77	n.d.
541	JW0739	b0756	galM	galactose-1-epimerase (mutarotase)	ready to distribute	0.72	0.04
542	JW0740	b0757	galK	galactokinase	ready to distribute	0.78	0.03
543	JW0741	b0758	galT	galactose-1-phosphate uridylyltransferase	ready to distribute	0.88	0.02
544	JW0742	b0759	galE	UDP-galactose-4-epimerase	ready to distribute	0.83	0.06
545	JW0743	b0760	modF	fused molybdate transporter subunits of ABC superfamily: ATP-binding components	ready to distribute	0.87	0.02
546	JW0744	b0761	modE	DNA-binding transcriptional repressor for the molybdenum transport operon modABC	ready to distribute	1.23	0.41
547	JW0746	b0763	modA	molybdate transporter subunit	ready to distribute	0.75	0.02
548	JW0747	b0764	modB	molybdate transporter subunit	ready to distribute	0.81	0.08
549	JW0748	b0765	modC	molybdate transporter subunit	ready to distribute	0.72	0.02
550	JW0749	b0766	ybhA	pyridoxal phosphate (PLP) phosphatase	ready to distribute	0.84	0.04
551	JW0750	b0767	ybhE	6-phosphogluconolactonase	ready to distribute	0.79	0.06
552	JW0752	b0769	ybhH	conserved protein	ready to distribute	0.66	0.14
553	JW0753	b0770	ybhI	predicted transporter	ready to distribute	0.94	0.01
554	JW0755	b0772	ybhC	acyl-CoA thioesterase, lipoprotein	ready to distribute	0.89	n.d.
555	JW0756	b0773	ybhB	kinase inhibitor homolog, UPF0098 family	ready to distribute	0.89	n.d.
556	JW0757	b0774	bioA	7,8-diaminopelargonic acid synthase, PLP-dependent	ready to distribute	1	0.09
557	JW0758	b0775	bioB	biotin synthase	ready to distribute	0.93	0.03
558	JW0759	b0776	bioF	8-amino-7-oxononanoate synthase	ready to distribute	0.76	0.03
559	JW0760	b0777	bioC	malonyl-CoA methyltransferase, SAM-dependent	ready to distribute	0.83	0.11
560	JW0761	b0778	bioD	dethiobiotin synthetase	ready to distribute	1.82	0.91
561	JW0762	b0779	uvrB	excinulease of nucleotide excision repair, DNA damage recognition component	ready to distribute	0.86	0.02
562	JW0763	b0780	ybhK	predicted transferase with NAD(P)-binding Rossmann-fold domain	ready to distribute	0.84	0.03
563	JW0764	b0781	moaA	molybdopterin biosynthesis protein A	ready to distribute	0.85	0.02
564	JW0765	b0782	moaB	molybdopterin biosynthesis protein B	ready to distribute	0.85	0.03
565	JW0766	b0783	moaC	molybdopterin biosynthesis, protein C	ready to distribute	0.94	n.d.
566	JW0767	b0784	moaD	molybdopterin synthase, small subunit	ready to distribute	0.86	0.02
567	JW0768	b0785	moaE	molybdopterin synthase, large subunit	ready to distribute	0.89	0.06
568	JW0769	b0786	ybhL	inner membrane protein, UPF0005 family	ready to distribute	0.87	0.14
569	JW0770	b0787	ybhM	inner membrane protein, UPF0005 family	ready to distribute	0.76	0.08
570	JW0771	b0788	ybhN	conserved inner membrane protein	ready to distribute	0.78	0.04
571	JW0772	b0789	ybhO	cardiolipin synthase 2	ready to distribute	0.93	0.1
572	JW0773	b0790	ybhP	conserved protein, endo/exonuclease/phosphatase family PFAM PF03372	ready to distribute	0.92	0.05
573	JW0774	b0791	ybhQ	inner membrane protein	ready to distribute	0.79	0.03
574	JW0777	b0793	ybhS	predicted transporter subunit: membrane component of ABC superfamily	ready to distribute	0.81	0.11
575	JW0779	b0795	ybhG	predicted membrane fusion protein (MFP) component of efflux pump, membrane anchor	ready to distribute	0.88	0.01
576	JW0780	b0796	ybiH	predicted DNA-binding transcriptional regulator	ready to distribute	0.82	0.05
577	JW0781	b0797	rhlE	ATP-dependent RNA helicase	ready to distribute	1.48	0.69
578	JW0783	b0798	ybiA	conserved protein, DUF1768 family	ready to distribute	0.85	0.06
579	JW0784	b0799	dinG	ATP-dependent DNA helicase	ready to distribute	0.84	0.06
580	JW0785	b0800	ybiB	predicted family 3 glycosyltransferase	ready to distribute	0.85	0.05
581	JW0786	b0801	ybiC	predicted dehydrogenase	ready to distribute	0.8	0.04
582	JW0787	b0802	ybiJ	predicted protein	ready to distribute	0.87	0.09
583	JW0788	b0803	ybiI	DksA-type zinc finger protein, function unknown	ready to distribute	0.77	0.04
584	JW0790	b0805	fiu	catecholate siderophore receptor Fiu	ready to distribute	0.87	0.01
585	JW0794	b0809	glnQ	glutamine transporter subunit	ready to distribute	0.77	0.09
586	JW0795	b0810	glnP	glutamine transporter subunit	ready to distribute	0.83	0.06
587	JW0796	b0811	glnH	glutamine transporter subunit	ready to distribute	0.8	0.04
588	JW0797	b0812	dps	Fe-binding and storage protein	ready to distribute	0.82	0.04
589	JW0798	b0813	rhtA	threonine and homoserine efflux system	ready to distribute	0.79	0.12
590	JW0799	b0814	ompX	outer membrane protein X	ready to distribute	0.73	0.12
591	JW0800	b0815	ybiP	predicted hydrolase, inner membrane	ready to distribute	0.72	0.02
592	JW0801	b0817	mntR	DNA-binding transcriptional regulator of mntH	ready to distribute	0.9	0.06
593	JW0802	b0818	ybiR	predicted transporter	ready to distribute	0.72	0.13
594	JW0803	b0819	ybiS	L,D-transpeptidase linking Lpp to murein	ready to distribute	0.88	0.07
595	JW0804	b0820	ybiT	fused predicted transporter subunits of ABC superfamily: ATP-binding components	ready to distribute	0.78	0.03
596	JW0805	b0821	ybiU	predicted protein	ready to distribute	0.94	0.1
597	JW0806	b0822	ybiV	sugar phosphatase; preference for fructose-1-P, ribose-5-P and glucose-6-P	ready to distribute	1.07	0.08
598	JW0807	b0823	ybiW	predicted pyruvate formate lyase	ready to distribute	0.68	0.09
599	JW0808	b0824	ybiY	predicted pyruvate formate lyase activating enzyme	ready to distribute	0.95	0.21
600	JW0810	b0826	moeB	molybdopterin synthase sulfurylase	ready to distribute	0.95	0.07
601	JW0811	b0827	moeA	molybdopterin biosynthesis protein	ready to distribute	0.82	0.1
602	JW0812	b0828	iaaA	Isoaspartyl peptidase	ready to distribute	0.92	0.12
603	JW0815	b0831	yliC	glutathione transporter, permease component, ABC superfamily	ready to distribute	0.8	0.05
604	JW0816	b0832	yliD	glutathione transporter, permease component, ABC superfamily	ready to distribute	0.93	0.09
605	JW0817	b0833	yliE	predicted cyclic-di-GMP phosphodiesterase, inner membrane protein	ready to distribute	0.9	0.03
606	JW0818	b0834	yliF	predicted diguanylate cyclase	ready to distribute	0.86	0.04
607	JW0819	b0835	yliG	ribosomal protein S12 methylthiotransferase; radical SAM superfamily	ready to distribute	0.9	0.02
608	JW0820	b0836	yliH	repressor of biofilm formation by indole transport regulation	ready to distribute	0.73	0.05
609	JW0821	b0837	yliI	soluble aldose sugar dehydrogenase	ready to distribute	0.84	0.07
610	JW0822	b0838	yliJ	glutathione S-transferase	ready to distribute	0.87	0.08
611	JW0823	b0839	dacC	D-alanyl-D-alanine carboxypeptidase (penicillin-binding protein 6a)	ready to distribute	0.74	0.07
612	JW0824	b0840	deoR	DNA-binding transcriptional repressor	ready to distribute	0.8	0.02
613	JW0826	b0842	cmr	multidrug efflux system protein	ready to distribute	0.85	0.01
614	JW0827	b0843	ybjH	predicted protein	ready to distribute	0.79	0.11
615	JW0829	b0845	ybjJ	predicted transporter	ready to distribute	0.96	0.03
616	JW0831	b0847	ybjL	predicted transporter	ready to distribute	0.78	0.03
617	JW0832	b0848	ybjM	inner membrane protein	ready to distribute	0.76	0.01
618	JW0833	b0849	grxA	glutaredoxin 1, redox coenzyme for ribonucleotide reductase (RNR1a)	ready to distribute	0.93	0.1
619	JW0834	b0850	ybjC	conserved protein, DUF1418 family	ready to distribute	0.81	0.07
620	JW0835	b0851	nfsA	nitroreductase A, NADPH-dependent, FMN-dependent	ready to distribute	0.88	0.03
621	JW0836	b0852	rimK	ribosomal protein S6 modification protein	ready to distribute	0.81	0.01
622	JW0837	b0853	ybjN	predicted oxidoreductase	ready to distribute	0.86	0.04
623	JW0838	b0854	potF	putrescine transporter subunit: periplasmic-binding component of ABC superfamily	ready to distribute	0.82	0.1
624	JW0840	b0856	potH	putrescine transporter subunit: membrane component of ABC superfamily	ready to distribute	0.86	0.08
625	JW0841	b0857	potI	putrescine transporter subunit: membrane component of ABC superfamily	ready to distribute	0.96	0.12
626	JW0842	b0858	ybjO	inner membrane protein, DUF2593 family	ready to distribute	0.74	0.02
627	JW0843	b0859	rumB	23S rRNA m(5)U747 methyltransferase	ready to distribute	0.83	0.04
628	JW0844	b0860	artJ	arginine binding protein, periplasmic	ready to distribute	0.64	0.1
629	JW0845	b0861	artM	arginine transporter subunit	ready to distribute	0.76	n.d.
630	JW0846	b0862	artQ	arginine transporter subunit	ready to distribute	0.88	0.03
631	JW0847	b0863	artI	arginine transporter subunit	ready to distribute	0.83	0.08
632	JW0848	b0864	artP	arginine transporter subunit	ready to distribute	0.79	0.05
633	JW0849	b0865	ybjP	lipoprotein	ready to distribute	0.97	0.04
634	JW0850	b0866	ybjQ	conserved protein, UPF0145 family	ready to distribute	0.67	0.05
635	JW0851	b0867	ybjR	1,6-anhydro-N-acetylmuramyl-L-alanine amidase, Zn-dependent; OM lipoprotein	ready to distribute	0.98	0.04
636	JW0854	b0870	ltaE	L-allo-threonine aldolase, PLP-dependent	ready to distribute	0.9	0.17
637	JW0855	b0871	poxB	pyruvate dehydrogenase (pyruvate oxidase), thiamin-dependent, FAD-binding	ready to distribute	0.93	0.07
638	JW0857	b0873	hcp	hybrid-cluster [4Fe-2S-2O] protein in anaerobic terminal reductases	ready to distribute	0.9	n.d.
639	JW0858	b0874	ybjE	predicted transporter	ready to distribute	0.78	0.11
640	JW0859	b0875	aqpZ	aquaporin Z	ready to distribute	0.82	0.06
641	JW0860	b0876	ybjD	conserved protein with nucleoside triphosphate hydrolase domain	ready to distribute	0.79	0.01
642	JW0861	b0877	ybjX	conserved protein	ready to distribute	0.97	0.02
643	JW0862	b0878	macA	macrolide transporter subunit, membrane fusion protein (MFP) component	ready to distribute	0.78	0.1
644	JW0863	b0879	macB	fused macrolide transporter subunits of ABC superfamily: ATP-binding component/membrane component	ready to distribute	0.82	0.02
645	JW0864	b0880	cspD	inhibitor of DNA replication, cold shock protein homolog	ready to distribute	0.95	0.03
646	JW0865	b0881	clpS	regulatory protein for ClpA substrate specificity	ready to distribute	0.87	0.03
647	JW0866	b0882	clpA	ATPase and specificity subunit of ClpA-ClpP ATP-dependent serine protease, chaperone activity	ready to distribute	0.83	0.04
648	JW0868	b0885	aat	leucyl/phenylalanyl-tRNA-protein transferase	ready to distribute	0.8	0.08
649	JW0871	b0888	trxB	thioredoxin reductase, FAD/NAD(P)-binding	ready to distribute	0.86	0.03
650	JW0872	b0889	lrp	DNA-binding transcriptional dual regulator, leucine-binding	ready to distribute	0.73	0.02
651	JW0875	b0892	ycaJ	DNA-dependent ATPase involved in processing recombination intermediates at replication forks	ready to distribute	0.88	0.03
652	JW0878	b0895	dmsB	dimethyl sulfoxide reductase, anaerobic, subunit B	ready to distribute	0.98	0.08
653	JW0879	b0896	dmsC	dimethyl sulfoxide reductase, anaerobic, subunit C	ready to distribute	0.91	0.08
654	JW0880	b0897	ycaC	predicted hydrolase, isochorismatase family	ready to distribute	0.84	n.d.
655	JW0881	b0898	ycaD	predicted MFS-type transporter	ready to distribute	0.85	0.03
656	JW0883	b0900	ycaN	predicted DNA-binding transcriptional regulator	ready to distribute	0.86	0.01
657	JW0884	b0901	ycaK	conserved protein	ready to distribute	0.74	0.06
658	JW0885	b0902	pflA	pyruvate formate lyase activating enzyme 1	ready to distribute	0.81	0.03
659	JW0886	b0903	pflB	pyruvate formate lyase I	ready to distribute	0.8	0.05
660	JW0887	b0904	focA	formate channel	ready to distribute	0.85	0.03
661	JW0888	b0905	ycaO	ribosomal protein S12 methylthiotransferase accessory factor	ready to distribute	0.71	0.02
662	JW0889	b0906	ycaP	predicted inner membrane protein, UPF0702 family	ready to distribute	0.98	0.01
663	JW0890	b0907	serC	3-phosphoserine/phosphohydroxythreonine aminotransferase	ready to distribute	0.26	0.06
664	JW0891	b0908	aroA	5-enolpyruvylshikimate-3-phosphate synthetase	ready to distribute	0.54	0.1
665	JW0892	b0909	ycaL	predicted peptidase with chaperone function	ready to distribute	0.73	0.03
666	JW0893	b0910	cmk	cytidylate kinase	ready to distribute	0.66	0.03
667	JW0895	b0912	ihfB	integration host factor (IHF), DNA-binding protein, beta subunit	ready to distribute	0.9	0.02
668	JW0899	b0916	ycaQ	conserved protein	ready to distribute	0.75	0.09
669	JW0900	b0917	ycaR	conserved protein, UPF0434 family	ready to distribute	0.81	0.08
670	JW0902	b0919	ycbJ	conserved protein	ready to distribute	0.94	0.06
671	JW0903	b0920	ycbC	conserved protein, DUF218 superfamily	ready to distribute	0.74	0.02
672	JW0904	b0921	smtA	predicted S-adenosyl-L-methionine-dependent methyltransferase	ready to distribute	0.77	0.16
673	JW0908	b0925	ycbB	murein L,D-transpeptidase	ready to distribute	0.83	0.16
674	JW0909	b0926	ycbK	conserved protein	ready to distribute	0.87	0.02
675	JW0910	b0927	ycbL	predicted metal-binding enzyme	ready to distribute	0.71	0.04
676	JW0911	b0928	aspC	aspartate aminotransferase, PLP-dependent	ready to distribute	0.77	0.05
677	JW0912	b0929	ompF	outer membrane porin 1a (Ia;b;F)	ready to distribute	0.77	0.09
678	JW0914	b0931	pncB	nicotinate phosphoribosyltransferase	ready to distribute	0.86	0.08
679	JW0915	b0932	pepN	aminopeptidase N	ready to distribute	0.87	0.01
680	JW0916	b0933	ssuB	alkanesulfonate transporter subunit	ready to distribute	0.77	0.08
681	JW0918	b0935	ssuD	alkanesulfonate monooxygenase, FMNH(2)-dependent	ready to distribute	0.99	0.07
682	JW0919	b0936	ssuA	putative aliphatic sulfonate binding protein	ready to distribute	0.79	0.13
683	JW0920	b0937	ssuE	NAD(P)H-dependent FMN reductase	ready to distribute	0.8	0.03
684	JW0922	b0939	ycbR	predicted periplasmic pilin chaperone	ready to distribute	0.85	0.04
685	JW0923	b0940	ycbS	predicted outer membrane usher protein	ready to distribute	0.83	0.13
686	JW0924	b0941	ycbT	predicted fimbrial-like adhesin protein	ready to distribute	0.8	0.04
687	JW0925	b0942	ycbU	predicted fimbrial-like adhesin protein	ready to distribute	0.86	0.02
688	JW0928	b0945	pyrD	dihydro-orotate oxidase, FMN-linked	ready to distribute	0.25	0.18
689	JW0931	b0948	ycbY	23S rRNA mG2445 methyltransferase, SAM-dependent	ready to distribute	1.23	0.37
690	JW0932	b0949	uup	fused predicted transporter subunits of ABC superfamily: ATP-binding components	ready to distribute	0.61	0.02
691	JW0933	b0950	pqiA	paraquat-inducible membrane protein A	ready to distribute	0.71	0.15
692	JW0934	b0951	pqiB	paraquat-inducible protein B	ready to distribute	0.93	0.07
693	JW0936	b0953	rmf	ribosome modulation factor	ready to distribute	1.22	0.03
694	JW0938	b0955	ycbZ	predicted peptidase	ready to distribute	0.88	0.13
695	JW0939	b0956	ycbG	Ter macrodomain organizer matS-binding protein	ready to distribute	0.84	0.04
696	JW0940	b0957	ompA	outer membrane protein A (3a;II*;G;d)	ready to distribute	0.79	n.d.
697	JW0941	b0958	sulA	SOS cell division inhibitor	ready to distribute	0.86	0.18
698	JW0942	b0959	yccR	required for expression of CRP-S-dependent promoters	ready to distribute	0.84	0.08
699	JW0944	b0961	yccF	inner membrane protein, DUF307 family	ready to distribute	0.76	0.03
700	JW0945	b0962	helD	DNA helicase IV	ready to distribute	0.8	0.01
701	JW0947	b0964	yccT	conserved protein	ready to distribute	0.87	0.05
702	JW0952	b0969	yccK	sulfurtransferase required for 2-thiolation step of mnm(5)-s(2)U34-tRNA synthesis	ready to distribute	0.66	0.03
703	JW0953	b0970	yccA	HflBKC-binding inner membrane protein, UPF0005 family	ready to distribute	0.89	0.03
704	JW0954	b0972	hyaA	hydrogenase 1, small subunit	ready to distribute	0.78	0.06
705	JW0955	b0973	hyaB	hydrogenase 1, large subunit	ready to distribute	0.89	0.07
706	JW0956	b0974	hyaC	hydrogenase 1, b-type cytochrome subunit	ready to distribute	0.75	0.02
707	JW0957	b0975	hyaD	hydrogenase 1 maturation protease	ready to distribute	0.82	n.d.
708	JW0958	b0976	hyaE	probable HyaA chaperone	ready to distribute	0.96	n.d.
709	JW0959	b0977	hyaF	protein involved in nickel incorporation into hydrogenase-1 proteins	ready to distribute	0.8	0.05
710	JW0960	b0978	appC	cytochrome bd-II oxidase, subunit I	ready to distribute	0.9	0.02
711	JW0961	b0979	appB	cytochrome bd-II oxidase, subunit II	ready to distribute	0.76	0.15
712	JW0963	b0980	appA	phosphoanhydride phosphorylase	ready to distribute	0.84	0.03
713	JW0964	b0981	yccC	cryptic autophosphorylating protein tyrosine kinase Etk	ready to distribute	0.82	0.06
714	JW0966	b0983	yccZ	lipoprotein required for formation of the O-antigen capsule, predicted exopolysaccharide export protein	ready to distribute	0.94	0.05
715	JW0967	b0984	ymcA	conserved protein	ready to distribute	0.77	0.01
716	JW0968	b0985	ymcB	conserved protein	ready to distribute	0.89	0.01
717	JW0969	b0986	ymcC	predicted outer membrane lipoprotein	ready to distribute	0.86	0.06
718	JW0974	b0990	cspG	cold shock protein homolog, cold-inducible	ready to distribute	1.37	0.68
719	JW0975	b0991	ymcE	cold shock gene	ready to distribute	0.82	0.03
720	JW0976	b4517	gnsA	Multicopy suppressor of secG(Cs) and fabA6(Ts); predicted regulator of phosphatidylethanolamine synthesis	ready to distribute	0.8	0.02
721	JW0977	b0992	yccM	predicted 4Fe-4S membrane protein	ready to distribute	0.82	0.07
722	JW0979	b0994	torT	periplasmic sensory protein associated with the TorRS two-component regulatory system	ready to distribute	0.91	0.06
723	JW0980	b0995	torR	DNA-binding response regulator in two-component regulatory system with TorS	ready to distribute	0.87	0.05
724	JW0981	b0996	torC	trimethylamine N-oxide (TMAO) reductase I, cytochrome c-type subunit	ready to distribute	0.9	0.2
725	JW0982	b0997	torA	trimethylamine N-oxide (TMAO) reductase I, catalytic subunit	ready to distribute	0.82	0.04
726	JW0983	b0998	torD	chaperone involved in maturation of TorA subunit of trimethylamine N-oxide reductase system I	ready to distribute	0.9	0.06
727	JW0984	b0999	cbpM	modulator of CbpA co-chaperone	ready to distribute	0.83	0.01
728	JW0985	b1000	cbpA	curved DNA-binding protein, DnaJ homologue that functions as a co-chaperone of DnaK	ready to distribute	0.81	0.13
729	JW0986	b1001	yccE	predicted protein	ready to distribute	0.92	0.04
730	JW0987	b1002	agp	glucose-1-phosphatase/inositol phosphatase	ready to distribute	0.84	0.07
731	JW0988	b1003	yccJ	predicted protein	ready to distribute	0.75	0.08
732	JW0989	b1004	wrbA	NAD(P)H:quinone oxidoreductase	ready to distribute	0.84	0.01
733	JW0993	b1008	ycdI	malonic semialdehyde reductase	ready to distribute	0.95	0.21
734	JW0994	b1009	rarA	putative aminoacrylate hydrolase	ready to distribute	0.78	0.14
735	JW0995	b1010	ycdK	putative aminoacrylate peracid reductase	ready to distribute	0.88	0.05
736	JW0997	b1012	ycdM	pyrimidine oxygenase, FMN-dependent	ready to distribute	0.75	0.03
737	JW0998	b1013	ycdC	DNA-binding transcriptional repressor for rut operon	ready to distribute	0.73	0.03
738	JW0999	b1014	putA	fused DNA-binding transcriptional regulator/proline dehydrogenase/pyrroline-5-carboxylate dehydrogenase	ready to distribute	0.7	0.05
739	JW1001	b1015	putP	proline:sodium symporter	ready to distribute	0.85	0.03
740	JW1002	b1017	ycdN	-	ready to distribute	0.66	0.05
741	JW1003	b1018	ycdO	inactive ferrous ion transporter EfeUOB	ready to distribute	0.88	0.03
742	JW1004	b1019	ycdB	deferrrochelatase, periplasmic	ready to distribute	0.97	0.2
743	JW1005	b1020	phoH	conserved protein with nucleoside triphosphate hydrolase domain	ready to distribute	0.85	0.02
744	JW1006	b1021	ycdP	required for biofilm adhesin polysaccharide PGA synthesis	ready to distribute	0.83	0.04
745	JW1007	b1022	ycdQ	predicted glycosyl transferase	ready to distribute	0.72	0.08
746	JW1010	b1024	ycdS	biofilm adhesin polysaccharide PGA export, predicted OM protein	ready to distribute	0.8	0.07
747	JW1015	b1029	ycdU	predicted inner membrane protein	ready to distribute	0.79	0.07
748	JW1017	b1034	ycdX	predicted zinc-binding hydrolase	ready to distribute	0.95	0.03
749	JW1018	b1035	ycdY	conserved protein, REMP family	ready to distribute	0.85	0.06
750	JW1020	b1037	csgG	curli production assembly/transport outer membrane lipoprotein	ready to distribute	0.82	0.06
751	JW1021	b1038	csgF	outer membrane protein required for curli nucleation by CsgB	ready to distribute	1.08	0.03
752	JW1022	b1039	csgE	curlin secretion specificity factor	ready to distribute	0.85	0.02
753	JW1023	b1040	csgD	DNA-binding transcriptional activator for csgBA	ready to distribute	0.9	0.03
754	JW1024	b1041	csgB	curlin nucleator protein, minor subunit in curli complex	ready to distribute	0.96	0.01
755	JW1025	b1042	csgA	curlin subunit, amyloid curli fibers, cryptic	ready to distribute	0.89	0.07
756	JW1032	b1045	ymdB	O-acetyl-ADP-ribose deacetylase; RNase III inhibitor during cold shock	ready to distribute	0.75	0.04
757	JW1034	b1047	mdoC	membrane protein required for succinylation of osmoregulated periplasmic glucans (OPGs)	ready to distribute	0.88	0.02
758	JW1035	b1048	mdoG	osmoregulated periplasmic glucan (OPG) biosynthesis periplasmic protein	ready to distribute	0.71	n.d.
759	JW1037	b1049	mdoH	membrane glycosyltransferase	ready to distribute	0.71	n.d.
760	JW1039	b1051	msyB	multicopy suppressor of secY and secA	ready to distribute	0.94	0.16
761	JW1040	b1053	mdtG	predicted drug efflux system	ready to distribute	0.79	0.1
762	JW1042	b1055	yceA	predicted rhodanese-related sulfurtransferase	ready to distribute	0.8	0.07
763	JW1043	b1056	yceI	secreted protein	ready to distribute	0.88	0.09
764	JW1044	b1057	yceJ	predicted cytochrome b561	ready to distribute	1	0.23
765	JW1045	b1058	yceO	predicted protein	ready to distribute	0.79	0.11
766	JW1046	b1059	solA	N-methyltryptophan oxidase, FAD-binding	ready to distribute	0.82	n.d.
767	JW1048	b1061	dinI	DNA damage-inducible protein I	ready to distribute	0.93	0.04
768	JW1049	b1062	pyrC	dihydro-orotase	ready to distribute	0.17	0.06
769	JW1050	b1063	yceB	lipoprotein, DUF1439 family	ready to distribute	0.77	0.05
770	JW1051	b1064	grxB	glutaredoxin 2 (Grx2)	ready to distribute	0.8	0.09
771	JW1052	b1065	mdtH	multidrug resistance efflux transporter conferring overexpression resistance to norfloxacin and enoxacin	ready to distribute	0.68	0.16
772	JW1053	b1066	rimJ	ribosomal-protein-S5-alanine N-acetyltransferase	ready to distribute	0.92	0.19
773	JW1054	b1067	yceH	conserved protein, UPF0502 family	ready to distribute	0.83	0.03
774	JW1055	b1068	mviM	predicted oxidoreductase with NAD(P)-binding Rossmann-fold domain	ready to distribute	0.86	0.12
775	JW1057	b1070	flgN	export chaperone for FlgK and FlgL	ready to distribute	0.91	0.05
776	JW1058	b1071	flgM	anti-sigma factor for FliA (sigma 28)	ready to distribute	0.83	0.17
777	JW1059	b1072	flgA	assembly protein for flagellar basal-body periplasmic P ring	ready to distribute	0.84	n.d.
778	JW1060	b1073	flgB	flagellar component of cell-proximal portion of basal-body rod	ready to distribute	0.9	0.02
779	JW1061	b1074	flgC	flagellar component of cell-proximal portion of basal-body rod	ready to distribute	0.72	0.03
780	JW1062	b1075	flgD	flagellar hook assembly protein	ready to distribute	0.9	0.08
781	JW1063	b1076	flgE	flagellar hook protein	ready to distribute	0.78	0.07
782	JW1064	b1077	flgF	flagellar component of cell-proximal portion of basal-body rod	ready to distribute	0.91	0.07
783	JW1065	b1078	flgG	flagellar component of cell-distal portion of basal-body rod	ready to distribute	0.82	n.d.
784	JW1067	b1080	flgI	predicted flagellar basal body protein	ready to distribute	0.8	0.4
785	JW1068	b1081	flgJ	muramidase	ready to distribute	0.89	0.05
786	JW1069	b1082	flgK	flagellar hook-filament junction protein 1	ready to distribute	0.85	0.03
787	JW1070	b1083	flgL	flagellar hook-filament junction protein	ready to distribute	0.84	0.05
788	JW1072	b1086	rluC	23S rRNA pseudouridine synthase; specific to U955, U2504, and U2580	ready to distribute	1.48	0.59
789	JW1074	b1088	yceD	conserved protein, DUF177 family	ready to distribute	1.06	0.35
790	JW1075	b1089	rpmF	50S ribosomal subunit protein L32	ready to distribute	0.75	0.06
791	JW1077	b1091	fabH	3-oxoacyl-[acyl-carrier-protein] synthase III	ready to distribute	0.86	0.12
792	JW1081	b1095	fabF	3-oxoacyl-[acyl-carrier-protein] synthase II	ready to distribute	0.81	0.05
793	JW1082	b1096	pabC	4-amino-4-deoxychorismate lyase component of para-aminobenzoate synthase multienzyme complex	ready to distribute	0.82	0.04
794	JW1083	b1097	yceG	predicted aminodeoxychorismate lyase	ready to distribute	0.98	0.08
795	JW1086	b1100	ycfH	predicted DNAse	ready to distribute	0.85	0.01
796	JW1087	b1101	ptsG	fused glucose-specific PTS enzymes: IIB component/IIC component	ready to distribute	0.54	0.09
797	JW1088	b1102	fhuE	ferric-rhodotorulic acid outer membrane transporter	ready to distribute	0.79	0.02
798	JW1089	b1103	hinT	purine nucleoside phosphoramidase, dadA activator protein	ready to distribute	0.9	0.02
799	JW1090	b1104	ycfL	predicted protein	ready to distribute	0.9	0.11
800	JW1092	b1106	ycfN	thiamin kinase	ready to distribute	0.78	0.12
801	JW1093	b1107	nagZ	beta N-acetyl-glucosaminidase	ready to distribute	0.86	0.08
802	JW1095	b1109	ndh	respiratory NADH dehydrogenase 2/cupric reductase	ready to distribute	0.64	0.05
803	JW1096	b1110	ycfJ	predicted protein	ready to distribute	0.83	0.04
804	JW1098	b1112	ycfR	biofilm, cell surface and signaling protein	ready to distribute	0.86	0.03
805	JW1100	b1114	mfd	transcription-repair coupling factor	ready to distribute	0.85	0.12
806	JW1101	b1115	ycfT	inner membrane protein	ready to distribute	0.85	0.01
807	JW1105	b1119	ycfX	N-acetyl-D-glucosamine kinase	ready to distribute	0.76	0.12
808	JW1106	b1120	cobB	deacetylase of acs and cheY, regulates chemotaxis	ready to distribute	0.79	0.14
809	JW1109	b1123	potD	polyamine transporter subunit	ready to distribute	0.84	0.05
810	JW1110	b1124	potC	polyamine transporter subunit	ready to distribute	0.84	0.01
811	JW1111	b1125	potB	polyamine transporter subunit	ready to distribute	0.73	0.05
812	JW1112	b1126	potA	polyamine transporter subunit	ready to distribute	1.04	0.22
813	JW1113	b1127	pepT	peptidase T	ready to distribute	0.87	0.02
814	JW1114	b1128	ycfD	cupin superfamily protein	ready to distribute	0.85	0.07
815	JW1115	b1129	phoQ	sensory histidine kinase in two-component regulatory system with PhoP	ready to distribute	0.76	0.17
816	JW1116	b1130	phoP	DNA-binding response regulator in two-component regulatory system with PhoQ	ready to distribute	0.82	0.08
817	JW1119	b1133	trmU	tRNA (5-methylaminomethyl-2-thiouridylate)-methyltransferase	ready to distribute	0.66	0.03
818	JW1120	b1134	ymfB	bifunctional thiamin pyrimidine pyrophosphate hydrolase/ thiamin pyrophosphate hydrolase	ready to distribute	0.78	0.03
819	JW1121	b1135	ymfC	23S rRNA U2457 pseudouridine synthase	ready to distribute	0.81	0.1
820	JW1122	b1136	icd	e14 prophage; isocitrate dehydrogenase, specific for NADP+	ready to distribute	0.73	0.02
821	JW1123	b1137	ymfD	e14 prophage; predicted SAM-dependent methyltransferase	ready to distribute	0.79	0.01
822	JW1125	b1139	lit	e14 prophage; cell death peptidase, inhibitor of T4 late gene expression	ready to distribute	0.96	0.07
823	JW1126	b1140	intE	e14 prophage; predicted integrase	ready to distribute	0.75	0.1
824	JW1127	b1141	ymfG	e14 prophage; predicted excisionase	ready to distribute	0.68	n.d.
825	JW1128	b1142	ymfH	not matched	ready to distribute	0.7	0.06
826	JW1130	b1144	ymfJ	e14 prophage; predicted protein	ready to distribute	0.83	0.13
827	JW1133	b1147	ymfL	e14 prophage; predicted DNA-binding transcriptional regulator	ready to distribute	0.78	0.08
828	JW1134	b1148	ymfM	e14 prophage; predicted protein	ready to distribute	0.84	0.02
829	JW1135	b1149	ymfN	not matched	ready to distribute	0.76	0.06
830	JW1136	b1150	ymfR	e14 prophage; predicted protein	ready to distribute	0.94	0.05
831	JW1137	b1151	ymfO	not matched	ready to distribute	0.89	0.03
832	JW1139	b1153	ymfQ	prohage e14 tail protein homolog	ready to distribute	0.87	0.03
833	JW1140	b1154	ycfK	e14 prophage; predicted protein	ready to distribute	1.06	0.22
834	JW1142	b1156	tfaE	e14 prophage; predicted tail fiber assembly protein	ready to distribute	0.8	n.d.
835	JW1144	b1158	pin	e14 prophage; site-specific DNA recombinase	ready to distribute	0.96	0.01
836	JW1145	b1159	mcrA	e14 prophage; 5-methylcytosine-specific restriction endonuclease B	ready to distribute	0.87	0.03
837	JW1147	b1160	elbA	RpoS stabilzer during Mg starvation, anti-RssB factor	ready to distribute	0.87	0.08
838	JW1148	b1161	ycgX	predicted protein	ready to distribute	0.71	0.14
839	JW1149	b1162	ycgE	repressor of blue light-responsive genes	ready to distribute	0.96	0.18
840	JW1150	b1163	ycgF	anti-repressor for YcgE, blue light-responsive; FAD-binding; has c-di-GMP phosphodiesterase-like EAL domain, but does not degrade c-di-GMP	ready to distribute	0.69	0.05
841	JW1151	b1164	ycgZ	connector protein for RcsB regulation of biofilm and acid-resistance	ready to distribute	0.95	0.11
842	JW1152	b1165	ymgA	connector protein for RcsB regulation of biofilm	ready to distribute	0.87	0.02
843	JW1153	b1166	ymgB	connector protein for RcsB regulation of biofilm and acid-resistance	ready to distribute	0.8	0.13
844	JW1154	b1167	ymgC	predicted protein	ready to distribute	0.78	0.05
845	JW1156	b4520	ymgF	inner membrane division septum protein	ready to distribute	1	0.12
846	JW1162	b1173	ycgI	not matched	ready to distribute	0.84	0.03
847	JW1165	b1176	minC	cell division inhibitor	ready to distribute	0.75	0.01
848	JW1166	b1177	ycgJ	predicted protein	ready to distribute	0.75	0.1
849	JW1167	b1178	ycgK	predicted protein	ready to distribute	0.9	0.09
850	JW1168	b1179	ycgL	conserved protein	ready to distribute	0.87	0.02
851	JW1169	b1180	ycgM	predicted isomerase/hydrolase	ready to distribute	0.82	0.03
852	JW1172	b1183	umuD	DNA polymerase V, subunit D	ready to distribute	0.88	0.01
853	JW1173	b1184	umuC	DNA polymerase V, subunit C	ready to distribute	0.83	0.02
854	JW1175	b1186	nhaB	sodium:proton antiporter	ready to distribute	0.77	0.13
855	JW1176	b1187	fadR	DNA-binding transcriptional dual regulator of fatty acid metabolism	ready to distribute	0.92	0.06
856	JW1177	b1188	ycgB	conserved protein	ready to distribute	0.78	0.07
857	JW1178	b1189	dadA	D-amino acid dehydrogenase	ready to distribute	0.94	0.04
858	JW1179	b1190	dadX	alanine racemase 2, PLP-binding	ready to distribute	0.87	0.12
859	JW1181	b1192	ldcA	L,D-carboxypeptidase A	ready to distribute	0.79	0.05
860	JW1183	b1194	ycgR	flagellar velocity braking protein, c-di-GMP-regulated	ready to distribute	0.87	0.03
861	JW1184	b1195	ymgE	predicted inner membrane protein	ready to distribute	0.76	0.02
862	JW1185	b1196	ycgY	predicted protein	ready to distribute	0.88	0.09
863	JW1186	b1197	treA	periplasmic trehalase	ready to distribute	0.81	0.1
864	JW1193	b1202	ycgV	predicted adhesin	ready to distribute	0.68	0.07
865	JW1194	b1203	ychF	ATPase, K+-dependent, ribosome-associated	ready to distribute	0.79	0.01
866	JW1196	b1205	ychH	predicted inner membrane protein	ready to distribute	0.84	0.06
867	JW1204	b1213	ychQ	predicted inner membrane protein, SIRB family	ready to distribute	0.9	0.17
868	JW1205	b1214	ychA	conserved protein	ready to distribute	0.76	0.13
869	JW1207	b1216	chaA	calcium/sodium:proton antiporter	ready to distribute	0.84	n.d.
870	JW1208	b1217	chaB	cation transport regulator	ready to distribute	0.83	0.02
871	JW1209	b1218	chaC	cation transport regulator	ready to distribute	1.03	n.d.
872	JW1210	b1219	ychN	conserved protein	ready to distribute	0.86	0.01
873	JW1211	b1220	ychP	predicted invasin	ready to distribute	0.79	0.02
874	JW1212	b1221	narL	DNA-binding response regulator in two-component regulatory system with NarX (or NarQ)	ready to distribute	0.84	0.01
875	JW1213	b1222	narX	sensory histidine kinase in two-component regulatory system with NarL	ready to distribute	0.85	0.02
876	JW1214	b1223	narK	nitrate/nitrite transporter	ready to distribute	0.78	0.09
877	JW1215	b1224	narG	nitrate reductase 1, alpha subunit	ready to distribute	0.91	0.07
878	JW1216	b1225	narH	nitrate reductase 1, beta (Fe-S) subunit	ready to distribute	0.78	0.1
879	JW1217	b1226	narJ	molybdenum-cofactor-assembly chaperone subunit (delta subunit) of nitrate reductase 1	ready to distribute	0.88	0.03
880	JW1218	b1227	narI	nitrate reductase 1, gamma (cytochrome b(NR)) subunit	ready to distribute	0.76	0.02
881	JW1219	b1229	tpr	protamine-like protein	ready to distribute	0.86	0.06
882	JW1220	b1232	purU	formyltetrahydrofolate hydrolase	ready to distribute	0.8	0.02
883	JW1221	b1233	ychJ	conserved protein, UPF0225 family	ready to distribute	0.86	0.04
884	JW1222	b1234	rssA	predicted phospholipase, patatin-like family	ready to distribute	0.83	0.07
885	JW1223	b1235	rssB	response regulator binding RpoS to initiate proteolysis by ClpXP; required for the PcnB-degradosome interaction during stationary phase	ready to distribute	0.96	0.17
886	JW1224	b1236	galU	glucose-1-phosphate uridylyltransferase	ready to distribute	0.86	0.15
887	JW1225	b1237	hns	global DNA-binding transcriptional dual regulator H-NS	ready to distribute	0.82	0.05
888	JW1226	b1238	tdk	thymidine kinase/deoxyuridine kinase	ready to distribute	0.87	0.02
889	JW1228	b1241	adhE	fused acetaldehyde-CoA dehydrogenase/iron-dependent alcohol dehydrogenase/pyruvate-formate lyase deactivase	ready to distribute	0.8	0.02
890	JW1229	b1242	ychE	predicted inner membrane protein	ready to distribute	0.8	0.06
891	JW1235	b1243	oppA	oligopeptide transporter subunit	ready to distribute	0.82	0.05
892	JW1236	b1244	oppB	oligopeptide transporter subunit	ready to distribute	0.87	0.16
893	JW1237	b1245	oppC	oligopeptide transporter subunit	ready to distribute	0.92	n.d.
894	JW1238	b1246	oppD	oligopeptide transporter subunit	ready to distribute	0.76	n.d.
895	JW1239	b1247	oppF	oligopeptide transporter subunit	ready to distribute	0.72	0.08
896	JW1240	b1248	yciU	conserved protein, UPF0263 family	ready to distribute	0.81	0.03
897	JW1241	b1249	cls	cardiolipin synthase 1	ready to distribute	0.76	0.18
898	JW1242	b1250	kch	voltage-gated potassium channel	ready to distribute	0.71	0.19
899	JW1243	b1251	yciI	predicted enzyme	ready to distribute	0.85	0.1
900	JW1245	b1253	yciA	Acyl-CoA esterase, role unknown	ready to distribute	0.81	0.16
901	JW1246	b1254	yciB	predicted inner membrane protein	ready to distribute	0.63	0.04
902	JW1247	b1255	yciC	inner membrane protein, UPF0259 family	ready to distribute	0.86	0.04
903	JW1248	b1256	ompW	outer membrane protein W	ready to distribute	0.86	n.d.
904	JW1249	b1257	yciE	predicted rubrerythrin/ferritin-like metal-binding protein	ready to distribute	0.75	n.d.
905	JW1250	b1258	yciF	predicted rubrerythrin/ferritin-like metal-binding protein	ready to distribute	0.86	0.02
906	JW1251	b1259	yciG	predicted protein	ready to distribute	0.78	0.02
907	JW1252	b1260	trpA	tryptophan synthase, alpha subunit	ready to distribute	0.91	0.06
908	JW1253	b1261	trpB	tryptophan synthase, beta subunit	ready to distribute	0.72	0.06
909	JW1254	b1262	trpC	fused indole-3-glycerolphosphate synthetase/N-(5-phosphoribosyl)anthranilate isomerase	ready to distribute	0.85	0.03
910	JW1255	b1263	trpD	fused glutamine amidotransferase (component II) of anthranilate synthase/anthranilate phosphoribosyl transferase	ready to distribute	0.83	0.08
911	JW1256	b1264	trpE	component I of anthranilate synthase	ready to distribute	0.75	0.09
912	JW1257	b1265	trpL	trp operon leader peptide	ready to distribute	0.9	0.09
913	JW1258	b1266	yciV	conserved protein	ready to distribute	0.92	0.13
914	JW1261	b1269	rluB	23S rRNA pseudouridylate synthase	ready to distribute	0.75	0.08
915	JW1262	b1270	btuR	cob(I)alamin adenolsyltransferase/cobinamide ATP-dependent adenolsyltransferase	ready to distribute	0.86	0.1
916	JW1263	b1271	yciK	predicted oxoacyl-(acyl carrier protein) reductase, EmrKY-TolC system	ready to distribute	0.77	0.07
917	JW1264	b1272	sohB	predicted inner membrane peptidase; multicopy suppressor of htrA(degP)	ready to distribute	0.88	0.06
918	JW1265	b1273	yciN	DUF2498 protein YciN	ready to distribute	0.85	0.07
919	JW1267	b1275	cysB	DNA-binding transcriptional dual regulator, O-acetyl-L-serine-binding	ready to distribute	0.69	0.12
920	JW1268	b1276	acnA	aconitate hydratase 1	ready to distribute	0.7	0.08
921	JW1270	b1278	pgpB	phosphatidylglycerophosphatase B	ready to distribute	0.78	0.01
922	JW1271	b1279	yciS	inner membrane DUF1049 protein YciS	ready to distribute	0.89	0.04
923	JW1272	b1280	yciM	TPR-repeats-containing protein	ready to distribute	0.89	0.09
924	JW1273	b1281	pyrF	orotidine-5'-phosphate decarboxylase	ready to distribute	0.56	0.1
925	JW1274	b1282	yciH	initiation factor function partial mimic, SUI1 family	ready to distribute	0.83	n.d.
926	JW1275	b1283	osmB	lipoprotein	ready to distribute	0.87	0.09
927	JW1276	b1284	yciT	global regulator of transcription; DeoR family	ready to distribute	0.9	0.13
928	JW1278	b1285	gmr	cyclic-di-GMP phosphodiesterase; csgD regulator; modulator of Rnase II stability	ready to distribute	0.85	0.02
929	JW1279	b1286	rnb	ribonuclease II	ready to distribute	0.78	0.09
930	JW1282	b1289	ycjD	conserved protein	ready to distribute	0.76	0.02
931	JW1283	b1290	sapF	antimicrobial peptide transport ABC system ATP-binding protein	ready to distribute	0.82	0.01
932	JW1284	b1291	sapD	antimicrobial peptide transport ABC system ATP-binding protein	ready to distribute	0.69	0.11
933	JW1285	b1292	sapC	antimicrobial peptide transport ABC transporter permease	ready to distribute	0.83	0.02
934	JW1286	b1293	sapB	antimicrobial peptide transport ABC transporter permease	ready to distribute	0.89	0.1
935	JW1287	b1294	sapA	antimicrobial peptide transport ABC transporter periplasmic binding protein	ready to distribute	0.82	0.14
936	JW1288	b1295	ymjA	predicted protein	ready to distribute	0.78	0.06
937	JW1289	b1296	puuP	putrescine importer	ready to distribute	0.7	0.01
938	JW1291	b1298	puuD	gamma-Glu-GABA hydrolase	ready to distribute	0.91	0.12
939	JW1292	b1299	puuR	DNA-binding transcriptional repressor for the puu divergon	ready to distribute	0.69	0.03
940	JW1293	b1300	puuC	gamma-Glu-gamma-aminobutyraldehyde dehydrogenase, NAD(P)H-dependent	ready to distribute	0.81	0.02
941	JW1294	b1301	puuB	gamma-Glu-putrescine oxidase, FAD/NAD(P)-binding	ready to distribute	0.75	0.18
942	JW1295	b1302	puuE	GABA aminotransferase, PLP-dependent	ready to distribute	0.83	0.06
943	JW1296	b1303	pspF	DNA-binding transcriptional activator	ready to distribute	0.68	0.09
944	JW1297	b1304	pspA	regulatory protein for phage-shock-protein operon	ready to distribute	0.75	0.12
945	JW1298	b1305	pspB	DNA-binding transcriptional regulator of psp operon	ready to distribute	1.04	0.06
946	JW1299	b1306	pspC	DNA-binding transcriptional activator	ready to distribute	1.18	0.15
947	JW1300	b1307	pspD	peripheral inner membrane phage-shock protein	ready to distribute	0.94	0.02
948	JW1301	b1308	pspE	thiosulfate:cyanide sulfurtransferase (rhodanese)	ready to distribute	0.69	0.12
949	JW1302	b1309	ycjM	predicted glucosyltransferase	ready to distribute	0.78	0.09
950	JW1303	b1310	ycjN	predicted sugar transporter subunit: periplasmic-binding component of ABC superfamily	ready to distribute	0.87	0.06
951	JW1304	b1311	ycjO	predicted sugar transporter subunit: membrane component of ABC superfamily	ready to distribute	0.85	0.13
952	JW1305	b1312	ycjP	predicted sugar transporter subunit: membrane component of ABC superfamily	ready to distribute	0.88	0.04
953	JW1306	b1313	ycjQ	predicted oxidoreductase, Zn-dependent and NAD(P)-binding	ready to distribute	0.82	0.09
954	JW1308	b1315	ycjS	predicted oxidoreductase, NADH-binding	ready to distribute	0.9	0.04
955	JW1309	b1316	ycjT	predicted hydrolase	ready to distribute	0.85	0.01
956	JW1310	b1317	ycjU	beta-phosphoglucomutase	ready to distribute	0.77	0.01
957	JW1311	b1318	ycjV	not matched	ready to distribute	0.79	0.08
958	JW1312	b1319	ompG	outer membrane porin G	ready to distribute	0.87	0.02
959	JW1313	b1320	ycjW	predicted DNA-binding transcriptional regulator	ready to distribute	0.73	0.1
960	JW1314	b1321	ycjX	conserved protein with nucleoside triphosphate hydrolase domain	ready to distribute	0.84	0.07
961	JW1315	b1322	ycjF	inner membrane protein, UPF0283 family	ready to distribute	0.71	0.06
962	JW1316	b1323	tyrR	DNA-binding transcriptional dual regulator, tyrosine-binding	ready to distribute	0.89	0.02
963	JW1317	b1324	tpx	lipid hydroperoxide peroxidase	ready to distribute	0.8	0.01
964	JW1318	b1325	ycjG	L-Ala-D/L-Glu epimerase	ready to distribute	0.72	0.06
965	JW1319	b1326	mpaA	murein peptide amidase A	ready to distribute	0.84	0.03
966	JW1321	b1328	ycjZ	predicted DNA-binding transcriptional regulator	ready to distribute	0.84	0.11
967	JW1322	b1329	mppA	murein tripeptide (L-ala-gamma-D-glutamyl-meso-DAP) transporter subunit	ready to distribute	0.64	0.13
968	JW1323	b1330	ynaI	MscS family inner membrane protein	ready to distribute	0.78	0.09
969	JW1326	b1332	ynaJ	predicted inner membrane protein, DUF2534 family	ready to distribute	0.84	n.d.
970	JW1327	b1333	uspE	stress-induced protein	ready to distribute	0.74	0.06
971	JW1328	b1334	fnr	DNA-binding transcriptional dual regulator, global regulator of anaerobic growth	ready to distribute	0.85	0.02
972	JW1329	b1335	ogt	O-6-alkylguanine-DNA:cysteine-protein methyltransferase	ready to distribute	1	0.09
973	JW1331	b1337	abgB	p-aminobenzoyl-glutamate hydrolase, B subunit	ready to distribute	0.85	0.06
974	JW1333	b1339	abgR	predicted DNA-binding transcriptional regulator of abgABT operon	ready to distribute	0.79	0.13
975	JW1334	b1340	ydaL	DNA endonuclease	ready to distribute	0.76	0.03
976	JW1336	b1342	ydaN	predicted Zn(II) transporter	ready to distribute	0.88	0.02
977	JW1337	b1343	dbpA	ATP-dependent RNA helicase, specific for 23S rRNA	ready to distribute	0.76	0.02
978	JW1338	b1344	ydaO	tRNA 2-thiocytidine biosynthesis protein	ready to distribute	0.87	0.02
979	JW1339	b1345	intR	Rac prophage; integrase	ready to distribute	0.81	0.08
980	JW1341	b1347	ydaC	Rac prophage; predicted protein	ready to distribute	0.87	0.09
981	JW1343	b1349	recT	Rac prophage; recombination and repair protein	ready to distribute	0.83	0.15
982	JW1344	b1350	recE	Rac prophage; exonuclease VIII, 5' -> 3' specific dsDNA exonuclease	ready to distribute	0.95	0.19
983	JW1345	b1351	racC	Rac prophage; predicted protein	ready to distribute	0.82	0.04
984	JW1346	b4526	ydaE	Rac prophage; conserved protein	ready to distribute	0.72	0.04
985	JW1347	b1352	kil	Rac prophage; inhibitor of ftsZ, killing protein	ready to distribute	0.78	0.13
986	JW1349	b4527	ydaF	Rac prophage; predicted protein	ready to distribute	0.85	0.01
987	JW1352	b1357	ydaS	Rac prophage; predicted DNA-binding transcriptional regulator	ready to distribute	0.78	0.23
988	JW1353	b1358	ydaT	Rac prophage; predicted protein	ready to distribute	0.74	0.04
989	JW1354	b1359	ydaU	Rac prophage; conserved protein	ready to distribute	0.84	0.06
990	JW1355	b1360	ydaV	Rac prophage; predicted DNA replication protein	ready to distribute	0.82	0.03
991	JW1358	b1363	trkG	Rac prophage; potassium transporter subunit	ready to distribute	0.78	0.2
992	JW1359	b1365	ynaK	Rac prophage; conserved protein	ready to distribute	0.81	0.04
993	JW1360	b1366	ydaY	not matched	ready to distribute	0.82	0.08
994	JW1361	b1368	ynaA	not matched	ready to distribute	0.76	0.11
995	JW1366	b1372	stfR	Rac prophage; predicted tail fiber protein	ready to distribute	0.76	0.04
996	JW1367	b1373	tfaR	Rac prophage; predicted tail fiber assembly protein	ready to distribute	0.9	0.15
997	JW1368	b1374	pinR	Rac prophage; predicted site-specific recombinase	ready to distribute	0.81	0.21
998	JW1369	b1375	ynaE	cold shock protein, function unknown, Rac prophage	ready to distribute	0.9	0.03
999	JW1370	b1376	uspF	stress-induced protein, ATP-binding protein	ready to distribute	0.84	0.01
1000	JW1371	b1377	ompN	outer membrane pore protein N, non-specific	ready to distribute	0.8	0.03
1001	JW1372	b1378	ydbK	fused predicted pyruvate-flavodoxin oxidoreductase: conserved protein/conserved protein/FeS binding protein	ready to distribute	0.79	0.03
1002	JW1374	b1379	hslJ	heat-inducible lipoprotein involved in novobiocin resistance	ready to distribute	0.87	0.02
1003	JW1375	b1380	ldhA	fermentative D-lactate dehydrogenase, NAD-dependent	ready to distribute	0.75	0.06
1004	JW1376	b1381	ydbH	predicted protein	ready to distribute	0.9	0.02
1005	JW1377	b1382	ynbE	lipoprotein	ready to distribute	0.74	0.09
1006	JW1379	b1384	feaR	DNA-binding transcriptional activator for tynA and feaB	ready to distribute	0.89	0.15
1007	JW1380	b1385	feaB	phenylacetaldehyde dehydrogenase	ready to distribute	0.76	0.02
1008	JW1381	b1386	tynA	tyramine oxidase, copper-requiring	ready to distribute	0.63	0.08
1009	JW1382	b1387	maoC	fused oxepin-CoA hydrolase/3-oxo-5,6-dehydrosuberyl-CoA semialdehyde dehydrogenase	ready to distribute	0.72	0.04
1010	JW1383	b1388	paaA	ring 1,2-phenylacetyl-CoA epoxidase subunit	ready to distribute	0.79	0.04
1011	JW1384	b1389	paaB	ring 1,2-phenylacetyl-CoA epoxidase possible subunit, not required for in vitro activity	ready to distribute	0.8	0.09
1012	JW1385	b1390	paaC	ring 1,2-phenylacetyl-CoA epoxidase subunit	ready to distribute	0.85	n.d.
1013	JW1387	b1392	paaE	ring 1,2-phenylacetyl-CoA epoxidase, NAD(P)H oxidoreductase component	ready to distribute	0.89	0.09
1014	JW1388	b1393	paaF	2,3-dehydroadipyl-CoA hydratase	ready to distribute	0.79	0.01
1015	JW1389	b1394	paaG	1,2-epoxyphenylacetyl-CoA isomerase, oxepin-CoA-forming	ready to distribute	0.79	0.01
1016	JW1390	b1395	paaH	3-hydroxyadipyl-CoA dehydrogenase, NAD+-dependent	ready to distribute	0.87	0.02
1017	JW1391	b1396	paaI	thioesterase, most active with ring-hydroxylated phenylacetyl-coenzyme A thioesters	ready to distribute	0.74	0.04
1018	JW1392	b1397	paaJ	3-oxoadipyl-CoA/3-oxo-5,6-dehydrosuberyl-CoA thiolase	ready to distribute	0.76	0.01
1019	JW1394	b1399	paaX	DNA-binding transcriptional repressor of phenylacetic acid degradation paa operon, phenylacetyl-CoA inducer	ready to distribute	0.76	0.07
1020	JW1395	b1400	paaY	predicted hexapeptide repeat acetyltransferase	ready to distribute	0.82	0.06
1021	JW1402	b1405	ydbA	-	ready to distribute	0.85	0.12
1022	JW1403	b1406	ydbC	predicted oxidoreductase, NAD(P)-binding	ready to distribute	0.9	0.01
1023	JW1405	b1408	ynbA	inner membrane protein	ready to distribute	0.87	0.02
1024	JW1406	b1409	ynbB	predicted CDP-diglyceride synthase	ready to distribute	0.81	0.14
1025	JW1407	b1410	ynbC	predicted hydrolase	ready to distribute	0.77	0.07
1026	JW1408	b1411	ynbD	predicted phosphatase inner membrane protein	ready to distribute	0.79	0.07
1027	JW1409	b1412	azoR	NADH-azoreductase, FMN-dependent	ready to distribute	0.87	0.03
1028	JW1411	b1414	ydcF	conserved SAM-binding protein, DUF218 superfamily	ready to distribute	0.79	n.d.
1029	JW1412	b1415	aldA	aldehyde dehydrogenase A, NAD-linked	ready to distribute	0.83	0.04
1030	JW1413	b1416	gapC	-	ready to distribute	0.74	0.06
1031	JW1416	b1419	ydcA	predicted protein	ready to distribute	0.8	0.17
1032	JW1417	b1421	trg	methyl-accepting chemotaxis protein III, ribose and galactose sensor receptor	ready to distribute	0.88	0.04
1033	JW1419	b1423	ydcJ	predicted metalloenzyme	ready to distribute	0.83	0.05
1034	JW1420	b1424	mdoD	osmoregulated periplasmic glucan (OPG) biosynthesis periplasmic protein	ready to distribute	0.74	0.06
1035	JW1423	b1427	rimL	ribosomal-protein-L7/L12-serine acetyltransferase	ready to distribute	0.79	0.1
1036	JW1424	b1428	ydcK	predicted enzyme	ready to distribute	0.88	0.05
1037	JW1425	b1429	tehA	potassium-tellurite ethidium and proflavin transporter	ready to distribute	0.85	0.13
1038	JW1426	b1430	tehB	tellurite resistance protein, SAM-dependent; predicted S-adenosyl-L-methionine-dependent methyltransferase	ready to distribute	1.05	n.d.
1039	JW1427	b1431	ydcL	lipoprotein	ready to distribute	0.73	0.03
1040	JW1430	b1434	ydcN	predicted DNA-binding transcriptional regulator	ready to distribute	0.82	0.09
1041	JW1431	b1435	ydcP	predicted peptidase	ready to distribute	0.8	0.03
1042	JW1432	b1436	yncJ	predicted protein	ready to distribute	0.78	0.1
1043	JW1433	b1438	ydcQ	antitoxin for the HicAB toxin-antitoxin system; mutational suppressor of null rpoE lethality	ready to distribute	0.88	0.06
1044	JW1434	b1439	ydcR	fused predicted DNA-binding transcriptional regulator/predicted amino transferase	ready to distribute	0.77	0.06
1045	JW1435	b1440	ydcS	polyhydroxybutyrate (PHB) synthase, ABC transporter periplasmic binding protein homolog	ready to distribute	0.78	0.03
1046	JW1436	b1441	ydcT	predicted spermidine/putrescine transporter subunit	ready to distribute	0.83	0.03
1047	JW1437	b1442	ydcU	predicted spermidine/putrescine transporter subunit	ready to distribute	0.82	0.03
1048	JW1438	b1443	ydcV	predicted spermidine/putrescine transporter subunit	ready to distribute	0.93	0.04
1049	JW1439	b1444	ydcW	gamma-aminobutyraldehyde dehydrogenase	ready to distribute	0.87	0.08
1050	JW1441	b1446	ydcY	predicted protein	ready to distribute	0.88	n.d.
1051	JW1442	b1447	ydcZ	inner membrane protein, DUF606 family	ready to distribute	0.8	0.07
1052	JW1445	b1450	yncC	colanic acid and biofilm gene transcriptional regulator, MqsR-controlled	ready to distribute	0.83	0.02
1053	JW1446	b1451	yncD	predicted iron outer membrane transporter	ready to distribute	0.78	0.08
1054	JW1447	b1452	yncE	ATP-binding protein, periplasmic, function unknown	ready to distribute	0.77	0.03
1055	JW1449	b1454	yncG	glutathione S-transferase homolog	ready to distribute	0.93	0.01
1056	JW1451	b1456	rhsE	not matched	ready to distribute	0.73	0.02
1057	JW1452	b1457	ydcD	predicted protein	ready to distribute	0.89	0.03
1058	JW1453	b1458	yncI	not matched	ready to distribute	0.81	0.03
1059	JW1455	b1460	ydcC	conserved protein	ready to distribute	0.66	0.04
1060	JW1456	b1461	ydcE	4-oxalocrotonate tautomerase	ready to distribute	1.05	0.42
1061	JW1457	b1462	yddH	conserved protein	ready to distribute	0.69	0.05
1062	JW1458	b1463	nhoA	N-hydroxyarylamine O-acetyltransferase	ready to distribute	0.9	0.05
1063	JW1459	b1464	yddE	conserved predicted enzyme, PhzC-PhzF family	ready to distribute	0.68	0.04
1064	JW1460	b1465	narV	nitrate reductase 2 (NRZ), gamma subunit	ready to distribute	0.81	0.03
1065	JW1461	b1466	narW	nitrate reductase 2 (NRZ), delta subunit (assembly subunit)	ready to distribute	0.62	0.09
1066	JW1462	b1467	narY	nitrate reductase 2 (NRZ), beta subunit	ready to distribute	0.94	0.17
1067	JW1463	b1468	narZ	nitrate reductase 2 (NRZ), alpha subunit	ready to distribute	0.77	0.05
1068	JW1464	b1469	narU	nitrate/nitrite transporter	ready to distribute	0.74	0.03
1069	JW1466	b1470	yddJ	predicted protein	ready to distribute	1.11	0.3
1070	JW1467	b1471	yddK	not matched	ready to distribute	0.76	0.16
1071	JW1468	b1472	yddL	not matched	ready to distribute	0.72	0.13
1072	JW1469	b1473	yddG	aromatic amino acid exporter	ready to distribute	0.78	0.1
1073	JW1470	b1474	fdnG	formate dehydrogenase-N, alpha subunit, nitrate-inducible	ready to distribute	0.84	0.06
1074	JW1471	b1475	fdnH	formate dehydrogenase-N, Fe-S (beta) subunit, nitrate-inducible	ready to distribute	0.78	0.01
1075	JW1472	b1476	fdnI	formate dehydrogenase-N, cytochrome B556 (gamma) subunit, nitrate-inducible	ready to distribute	0.95	0.07
1076	JW1474	b1478	adhP	ethanol-active dehydrogenase/acetaldehyde-active reductase	ready to distribute	0.88	0.01
1077	JW1477	b1482	osmC	Lipoyl-dependent Cys-based peroxidase, hydroperoxide resistance; salt-shock inducible membrane protein; peroxiredoxin	ready to distribute	0.88	0.11
1078	JW1478	b1483	ddpF	D,D-dipeptide permease system, ATP-binding component	ready to distribute	0.85	0.08
1079	JW1479	b1484	ddpD	D,D-dipeptide permease system, ATP-binding component	ready to distribute	0.91	0.19
1080	JW1480	b1485	ddpC	D-ala-D-ala transporter subunit	ready to distribute	0.9	0.06
1081	JW1481	b1486	ddpB	D-ala-D-ala transporter subunit	ready to distribute	0.76	0.04
1082	JW1483	b1488	ddpX	D-ala-D-ala dipeptidase, Zn-dependent	ready to distribute	0.79	0.07
1083	JW1484	b1489	dos	oxygen sensor, c-di-GMP phosphodiesterase, heme-regulated; cold- and stationary phase-induced bioflim regulator	ready to distribute	0.8	n.d.
1084	JW1486	b1491	yddW	liprotein, glycosyl hydrolase homolog	ready to distribute	0.79	0.02
1085	JW1487	b1492	gadC	predicted glutamate:gamma-aminobutyric acid antiporter	ready to distribute	0.77	0.06
1086	JW1488	b1493	gadB	glutamate decarboxylase B, PLP-dependent	ready to distribute	0.69	0.05
1087	JW1489	b1494	pqqL	predicted peptidase	ready to distribute	0.83	0.09
1088	JW1490	b1495	yddB	predicted porin protein	ready to distribute	0.99	0.16
1089	JW1492	b1497	ydeM	conserved protein	ready to distribute	0.85	0.03
1090	JW1494	b1499	ydeO	transcriptional activator for mdtEF	ready to distribute	0.76	0.03
1091	JW1495	b1501	ydeP	predicted oxidoreductase	ready to distribute	0.82	0.1
1092	JW1496	b1502	ydeQ	predicted fimbrial-like adhesin protein	ready to distribute	0.78	0.08
1093	JW1497	b1503	ydeR	predicted fimbrial-like adhesin protein	ready to distribute	0.69	0.17
1094	JW1498	b1504	ydeS	predicted fimbrial-like adhesin protein	ready to distribute	0.74	0.04
1095	JW1499	b1505	ydeT	not matched	ready to distribute	0.73	0.05
1096	JW1500	b1507	hipA	serine protein kinase required for perister formation; toxin of HipAB toxin-antitoxin system	ready to distribute	0.98	0.1
1097	JW1501	b1508	hipB	antitoxin of HipAB toxin-antitoxin system	ready to distribute	0.82	0.06
1098	JW1502	b1509	ydeU	-	ready to distribute	0.86	n.d.
1099	JW1503	b1510	ydeK	not matched	ready to distribute	0.94	0.07
1100	JW1504	b1511	ydeV	autoinducer-2 (AI-2) kinase	ready to distribute	0.88	0.1
1101	JW1505	b1512	ydeW	lsr operon transcriptional repressor	ready to distribute	0.88	0.02
1102	JW1506	b1513	ego	Autoinducer 2 import ATP-binding protein	ready to distribute	0.9	0.09
1103	JW1507	b1514	lsrC	Autoinducer 2 import system permease protein	ready to distribute	0.69	0.12
1104	JW1508	b1515	lsrD	autoinducer 2 import system permease protein	ready to distribute	0.85	0.08
1105	JW1509	b1516	lsrB	autoinducer 2-binding protein	ready to distribute	0.77	0.05
1106	JW1510	b1517	lsrF	putative autoinducer-2 (AI-2) aldolase	ready to distribute	0.69	0.04
1107	JW1511	b1518	lsrG	autoinducer-2 (AI-2) degrading protein LsrG	ready to distribute	0.8	0.1
1108	JW1512	b1519	tam	trans-aconitate methyltransferase	ready to distribute	0.99	0.24
1109	JW1514	b1521	uxaB	altronate oxidoreductase, NAD-dependent	ready to distribute	0.94	0.05
1110	JW1516	b1523	yneG	conserved protein	ready to distribute	0.75	0.04
1111	JW1517	b1524	yneH	glutaminase	ready to distribute	0.94	0.07
1112	JW1519	b1526	yneJ	predicted DNA-binding transcriptional regulator	ready to distribute	0.8	0.02
1113	JW1520	b1527	yneK	predicted protein	ready to distribute	0.9	n.d.
1114	JW1521	b1528	ydeA	predicted arabinose transporter	ready to distribute	0.78	0.01
1115	JW1522	b1529	marC	inner membrane protein, UPF0056 family	ready to distribute	0.86	0.06
1116	JW1525	b1532	marB	predicted protein	ready to distribute	0.89	0.11
1117	JW1527	b1534	ydeE	predicted transporter	ready to distribute	0.99	0.07
1118	JW1528	b1535	ydeH	diguanylate cyclase, required for pgaD induction	ready to distribute	0.72	0.02
1119	JW1529	b1536	ydeI	conserved protein	ready to distribute	0.8	0.14
1120	JW1530	b1537	ydeJ	conserved protein	ready to distribute	0.86	0.15
1121	JW1531	b1538	dcp	dipeptidyl carboxypeptidase II	ready to distribute	0.88	0.01
1122	JW1532	b1539	ydfG	Malonic semialdehyde reductase, NADPH-dependent; L-allo-threonine dehydrogenase, NAD(P)-dependent; also oxidizes L-serine, D-serine, D-threonine and 3-hydroxyisobutyrate	ready to distribute	0.8	0.03
1123	JW1533	b1540	ydfH	predicted DNA-binding transcriptional regulator	ready to distribute	0.81	0.06
1124	JW1534	b1541	ydfZ	selenoprotein, function unknown	ready to distribute	0.76	0.08
1125	JW1535	b1542	ydfI	predicted D-mannonate oxidoreductase, NAD-dependent	ready to distribute	0.83	0.02
1126	JW1536	b1543	ydfJ	not matched	ready to distribute	0.83	0.01
1127	JW1538	b1545	pinQ	Qin prophage; predicted site-specific recombinase	ready to distribute	0.75	0.04
1128	JW1539	b1546	tfaQ	Qin prophage; predicted tail fibre assembly protein	ready to distribute	0.74	0.04
1129	JW1540	b1547	stfQ	Qin prophage; predicted side tail fibre assembly protein	ready to distribute	0.84	0.03
1130	JW1541	b1548	nohA	not matched	ready to distribute	0.85	n.d.
1131	JW1544	b1552	cspI	Qin prophage; cold shock protein	ready to distribute	0.81	0.08
1132	JW1545	b1553	ydfP	Rz-like equivalent, Qin prophage	ready to distribute	0.7	0.11
1133	JW1546	b1554	ydfQ	Qin prophage; predicted lysozyme	ready to distribute	0.79	0.17
1134	JW1547	b1555	ydfR	Qin prophage; predicted protein	ready to distribute	0.8	0.24
1135	JW1549	b1557	cspB	Qin prophage; cold shock protein	ready to distribute	0.94	0.01
1136	JW1550	b1558	cspF	Qin prophage; cold shock protein	ready to distribute	0.72	0.06
1137	JW1551	b1559	ydfT	Qin prophage; predicted antitermination protein Q	ready to distribute	0.86	n.d.
1138	JW1553	b1561	rem	Qin prophage; predicted protein	ready to distribute	0.85	0.1
1139	JW1554	b1562	hokD	Qin prophage; small toxic polypeptide	ready to distribute	0.85	0.16
1140	JW1555	b1563	relE	Qin prophage; toxin of the RelE-RelB toxin-antitoxin system	ready to distribute	0.76	0.07
1141	JW1556	b1564	relB	Qin prophage; bifunctional antitoxin of the RelE-RelB toxin-antitoxin system/ transcriptional repressor	ready to distribute	0.8	0.09
1142	JW1557	b1565	ydfV	Qin prophage; predicted protein	ready to distribute	0.83	0.03
1143	JW1558	b1566	flxA	Qin prophage; predicted protein	ready to distribute	0.81	0.07
1144	JW1559	b1567	ydfW	not matched	ready to distribute	0.8	0.05
1145	JW1560	b1568	ydfX	not matched	ready to distribute	0.77	0.11
1146	JW1561	b1569	dicC	Qin prophage; DNA-binding transcriptional regulator for DicB	ready to distribute	0.67	0.14
1147	JW1563	b1571	ydfA	Qin prophage; predicted protein	ready to distribute	0.67	0.04
1148	JW1565	b1573	ydfC	conserved protein, Qin prophage	ready to distribute	0.76	0.06
1149	JW1566	b1575	dicB	Qin prophage; cell division inhibition protein	ready to distribute	0.56	0.49
1150	JW1567	b1576	ydfD	Qin prophage; predicted protein	ready to distribute	0.84	0.02
1151	JW1568	b1577	ydfE	not matched	ready to distribute	0.72	0.17
1152	JW1571	b1579	intQ	not matched	ready to distribute	0.83	n.d.
1153	JW1572	b1580	rspB	predicted oxidoreductase, Zn-dependent and NAD(P)-binding	ready to distribute	0.69	0.05
1154	JW1573	b1581	rspA	bifunctional D-altronate/D-mannonate dehydratase	ready to distribute	0.86	0.06
1155	JW1574	b1582	ynfA	inner membrane protein, UPF0060 family	ready to distribute	1.14	0.41
1156	JW1575	b1583	ynfB	predicted protein	ready to distribute	0.95	0.06
1157	JW1576	b1584	speG	spermidine N1-acetyltransferase	ready to distribute	0.72	0.1
1158	JW1579	b1587	ynfE	probable selenate reductase, periplasmic	ready to distribute	0.72	0.03
1159	JW1581	b1589	ynfG	oxidoreductase, Fe-S subunit	ready to distribute	0.73	0.01
1160	JW1586	b1594	dgsA	Global DNA-binding transcriptional repressor; autorepressor; required for anaerobic growth on glucosamine	ready to distribute	1	0.13
1161	JW1587	b1595	ynfL	predicted DNA-binding transcriptional regulator	ready to distribute	0.74	0.02
1162	JW1588	b1596	ynfM	predicted transporter	ready to distribute	0.72	0.06
1163	JW1590	b1598	ydgD	predicted peptidase	ready to distribute	0.83	0.04
1164	JW1591	b1599	mdtI	multidrug efflux system transporter	ready to distribute	0.74	0.04
1165	JW1592	b1600	mdtJ	multidrug efflux system transporter	ready to distribute	0.73	0.03
1166	JW1593	b1601	ydgG	pheromone AI-2 transporter	ready to distribute	0.77	0.19
1167	JW1594	b1602	pntB	pyridine nucleotide transhydrogenase, beta subunit	ready to distribute	0.66	0.05
1168	JW1595	b1603	pntA	pyridine nucleotide transhydrogenase, alpha subunit	ready to distribute	0.8	0.02
1169	JW1596	b1604	ydgH	predicted protein	ready to distribute	0.76	0.02
1170	JW1597	b1605	ydgI	predicted arginine/ornithine antiporter transporter	ready to distribute	0.9	0.11
1171	JW1598	b1606	folM	dihydromonapterin reductase, NADPH-dependent; dihydrofolate reductase isozyme	ready to distribute	0.87	0.13
1172	JW1599	b1607	ydgC	inner membrane protein, GlpM family	ready to distribute	0.77	0.14
1173	JW1600	b1608	rstA	multicopy supressor of yjeE, yeaZ or ygjD deletion lethality, predicted response regulator of two-component regulatory system with sensor protein RstB	ready to distribute	0.78	0.08
1174	JW1601	b1609	rstB	sensory histidine kinase in two-component regulatory system with RstA	ready to distribute	0.85	0.03
1175	JW1602	b1610	tus	inhibitor of replication at Ter, DNA-binding protein	ready to distribute	0.84	0.05
1176	JW1603	b1611	fumC	fumarate hydratase (fumarase C),aerobic Class II	ready to distribute	0.8	0.01
1177	JW1604	b1612	fumA	fumarate hydratase (fumarase A), aerobic Class I	ready to distribute	0.82	0.02
1178	JW1605	b1613	manA	mannose-6-phosphate isomerase	ready to distribute	0.86	0.01
1179	JW1606	b1614	ydgA	conserved protein, DUF945 family	ready to distribute	0.76	0.09
1180	JW1607	b1615	uidC	predicted outer membrane porin protein	ready to distribute	0.84	0.13
1181	JW1608	b1616	uidB	glucuronide transporter	ready to distribute	0.68	0.01
1182	JW1609	b1617	uidA	beta-D-glucuronidase	ready to distribute	0.58	0.27
1183	JW1610	b1618	uidR	DNA-binding transcriptional repressor	ready to distribute	0.78	0.18
1184	JW1611	b1619	hdhA	7-alpha-hydroxysteroid dehydrogenase, NAD-dependent	ready to distribute	0.82	0.05
1185	JW1612	b1620	malI	transcriptional repressor of Mal regulon	ready to distribute	0.86	0.01
1186	JW1613	b1621	malX	fused maltose and glucose-specific PTS enzymes: IIB component, IIC component	ready to distribute	0.92	0.01
1187	JW1614	b1622	malY	bifunctional beta-cystathionase, PLP-dependent/ regulator of maltose regulon	ready to distribute	0.76	0.19
1188	JW1615	b1623	add	adenosine deaminase	ready to distribute	0.78	0.15
1189	JW1617	b1625	ydgT	oriC-binding complex H-NS/Cnu; binds 26 bp cnb site; also forms a complex with StpA	ready to distribute	0.74	0.05
1190	JW1618	b1626	ydgK	inner membrane protein, DUF2569 family	ready to distribute	0.89	0.12
1191	JW1619	b1627	rsxA	electron transport complex protein required for the reduction of SoxR	ready to distribute	0.79	0.1
1192	JW1620	b1628	rsxB	electron transport complex protein, iron-sulfur protein, required for the reduction of SoxR	ready to distribute	0.87	0.05
1193	JW1621	b1629	rsxC	electron transport complex protein required for the reduction of SoxR; predicted membrane-associated NADH oxidoreductase	ready to distribute	0.72	0.04
1194	JW1622	b1630	rsxD	electron transport complex protein required for the reduction of SoxR; predicted membrane protein	ready to distribute	0.76	0.02
1195	JW1623	b1631	rsxG	electron transport complex protein required for the reduction of SoxR	ready to distribute	0.77	0.05
1196	JW1624	b1632	rsxE	electron transport complex inner membrane NADH-quinone reductase required for the reduction of SoxR	ready to distribute	0.78	0.02
1197	JW1625	b1633	nth	DNA glycosylase and apyrimidinic (AP) lyase (endonuclease III)	ready to distribute	0.83	0.01
1198	JW1626	b1634	ydgR	dipeptide and tripeptide permease A	ready to distribute	0.71	0.02
1199	JW1627	b1635	gst	glutathionine S-transferase	ready to distribute	0.79	0.06
1200	JW1628	b1636	pdxY	pyridoxamine kinase	ready to distribute	0.87	0.07
1201	JW1631	b1639	ydhA	inhibitor of c-type lysozyme, membrane-bound; predicted lipoprotein	ready to distribute	0.81	0.01
1202	JW1632	b1640	ydhH	anhydro-N-acetylmuramic acid kinase	ready to distribute	0.82	0.05
1203	JW1633	b1641	slyB	outer membrane lipoprotein	ready to distribute	0.67	0.14
1204	JW1635	b1643	ydhI	predicted inner membrane protein	ready to distribute	0.69	0.04
1205	JW1636	b1644	ydhJ	predicted membrane fusion protein (MFP) of YdhJK efflux pump	ready to distribute	0.77	0.03
1206	JW1637	b1645	ydhK	Efflux protein family (PET) component of predicted YdhJK efflux pump	ready to distribute	0.82	0.02
1207	JW1638	b1646	sodC	superoxide dismutase, Cu, Zn	ready to distribute	0.61	0.12
1208	JW1639	b1647	ydhF	predicted oxidoreductase	ready to distribute	0.75	0.09
1209	JW1642	b1650	nemA	N-ethylmaleimide reductase, FMN-linked	ready to distribute	0.85	0.07
1210	JW1643	b1651	gloA	glyoxalase I, Ni-dependent	ready to distribute	0.79	0.01
1211	JW1644	b1652	rnt	ribonuclease T (RNase T)	ready to distribute	0.7	0.15
1212	JW1645	b1653	lhr	predicted ATP-dependent helicase	ready to distribute	0.85	0.15
1213	JW1646	b1654	ydhD	glutaredoxin-4	ready to distribute	0.89	0.02
1214	JW1648	b1656	sodB	superoxide dismutase, Fe	ready to distribute	0.86	0.03
1215	JW1649	b1657	ydhP	predicted transporter	ready to distribute	0.71	0.02
1216	JW1650	b1658	purR	DNA-binding transcriptional repressor, hypoxanthine-binding	ready to distribute	1.07	0.19
1217	JW1651	b1659	ydhB	predicted DNA-binding transcriptional regulator	ready to distribute	0.79	0.06
1218	JW1652	b1660	ydhC	predicted transporter	ready to distribute	0.76	0.03
1219	JW1653	b1661	cfa	cyclopropane fatty acyl phospholipid synthase (unsaturated-phospholipid methyltransferase)	ready to distribute	0.71	0.04
1220	JW1655	b1663	mdtK	multidrug efflux system transporter	ready to distribute	0.66	n.d.
1221	JW1657	b1667	ydhR	predicted monooxygenase	ready to distribute	0.68	0.22
1222	JW1658	b1668	ydhS	conserved protein with FAD/NAD(P)-binding domain	ready to distribute	1.13	0.53
1223	JW1659	b1669	ydhT	conserved protein	ready to distribute	0.85	0.07
1224	JW1660	b1670	ydhU	predicted cytochrome	ready to distribute	0.8	0.14
1225	JW1662	b1672	ydhW	predicted protein	ready to distribute	0.75	0.03
1226	JW1664	b1674	ydhY	predicted 4Fe-4S ferridoxin-type protein	ready to distribute	0.73	n.d.
1227	JW1665	b1675	ydhZ	predicted protein	ready to distribute	0.82	0.03
1228	JW1666	b1676	pykF	pyruvate kinase I	ready to distribute	0.79	0.07
1229	JW1667	b1677	lpp	murein lipoprotein	ready to distribute	0.85	0.04
1230	JW1668	b1678	ynhG	murein L,D-transpeptidase	ready to distribute	0.6	0.16
1231	JW1669	b1679	sufE	sulfur acceptor protein	ready to distribute	0.77	0.07
1232	JW1670	b1680	sufS	cysteine desulfurase, stimulated by SufE; selenocysteine lyase, PLP-dependent	ready to distribute	1.15	0.02
1233	JW1671	b1681	sufD	FeS cluster assembly protein of SufBCD complex	ready to distribute	0.8	0.04
1234	JW1672	b1682	sufC	component of SufBCD complex, ATP-binding component of ABC superfamily	ready to distribute	0.74	0.09
1235	JW1674	b1684	sufA	Fe-S cluster assembly protein	ready to distribute	0.84	0.04
1236	JW1675	b1685	ydiH	predicted protein	ready to distribute	0.81	0.08
1237	JW1676	b1686	ydiI	acyl-CoA esterase in vitro	ready to distribute	0.6	0.11
1238	JW1677	b1687	ydiJ	predicted FAD-linked oxidoreductase	ready to distribute	0.72	0.01
1239	JW1678	b1688	ydiK	inner membrane protein, UPF0118 family	ready to distribute	0.63	0.15
1240	JW1680	b1690	ydiM	inner membrane protein, predicted transporter	ready to distribute	0.79	0.18
1241	JW1682	b1692	ydiB	quinate/shikimate 5-dehydrogenase, NAD(P)-binding	ready to distribute	0.84	0.01
1242	JW1683	b1693	aroD	3-dehydroquinate dehydratase	ready to distribute	0.47	0.11
1243	JW1684	b1694	ydiF	fused predicted acetyl-CoA:acetoacetyl-CoA transferase: alpha subunit/beta subunit	ready to distribute	0.72	0.08
1244	JW1686	b1696	ydiP	predicted DNA-binding transcriptional regulator	ready to distribute	0.79	0.1
1245	JW1688	b1698	ydiR	predicted electron transfer flavoprotein, FAD-binding subunit	ready to distribute	0.75	0.03
1246	JW1689	b1699	ydiS	predicted oxidoreductase with FAD/NAD(P)-binding domain	ready to distribute	0.97	0.1
1247	JW1690	b1700	ydiT	predicted 3Fe-4S ferredoxin-type protein	ready to distribute	0.7	0.03
1248	JW1692	b1702	pps	phosphoenolpyruvate synthase	ready to distribute	0.73	0.01
1249	JW1693	b1703	ydiA	bifunctional regulatory protein: PEP synthase kinase and PEP synthase pyrophosphorylase	ready to distribute	0.79	0.11
1250	JW1694	b1704	aroH	3-deoxy-D-arabino-heptulosonate-7-phosphate synthase, tryptophan repressible	ready to distribute	0.82	0.02
1251	JW1695	b1705	ydiE	hemin uptake protein HemP homolog	ready to distribute	0.75	0.06
1252	JW1696	b1706	ydiU	conserved protein, UPF0061 family	ready to distribute	0.66	0.03
1253	JW1697	b1707	ydiV	probable cyclic di-GMP regulator, inactive EAL family phosphodiesterase	ready to distribute	0.88	0.06
1254	JW1698	b1708	nlpC	predicted peptidase, C40 clan, lipoprotein	ready to distribute	0.74	0.03
1255	JW1699	b1709	btuD	vitamin B12 transporter subunit : ATP-binding component of ABC superfamily	ready to distribute	0.78	0.12
1256	JW1700	b1710	btuE	glutathione peroxidase	ready to distribute	0.84	0.06
1257	JW1701	b1711	btuC	vitamin B12 transporter subunit: membrane component of ABC superfamily	ready to distribute	0.68	0.09
1258	JW1702	b1712	ihfA	integration host factor (IHF), DNA-binding protein, alpha subunit	ready to distribute	0.85	0.03
1259	JW1705	b1715	pheM	phenylalanyl-tRNA synthetase operon leader peptide	ready to distribute	0.88	0.05
1260	JW1707	b1717	rpmI	50S ribosomal subunit protein L35	ready to distribute	0.8	0.05
1261	JW1710	b1721	arpB	-	ready to distribute	1.58	n.d.
1262	JW1711	b1722	ydiY	predicted outer membrane protein, acid-inducible	ready to distribute	0.86	0.06
1263	JW1713	b1724	ydiZ	predicted protein	ready to distribute	0.75	0.09
1264	JW1714	b1725	yniA	predicted phosphotransferase/kinase	ready to distribute	0.76	0.01
1265	JW1715	b1726	yniB	predicted inner membrane protein	ready to distribute	0.82	0.06
1266	JW1716	b1727	yniC	2-deoxyglucose-6-P phosphatase	ready to distribute	0.7	0.02
1267	JW1718	b1729	ydjN	predicted transporter	ready to distribute	0.83	0.07
1268	JW1719	b1730	ydjO	predicted protein	ready to distribute	0.77	0.03
1269	JW1720	b1731	cedA	cell division modulator	ready to distribute	0.78	n.d.
1270	JW1721	b1732	katE	catalase HPII, heme d-containing	ready to distribute	0.6	0.06
1271	JW1722	b1733	chbG	UPF0249 family protein	ready to distribute	0.9	0.04
1272	JW1723	b1734	chbF	phospho-chitobiase; general 6-phospho-beta-glucosidase activity	ready to distribute	0.73	0.04
1273	JW1724	b1735	chbR	rRepressor, chb operon for N,N'-diacetylchitobiose utilization	ready to distribute	0.78	0.04
1274	JW1725	b1736	chbA	N,N'-diacetylchitobiose-specific enzyme IIA component of PTS	ready to distribute	0.88	0.01
1275	JW1726	b1737	chbC	N,N'-diacetylchitobiose-specific enzyme IIC component of PTS	ready to distribute	0.86	0.02
1276	JW1727	b1738	chbB	N,N'-diacetylchitobiose-specific enzyme IIB component of PTS	ready to distribute	0.78	0.09
1277	JW1728	b1739	osmE	DNA-binding transcriptional activator	ready to distribute	0.72	0.06
1278	JW1730	b1741	ydjQ	endonuclease of nucleotide excision repair	ready to distribute	0.67	0.02
1279	JW1732	b1743	spy	periplasmic ATP-independent protein refolding chaperone, stress-induced	ready to distribute	0.94	0.08
1280	JW1733	b1744	astE	succinylglutamate desuccinylase	ready to distribute	0.81	0.07
1281	JW1734	b1745	astB	succinylarginine dihydrolase	ready to distribute	0.68	0.04
1282	JW1736	b1747	astA	arginine succinyltransferase	ready to distribute	0.76	0.02
1283	JW1737	b1748	astC	succinylornithine transaminase, PLP-dependent	ready to distribute	0.83	0.2
1284	JW1738	b1749	xthA	exonuclease III	ready to distribute	0.85	0.23
1285	JW1739	b1750	ydjX	inner membrane protein, TVP38/TMEM64 family	ready to distribute	0.89	n.d.
1286	JW1741	b1752	ydjZ	Inner membrane protein, TVP38/TMEM64 family	ready to distribute	0.8	0.05
1287	JW1742	b1753	ynjA	conserved protein	ready to distribute	0.85	0.03
1288	JW1747	b1758	ynjF	inner membrane protein, phosphatidylglycerophosphate synthase homolog	ready to distribute	0.82	0.07
1289	JW1748	b1759	nudG	CTP pyrophosphohydrolas; also hydrolyzes 2-hydroxy-dATP, 8-hydroxy-dGTP, CTP, dCTP and 5-methyl-dCTP	ready to distribute	0.8	0.01
1290	JW1749	b1760	ynjH	conserved protein, DUF1496 family	ready to distribute	0.83	0.02
1291	JW1750	b1761	gdhA	glutamate dehydrogenase, NADP-specific	ready to distribute	0.75	0.16
1292	JW1752	b1763	topB	DNA topoisomerase III	ready to distribute	0.86	0.1
1293	JW1753	b1764	selD	selenophosphate synthase	ready to distribute	0.78	0.02
1294	JW1754	b1765	ydjA	predicted oxidoreductase	ready to distribute	0.81	0.06
1295	JW1755	b1766	sppA	protease IV (signal peptide peptidase)	ready to distribute	0.79	0.26
1296	JW1756	b1767	ansA	cytoplasmic L-asparaginase I	ready to distribute	0.87	0.03
1297	JW1757	b1768	pncA	nicotinamidase/pyrazinamidase	ready to distribute	0.73	0.03
1298	JW1758	b1769	ydjE	predicted transporter	ready to distribute	0.89	0.03
1299	JW1759	b1770	ydjF	predicted DNA-binding transcriptional regulator	ready to distribute	0.87	0.03
1300	JW1760	b1771	ydjG	alpha-Keto reductase, NADH-dependent; can use methylglyoxal as substrate	ready to distribute	0.69	0.03
1301	JW1762	b1773	ydjI	predicted aldolase	ready to distribute	0.72	0.28
1302	JW1763	b1774	ydjJ	predicted oxidoreductase, Zn-dependent and NAD(P)-binding	ready to distribute	0.83	0.02
1303	JW1765	b1776	ydjL	predicted oxidoreductase, Zn-dependent and NAD(P)-binding	ready to distribute	0.7	0.19
1304	JW1766	b1777	yeaC	conserved protein	ready to distribute	0.77	0.1
1305	JW1767	b1778	yeaA	methionine sulfoxide reductase B	ready to distribute	0.78	n.d.
1306	JW1769	b1780	yeaD	conserved protein	ready to distribute	0.79	0.03
1307	JW1770	b1781	yeaE	aldo-keto reductase, methylglyoxal to acetol, NADPH-dependent	ready to distribute	0.53	0.2
1308	JW1771	b1782	mipA	scaffolding protein for murein synthesizing machinery	ready to distribute	0.84	0.02
1309	JW1772	b1783	yeaG	protein kinase, function unknown; autokinase	ready to distribute	0.75	0.04
1310	JW1773	b1784	yeaH	conserved protein	ready to distribute	0.87	0.04
1311	JW1774	b1785	yeaI	predicted diguanylate cyclase	ready to distribute	0.71	0.04
1312	JW1776	b1787	yeaK	conserved protein	ready to distribute	0.8	0.14
1313	JW1778	b1789	yeaL	predicted inner membrane protein, UPF0756 family	ready to distribute	0.8	0.08
1314	JW1779	b1790	yeaM	predicted DNA-binding transcriptional regulator	ready to distribute	0.96	0.1
1315	JW1780	b1791	yeaN	predicted transporter	ready to distribute	0.72	0.05
1316	JW1781	b1792	yeaO	conserved protein	ready to distribute	0.75	0.06
1317	JW1782	b1793	yoaF	conserved outer membrane lipoprotein	ready to distribute	0.86	0.06
1318	JW1784	b1795	yeaQ	conserved protein, UPF0410 family	ready to distribute	0.91	0.03
1319	JW1785	b1796	yoaG	predicted protein	ready to distribute	0.82	0.07
1320	JW1786	b1797	yeaR	conserved protein	ready to distribute	0.99	0.13
1321	JW1787	b1798	yeaS	neutral amino-acid efflux system	ready to distribute	0.73	0.04
1322	JW1788	b1799	yeaT	DNA-binding transcriptional activator for dmlA	ready to distribute	0.84	0.05
1323	JW1789	b1800	yeaU	D-malate oxidase, NAD-dependent; probable tartrate dehydrogenase	ready to distribute	0.72	0.02
1324	JW1792	b1803	yeaX	predicted oxidoreductase	ready to distribute	0.85	0.03
1325	JW1793	b1804	rnd	ribonuclease D	ready to distribute	0.82	0.01
1326	JW1794	b1805	fadD	acyl-CoA synthetase (long-chain-fatty-acid--CoA ligase)	ready to distribute	0.85	0.09
1327	JW1795	b1806	yeaY	lipoprotein, RpoE-regulated, fucntion unknown	ready to distribute	0.7	0.06
1328	JW1797	b1808	yoaA	conserved protein with nucleoside triphosphate hydrolase domain	ready to distribute	0.79	0.09
1329	JW1800	b1811	yoaH	conserved protein	ready to distribute	0.8	0.05
1330	JW1801	b1812	pabB	aminodeoxychorismate synthase, subunit I	ready to distribute	0.72	0.14
1331	JW1802	b1813	yeaB	predicted NUDIX hydrolase	ready to distribute	0.95	0.06
1332	JW1803	b1814	sdaA	L-serine deaminase I	ready to distribute	0.78	0.19
1333	JW1804	b1815	yoaD	predicted phosphodiesterase	ready to distribute	0.83	0.03
1334	JW1805	b1816	yoaE	fused predicted membrane protein/conserved protein	ready to distribute	0.79	0.06
1335	JW1806	b1817	manX	fused mannose-specific PTS enzymes: IIA component/IIB component	ready to distribute	0.84	0.03
1336	JW1807	b1818	manY	mannose-specific enzyme IIC component of PTS	ready to distribute	0.78	0.06
1337	JW1808	b1819	manZ	mannose-specific enzyme IID component of PTS	ready to distribute	0.74	0.03
1338	JW1809	b1820	yobD	inner membrane protein, UPF0266 family	ready to distribute	0.77	0.08
1339	JW1811	b1822	rrmA	23S rRNA m(1)G745 methyltransferase	ready to distribute	0.79	0.02
1340	JW1812	b1823	cspC	stress protein, member of the CspA-family	ready to distribute	0.92	0.02
1341	JW1813	b1824	yobF	predicted protein	ready to distribute	1.03	0.21
1342	JW1814	b1825	yebO	predicted inner membrane protein	ready to distribute	0.7	0.03
1343	JW1815	b1826	yobG	regulatory peptide for PhoPQ, feedback inhibition	ready to distribute	0.92	0.02
1344	JW1816	b1827	kdgR	DNA-binding transcriptional regulator f kdgK, kdgT, eda	ready to distribute	0.86	0.09
1345	JW1818	b1829	htpX	predicted endopeptidase	ready to distribute	0.7	n.d.
1346	JW1819	b1830	prc	carboxy-terminal protease for penicillin-binding protein 3	ready to distribute	0.68	0.07
1347	JW1821	b1832	yebR	free methionine-(R)-sulfoxide reductase	ready to distribute	0.91	0.01
1348	JW1822	b1833	yebS	inner membrane protein	ready to distribute	0.71	0.03
1349	JW1823	b1834	yebT	conserved protein	ready to distribute	0.82	0.18
1350	JW1827	b1838	pphA	serine/threonine-specific protein phosphatase 1	ready to distribute	0.69	n.d.
1351	JW1828	b1839	yebY	predicted protein	ready to distribute	0.89	0.03
1352	JW1829	b1840	yebZ	inner membrane protein	ready to distribute	0.85	0.1
1353	JW1830	b1841	yobA	conserved protein	ready to distribute	0.71	0.01
1354	JW1831	b1842	holE	DNA polymerase III, theta subunit	ready to distribute	0.8	0.01
1355	JW1832	b1843	yobB	conserved protein	ready to distribute	0.92	0.21
1356	JW1833	b1844	exoX	DNA exonuclease X	ready to distribute	0.78	0.01
1357	JW1834	b1845	ptrB	protease II	ready to distribute	0.66	0.06
1358	JW1835	b1846	yebE	inner membrane protein, DUF533 family	ready to distribute	0.83	0.03
1359	JW1836	b1847	yebF	secreted protein	ready to distribute	0.8	0.02
1360	JW1837	b1848	yebG	conserved protein regulated by LexA	ready to distribute	0.76	0.11
1361	JW1838	b1849	purT	phosphoribosylglycinamide formyltransferase 2	ready to distribute	0.73	0.09
1362	JW1839	b1850	eda	multifunctional 2-keto-3-deoxygluconate 6-phosphate aldolase and 2-keto-4-hydroxyglutarate aldolase and oxaloacetate decarboxylase	ready to distribute	0.71	0.01
1363	JW1840	b1851	edd	6-phosphogluconate dehydratase	ready to distribute	0.66	0.09
1364	JW1841	b1852	zwf	glucose-6-phosphate 1-dehydrogenase	ready to distribute	0.74	0.09
1365	JW1842	b1853	yebK	predicted DNA-binding transcriptional regulator	ready to distribute	0.77	0.04
1366	JW1843	b1854	pykA	pyruvate kinase II	ready to distribute	0.73	0.04
1367	JW1844	b1855	lpxM	myristoyl-acyl carrier protein (ACP)-dependent acyltransferase	ready to distribute	0.99	0.07
1368	JW1847	b1858	znuC	zinc transporter subunit: ATP-binding component of ABC superfamily	ready to distribute	0.79	0.03
1369	JW1848	b1859	znuB	zinc transporter subunit: membrane component of ABC superfamily	ready to distribute	0.81	n.d.
1370	JW1849	b1860	ruvB	ATP-dependent DNA helicase, component of RuvABC resolvasome	ready to distribute	0.89	0.06
1371	JW1850	b1861	ruvA	component of RuvABC resolvasome, regulatory subunit	ready to distribute	0.96	0.1
1372	JW1852	b1863	ruvC	component of RuvABC resolvasome, endonuclease	ready to distribute	0.79	0.01
1373	JW1853	b1864	yebC	conserved protein, UPF0082 family	ready to distribute	0.89	0.03
1374	JW1854	b1865	nudB	dihydroneopterin triphosphate pyrophosphatase	ready to distribute	0.49	0.15
1375	JW1857	b1868	yecE	conserved protein, UPF0759 family	ready to distribute	0.8	0.07
1376	JW1859	b1870	yecO	tRNA cmo(5)U34 methyltransferase, SAM-dependent	ready to distribute	0.82	n.d.
1377	JW1860	b1871	yecP	tRNA mo(5)U34 methyltransferase, SAM-dependent	ready to distribute	0.73	0.02
1378	JW1861	b1872	torZ	trimethylamine N-oxide reductase system III, catalytic subunit	ready to distribute	0.68	n.d.
1379	JW1862	b1873	torY	TMAO reductase III (TorYZ), cytochrome c-type subunit	ready to distribute	0.77	0.07
1380	JW1863	b1874	cutC	copper homeostasis protein	ready to distribute	0.8	0.01
1381	JW1867	b1878	flhE	conserved protein	ready to distribute	0.63	0.11
1382	JW1868	b1879	flhA	predicted flagellar export pore protein	ready to distribute	0.85	0.1
1383	JW1869	b1880	flhB	flagellin export apparatus, substrate specificity protein	ready to distribute	0.82	0.01
1384	JW1870	b1881	cheZ	chemotaxis regulator, protein phosphatase for CheY	ready to distribute	0.74	0.02
1385	JW1871	b1882	cheY	chemotaxis regulator transmitting signal to flagellar motor component	ready to distribute	0.76	0.14
1386	JW1872	b1883	cheB	fused chemotaxis regulator: protein-glutamate methylesterase in two-component regulatory system with CheA	ready to distribute	0.75	0.08
1387	JW1873	b1884	cheR	chemotaxis regulator, protein-glutamate methyltransferase	ready to distribute	0.79	0.1
1388	JW1874	b1885	tap	methyl-accepting protein IV	ready to distribute	0.76	0.06
1389	JW1875	b1886	tar	methyl-accepting chemotaxis protein II	ready to distribute	0.94	0.01
1390	JW1876	b1887	cheW	purine-binding chemotaxis protein	ready to distribute	0.82	0.04
1391	JW1877	b1888	cheA	fused chemotactic sensory histidine kinase in two-component regulatory system with CheB and CheY: sensory histidine kinase/signal sensing protein	ready to distribute	0.78	0.01
1392	JW1878	b1889	motB	protein that enables flagellar motor rotation	ready to distribute	1.04	0.04
1393	JW1879	b1890	motA	proton conductor component of flagella motor	ready to distribute	0.89	0.05
1394	JW1880	b1891	flhC	DNA-binding transcriptional dual regulator with FlhD	ready to distribute	0.81	0.11
1395	JW1881	b1892	flhD	DNA-binding transcriptional dual regulator with FlhC	ready to distribute	0.76	0.12
1396	JW1884	b1895	yecG	universal stress protein	ready to distribute	0.84	0.04
1397	JW1886	b1897	otsB	trehalose-6-phosphate phosphatase, biosynthetic	ready to distribute	0.79	0.12
1398	JW1887	b4460	araH	fused L-arabinose transporter subunits of ABC superfamily: membrane components	ready to distribute	0.82	0.05
1399	JW1888	b1900	araG	fused L-arabinose transporter subunits of ABC superfamily: ATP-binding components	ready to distribute	0.81	0.05
1400	JW1889	b1901	araF	L-arabinose transporter subunit	ready to distribute	0.86	0.21
1401	JW1890	b1902	yecI	ferritin B, probable ferrous iron reservoir	ready to distribute	0.78	0.12
1402	JW1891	b4537	yecJ	predicted protein	ready to distribute	0.75	0.11
1403	JW1892	b1904	yecR	lipoprotein, function unknown	ready to distribute	0.79	0.09
1404	JW1893	b1905	ftn	ferritin iron storage protein (cytoplasmic)	ready to distribute	0.95	0.02
1405	JW1894	b1906	yecH	predicted protein	ready to distribute	0.79	0.11
1406	JW1895	b1907	tyrP	tyrosine transporter	ready to distribute	0.83	0.09
1407	JW1896	b1908	yecA	conserved protein, UPF0149 family	ready to distribute	0.71	0.13
1408	JW1898	b1913	uvrC	excinuclease UvrABC, endonuclease subunit	ready to distribute	0.79	0.03
1409	JW1899	b1914	uvrY	DNA-binding response regulator in two-component regulatory system with BarA	ready to distribute	0.7	0.03
1410	JW1900	b1915	yecF	conserved protein, DUF2594 family	ready to distribute	1.19	0.4
1411	JW1901	b1916	sdiA	quorum-sensing transcriptional activator	ready to distribute	0.88	0.06
1412	JW1902	b1917	yecC	predicted transporter subunit: ATP-binding component of ABC superfamily	ready to distribute	0.63	0.09
1413	JW1903	b1918	yecS	inner membrane protein, predicted transporter subunit: membrane component of ABC superfamily	ready to distribute	0.78	0.06
1414	JW1905	b1920	fliY	cystine transporter subunit	ready to distribute	0.72	0.04
1415	JW1906	b1921	fliZ	RpoS antagonist; putative regulator of FliA activity	ready to distribute	0.8	0.06
1416	JW1908	b1923	fliC	flagellar filament structural protein (flagellin)	ready to distribute	0.81	0.1
1417	JW1909	b1924	fliD	flagellar filament capping protein	ready to distribute	0.76	0.06
1418	JW1910	b1925	fliS	flagellar protein potentiates polymerization	ready to distribute	0.91	0.04
1419	JW1911	b1926	fliT	predicted chaperone	ready to distribute	0.9	0.24
1420	JW1912	b1927	amyA	cytoplasmic alpha-amylase	ready to distribute	0.81	0.1
1421	JW1913	b1928	yedD	lipoprotein	ready to distribute	1.67	0.82
1422	JW1914	b1929	yedE	predicted inner membrane protein	ready to distribute	1.14	0.36
1423	JW1915	b1930	yedF	conserved protein, UPF0033 family	ready to distribute	0.77	0.08
1424	JW1916	b1931	yedK	predicted protein	ready to distribute	0.96	0.32
1425	JW1917	b1932	yedL	predicted acyltransferase	ready to distribute	0.85	0.02
1426	JW1918	b1933	yedN	-	ready to distribute	0.83	0.07
1427	JW1920	b1935	yedM	not matched	ready to distribute	0.83	0.03
1428	JW1921	b1937	fliE	flagellar basal-body component	ready to distribute	0.89	0.28
1429	JW1922	b1938	fliF	flagellar basal-body MS-ring and collar protein	ready to distribute	0.85	0.11
1430	JW1923	b1939	fliG	flagellar motor switching and energizing component	ready to distribute	0.8	0.01
1431	JW1924	b1940	fliH	negative regulator of FliI ATPase activity	ready to distribute	0.67	0.02
1432	JW1925	b1941	fliI	flagellum-specific ATP synthase	ready to distribute	0.77	0.08
1433	JW1926	b1942	fliJ	flagellar protein	ready to distribute	0.76	n.d.
1434	JW1927	b1943	fliK	flagellar hook-length control protein	ready to distribute	0.76	0.32
1435	JW1928	b1944	fliL	flagellar biosynthesis protein	ready to distribute	0.89	0.15
1436	JW1929	b1945	fliM	flagellar motor switching and energizing component	ready to distribute	0.68	0.14
1437	JW1930	b1946	fliN	flagellar motor switching and energizing component	ready to distribute	0.76	0.01
1438	JW1932	b1948	fliP	flagellar biosynthesis protein	ready to distribute	0.82	0.24
1439	JW1933	b1949	fliQ	flagellar biosynthesis protein	ready to distribute	0.89	0.05
1440	JW1934	b1950	fliR	flagellar export pore protein	ready to distribute	0.84	0.01
1441	JW1935	b1951	rcsA	DNA-binding transcriptional activator, co-regulator with RcsB	ready to distribute	0.81	0.02
1442	JW1936	b1952	dsrB	predicted protein	ready to distribute	0.83	0.06
1443	JW1938	b1955	yedP	predicted mannosyl-3-phosphoglycerate phosphatase	ready to distribute	0.82	0.03
1444	JW1940	b1957	yodC	predicted protein	ready to distribute	0.83	0.09
1445	JW1941	b1958	yedI	conserved inner membrane protein	ready to distribute	0.73	0.05
1446	JW1942	b1959	yedA	amino acid exporter for phenylalanine, threonine	ready to distribute	0.76	0.02
1447	JW1943	b1960	vsr	DNA mismatch endonuclease of very short patch repair	ready to distribute	0.8	0.06
1448	JW1944	b1961	dcm	DNA cytosine methyltransferase	ready to distribute	0.85	0.28
1449	JW1945	b1962	yedJ	predicted hydrolase, HD superfamily	ready to distribute	0.83	0.08
1450	JW1946	b1963	yedR	inner membrane protein	ready to distribute	0.81	0.09
1451	JW1948	b1965	yedS	-	ready to distribute	0.65	0.03
1452	JW1949	b1966	yedS	-	ready to distribute	0.82	0.11
1453	JW1950	b1967	hchA	Glyoxalase III and Hsp31 molecular chaperone	ready to distribute	0.75	0.13
1454	JW1951	b1968	yedV	predicted sensory kinase in two-component regulatory system with YedW	ready to distribute	0.66	0.02
1455	JW1953	b1970	yedX	Hydroxyisourate hydrolase	ready to distribute	0.65	0.01
1456	JW1954	b1971	yedY	membrane-anchored, periplasmic TMAO, DMSO reductase	ready to distribute	0.82	0.01
1457	JW1955	b1972	yedZ	inner membrane heme subunit for periplasmic YedYZ reductase	ready to distribute	0.81	0.07
1458	JW1956	b1973	yodA	zinc and cadmium binding protein, periplasmic	ready to distribute	0.76	0.07
1459	JW1958	b1976	yeeI	anti-repressor for DgsA(Mlc)	ready to distribute	0.74	0.02
1460	JW1961	b1980	yeeL	-	ready to distribute	0.76	0.11
1461	JW1962	b1981	shiA	shikimate transporter	ready to distribute	0.91	0.04
1462	JW1963	b1982	amn	AMP nucleosidase	ready to distribute	0.88	0.11
1463	JW1964	b1983	yeeN	conserved protein, UPF0082 family	ready to distribute	0.78	0.09
1464	JW1965	b1985	yeeO	predicted multdrug exporter, MATE family	ready to distribute	0.96	0.12
1465	JW1966	b1987	cbl	DNA-binding transcriptional activator for the ssuEADCB and tauABCD operons	ready to distribute	0.85	0.01
1466	JW1967	b1988	nac	DNA-binding transcriptional dual regulator of nitrogen assimilation	ready to distribute	0.92	0.1
1467	JW1968	b1990	erfK	L,D-transpeptidase linking Lpp to murein	ready to distribute	0.9	0.05
1468	JW1969	b1991	cobT	nicotinate-nucleotide--dimethylbenzimidazole phosphoribosyltransferase	ready to distribute	0.81	0.1
1469	JW1970	b1992	cobS	cobalamin synthase	ready to distribute	0.8	0.16
1470	JW1971	b1993	cobU	bifunctional cobinamide kinase/ cobinamide phosphate guanylyltransferase	ready to distribute	0.95	0.26
1471	JW1980	b1998	yoeE	not matched	ready to distribute	0.81	0.07
1472	JW1983	b2001	yeeR	CP4-44 prophage; predicted membrane protein	ready to distribute	0.78	0.05
1473	JW1984	b2002	yeeS	CP4-44 prophage; predicted DNA repair protein	ready to distribute	0.86	0.01
1474	JW1985	b2003	yeeT	CP4-44 prophage; predicted protein	ready to distribute	0.82	0.01
1475	JW1986	b2004	yeeU	CP4-44 prophage; antitoxin of the YeeV-YeeU toxin-antitoxin system	ready to distribute	0.72	0.07
1476	JW1987	b2005	yeeV	CP4-44 prophage; toxin of the YeeV-YeeU toxin-antitoxin system	ready to distribute	0.81	0.01
1477	JW1988	b2006	yeeW	not matched	ready to distribute	0.76	n.d.
1478	JW1989	b2007	yeeX	conserved protein, UPF0265 family	ready to distribute	0.72	0.05
1479	JW1990	b2008	yeeA	inner membrane protein, FUSC family	ready to distribute	0.74	0.03
1480	JW1991	b2009	sbmC	DNA gyrase inhibitor	ready to distribute	0.76	0.01
1481	JW1993	b2011	sbcB	exonuclease I	ready to distribute	0.71	0.01
1482	JW1994	b2012	yeeD	conserved protein	ready to distribute	0.72	0.07
1483	JW1995	b2013	yeeE	inner membrane protein, UPF0394 family	ready to distribute	0.7	0.02
1484	JW1998	b2016	yeeZ	predicted epimerase, with NAD(P)-binding Rossmann-fold domain	ready to distribute	0.72	0.08
1485	JW2000	b2018	hisL	his operon leader peptide	ready to distribute	0.93	0.03
1486	JW2001	b2019	hisG	ATP phosphoribosyltransferase	ready to distribute	0.76	0.01
1487	JW2002	b2020	hisD	bifunctional histidinal dehydrogenase/ histidinol dehydrogenase	ready to distribute	0.89	0.08
1488	JW2003	b2021	hisC	histidinol-phosphate aminotransferase	ready to distribute	0.72	0.03
1489	JW2004	b2022	hisB	fused histidinol-phosphatase/imidazoleglycerol-phosphate dehydratase	ready to distribute	0.77	0.07
1490	JW2005	b2023	hisH	imidazole glycerol phosphate synthase, glutamine amidotransferase subunit with HisF	ready to distribute	1	0.31
1491	JW2006	b2024	hisA	N-(5'-phospho-L-ribosyl-formimino)-5-amino-1-(5'-phosphoribosyl)-4-imidazolecarboxamide isomerase	ready to distribute	0.72	0.13
1492	JW2007	b2025	hisF	imidazole glycerol phosphate synthase, catalytic subunit with HisH	ready to distribute	0.72	0.04
1493	JW2008	b2026	hisI	fused phosphoribosyl-AMP cyclohydrolase/phosphoribosyl-ATP pyrophosphatase	ready to distribute	0.76	0.01
1494	JW2010	b2028	ugd	UDP-glucose 6-dehydrogenase	ready to distribute	0.79	0.14
1495	JW2011	b2029	gnd	6-phosphogluconate dehydrogenase, decarboxylating	ready to distribute	0.71	0.12
1496	JW2012	b4540	wbbL	-	ready to distribute	0.76	0.08
1497	JW2016	b2031	wbbL	-	ready to distribute	0.78	0.14
1498	JW2017	b2032	wbbK	lipopolysaccharide biosynthesis protein	ready to distribute	0.67	0.17
1499	JW2018	b2033	wbbJ	predicted lipopolysaccharide biosynthesis O-acetyl transferase	ready to distribute	0.85	0.1
1500	JW2019	b2034	wbbI	d-Galf:alpha-d-Glc beta-1,6-galactofuranosyltransferase	ready to distribute	0.76	0.05
1501	JW2020	b2035	wbbH	O-antigen polymerase	ready to distribute	0.82	0.05
1502	JW2021	b2036	glf	UDP-galactopyranose mutase, FAD/NAD(P)-binding	ready to distribute	0.95	0.13
1503	JW2022	b2037	rfbX	predicted polisoprenol-linked O-antigen transporter	ready to distribute	0.63	0.04
1504	JW2023	b2038	rfbC	dTDP-4-deoxyrhamnose-3,5-epimerase	ready to distribute	0.9	0.01
1505	JW2024	b2039	rfbA	glucose-1-phosphate thymidylyltransferase	ready to distribute	0.77	0.05
1506	JW2025	b2040	rfbD	dTDP-4-dehydrorhamnose reductase subunit, NAD(P)-binding, of dTDP-L-rhamnose synthase	ready to distribute	0.78	0.06
1507	JW2026	b2041	rfbB	dTDP-glucose 4,6 dehydratase, NAD(P)-binding	ready to distribute	0.88	0.16
1508	JW2027	b2042	galF	putative regulatory subunit for GalU	ready to distribute	0.95	0.04
1509	JW2028	b2043	wcaM	colanic acid biosynthesis protein	ready to distribute	0.77	0.04
1510	JW2029	b2044	wcaL	predicted glycosyl transferase	ready to distribute	0.81	0.08
1511	JW2030	b2045	wcaK	Colanic acid biosynthesis protein	ready to distribute	0.81	n.d.
1512	JW2031	b2046	wzxC	predicted colanic acid exporter	ready to distribute	0.78	0.03
1513	JW2032	b2047	wcaJ	predicted UDP-glucose lipid carrier transferase	ready to distribute	0.86	0.05
1514	JW2033	b2048	cpsG	phosphomannomutase	ready to distribute	0.76	0.02
1515	JW2034	b2049	cpsB	mannose-1-phosphate guanyltransferase	ready to distribute	0.74	0.04
1516	JW2035	b2050	wcaI	predicted glycosyl transferase	ready to distribute	0.92	0.09
1517	JW2037	b2052	fcl	bifunctional GDP-fucose synthetase: GDP-4-dehydro-6-deoxy-D-mannose epimerase/ GDP-4-dehydro-6-L-deoxygalactose reductase	ready to distribute	0.79	0.18
1518	JW2038	b2053	gmd	GDP-D-mannose dehydratase, NAD(P)-binding	ready to distribute	0.86	0.05
1519	JW2039	b2054	wcaF	predicted acyl transferase	ready to distribute	0.75	0.14
1520	JW2040	b2055	wcaE	predicted glycosyl transferase	ready to distribute	0.82	0.1
1521	JW2041	b2056	wcaD	predicted colanic acid polymerase	ready to distribute	0.84	0.05
1522	JW2042	b2057	wcaC	predicted glycosyl transferase	ready to distribute	0.82	0.01
1523	JW2043	b2058	wcaB	predicted acyl transferase	ready to distribute	0.78	0.04
1524	JW2044	b2059	wcaA	predicted glycosyl transferase	ready to distribute	0.75	0.04
1525	JW2045	b2060	wzc	protein-tyrosine kinase	ready to distribute	0.75	0.06
1526	JW2046	b2061	wzb	protein-tyrosine phosphatase	ready to distribute	0.67	0.09
1527	JW2047	b2062	wza	lipoprotein required for capsular polysaccharide translocation through the outer membrane	ready to distribute	0.71	0.1
1528	JW2049	b2064	asmA	predicted assembly protein	ready to distribute	0.69	0.05
1529	JW2050	b2065	dcd	2'-deoxycytidine 5'-triphosphate deaminase	ready to distribute	0.68	0.12
1530	JW2051	b2066	udk	uridine/cytidine kinase	ready to distribute	0.81	0.05
1531	JW2052	b2067	yegE	predicted diguanylate cyclase, GGDEF domain signaling protein	ready to distribute	0.82	0.04
1532	JW2053	b2068	alkA	3-methyl-adenine DNA glycosylase II	ready to distribute	0.8	0.13
1533	JW2054	b2069	yegD	predicted chaperone	ready to distribute	0.77	0.04
1534	JW2055	b2070	yegI	conserved protein	ready to distribute	0.78	0.04
1535	JW2056	b2071	yegJ	predicted protein	ready to distribute	0.77	0.06
1536	JW2057	b2072	yegK	predicted protein	ready to distribute	0.83	0.05
1537	JW2058	b2073	yegL	conserved protein	ready to distribute	0.74	0.05
1538	JW2060	b2075	mdtB	multidrug efflux system, subunit B	ready to distribute	0.71	0.05
1539	JW2061	b2076	mdtC	multidrug efflux system, subunit C	ready to distribute	0.82	0.11
1540	JW2062	b2077	mdtD	predicted transporter with no MDR phenotype when mutated or cloned	ready to distribute	0.68	0.01
1541	JW2063	b2078	baeS	sensory histidine kinase in two-component regulatory system with BaeR	ready to distribute	0.67	0.07
1542	JW2064	b2079	baeR	DNA-binding response regulator in two-component regulatory system with BaeS	ready to distribute	0.87	0.08
1543	JW2066	b2081	yegQ	predicted peptidase	ready to distribute	0.67	0.09
1544	JW2067	b2082	ogrK	positive regulator of P2 growth (insertion of P2 ogr gene into the chromosome)	ready to distribute	0.76	0.13
1545	JW2070	b2086	yegS	phosphatidylglycerol kinase, metal-dependent	ready to distribute	0.75	0.03
1546	JW2074	b2090	gatR	-	ready to distribute	0.69	n.d.
1547	JW2075	b2091	gatD	galactitol-1-phosphate dehydrogenase, Zn-dependent and NAD(P)-binding	ready to distribute	0.8	0.1
1548	JW2076	b2092	gatC	galactitol-specific enzyme IIC component of PTS	ready to distribute	0.82	0.04
1549	JW2077	b2093	gatB	galactitol-specific enzyme IIB component of PTS	ready to distribute	0.76	n.d.
1550	JW2082	b2095	gatZ	D-tagatose 1,6-bisphosphate aldolase 2, subunit	ready to distribute	0.73	0.02
1551	JW2085	b2098	yegT	nucleoside transporter, low affinity	ready to distribute	0.79	0.08
1552	JW2086	b2099	yegU	predicted hydrolase	ready to distribute	0.72	0.13
1553	JW2087	b2100	yegV	predicted kinase	ready to distribute	0.76	0.07
1554	JW2088	b2101	yegW	predicted DNA-binding transcriptional regulator	ready to distribute	0.87	0.01
1555	JW2090	b2103	thiD	bifunctional hydroxy-methylpyrimidine kinase/ hydroxy-phosphomethylpyrimidine kinase	ready to distribute	0.89	n.d.
1556	JW2091	b2104	thiM	hydoxyethylthiazole kinase	ready to distribute	0.87	0.01
1557	JW2092	b2105	yohL	DNA-binding transcriptional repressor of rcnA	ready to distribute	0.69	0.01
1558	JW2093	b2106	yohM	membrane protein conferring nickel and cobalt resistance	ready to distribute	0.72	0.07
1559	JW2095	b2108	yehA	predicted fimbrial-like adhesin protein	ready to distribute	0.7	0.02
1560	JW2096	b2109	yehB	predicted outer membrane protein	ready to distribute	0.81	n.d.
1561	JW2097	b2110	yehC	predicted periplasmic pilin chaperone	ready to distribute	0.48	0.28
1562	JW2098	b2111	yehD	predicted fimbrial-like adhesin protein	ready to distribute	0.68	0.04
1563	JW2099	b2112	yehE	predicted protein	ready to distribute	0.89	0.02
1564	JW2100	b2113	mrp	antiporter inner membrane protein	ready to distribute	0.9	0.09
1565	JW2102	b2115	molR	-	ready to distribute	0.56	n.d.
1566	JW2105	b2118	yehI	conserved protein	ready to distribute	0.69	0.12
1567	JW2106	b4541	yehK	predicted protein	ready to distribute	0.86	0.02
1568	JW2108	b2120	yehM	predicted protein	ready to distribute	0.68	0.03
1569	JW2110	b2122	yehQ	not matched	ready to distribute	0.77	0.02
1570	JW2112	b2124	yehS	conserved protein, DUF1456 family	ready to distribute	0.86	0.1
1571	JW2115	b2127	mlrA	DNA-binding transcriptional regulator	ready to distribute	0.83	0.1
1572	JW2116	b2128	yehW	predicted transporter subunit: membrane component of ABC superfamily	ready to distribute	0.8	0.06
1573	JW2117	b2129	yehX	predicted transporter subunit: ATP-binding component of ABC superfamily	ready to distribute	0.76	0.03
1574	JW2118	b2130	yehY	predicted transporter subunit: membrane component of ABC superfamily	ready to distribute	0.78	0.01
1575	JW2119	b2131	yehZ	predicted transporter subunit: periplasmic-binding component of ABC superfamily	ready to distribute	0.69	0.07
1576	JW2120	b2132	bglX	beta-D-glucoside glucohydrolase, periplasmic	ready to distribute	0.8	0.05
1577	JW2121	b2133	dld	D-lactate dehydrogenase, FAD-binding, NADH independent	ready to distribute	0.77	0.05
1578	JW2124	b2136	yohD	inner membrane protein, DedA family	ready to distribute	0.84	0.17
1579	JW2125	b2137	yohF	predicted oxidoreductase with NAD(P)-binding Rossmann-fold domain	ready to distribute	0.78	0.11
1580	JW2128	b2140	dusC	tRNA-dihydrouridine synthase C	ready to distribute	0.61	0.01
1581	JW2129	b2141	yohJ	inner membrane protein, UPF0299 family	ready to distribute	0.72	0.07
1582	JW2130	b2142	yohK	inner membrane protein, LrgB family	ready to distribute	0.74	0.04
1583	JW2131	b2143	cdd	cytidine/deoxycytidine deaminase	ready to distribute	0.77	0.05
1584	JW2132	b2144	sanA	vancomycin high temperature exclusion protein; mutants have a defective envelope more permeable to vancomycin at 42 degrees	ready to distribute	0.76	0.02
1585	JW2133	b2146	yeiT	Dihydropyrimidine dehydrogenase, NADH-dependent, subunit A	ready to distribute	0.77	0.07
1586	JW2134	b2147	yeiA	Dihydropyrimidine dehydrogenase, NADH-dependent, subunit B	ready to distribute	0.78	0.06
1587	JW2135	b2148	mglC	methyl-galactoside transporter subunit	ready to distribute	0.78	0.09
1588	JW2136	b2149	mglA	fused methyl-galactoside transporter subunits of ABC superfamily: ATP-binding components	ready to distribute	0.92	0.08
1589	JW2137	b2150	mglB	methyl-galactoside transporter subunit	ready to distribute	0.78	0.16
1590	JW2138	b2151	galS	DNA-binding transcriptional repressor	ready to distribute	0.86	n.d.
1591	JW2139	b2152	yeiB	predicted inner membrane protein	ready to distribute	0.71	0.03
1592	JW2141	b2154	yeiG	S-formylglutathione hydrolase	ready to distribute	0.88	0.01
1593	JW2142	b2155	cirA	catecholate siderophore receptor CirA	ready to distribute	0.74	0.01
1594	JW2143	b2156	lysP	lysine transporter	ready to distribute	0.84	0.19
1595	JW2144	b2157	yeiE	predicted DNA-binding transcriptional regulator	ready to distribute	0.75	0.04
1596	JW2145	b2158	yeiH	inner membrane protein, UPF0324 family	ready to distribute	0.87	0.03
1597	JW2146	b2159	nfo	endonuclease IV with intrinsic 3'-5' exonuclease activity	ready to distribute	0.74	0.19
1598	JW2147	b2160	yeiI	predicted kinase	ready to distribute	0.68	0.03
1599	JW2148	b2161	yeiJ	nucleoside permease	ready to distribute	0.77	0.07
1600	JW2149	b2162	rihB	ribonucleoside hydrolase 2	ready to distribute	0.73	n.d.
1601	JW2150	b2163	yeiL	DNA-binding transcriptional activator of stationary phase nitrogen survival	ready to distribute	0.84	0.12
1602	JW2151	b2164	yeiM	predicted nucleoside transporter	ready to distribute	0.77	0.04
1603	JW2152	b2165	yeiN	pseudouridine 5'-phosphate glycosidase	ready to distribute	0.69	0.03
1604	JW2153	b2166	yeiC	pseudouridine kinase	ready to distribute	0.77	0.11
1605	JW2154	b2167	fruA	fused fructose-specific PTS enzymes: IIBcomponent/IIC components	ready to distribute	0.78	0.08
1606	JW2155	b2168	fruK	fructose-1-phosphate kinase	ready to distribute	0.88	0.01
1607	JW2156	b2169	fruB	fused fructose-specific PTS enzymes: IIA component/HPr component	ready to distribute	0.84	0.01
1608	JW2157	b2170	setB	lactose/glucose efflux system	ready to distribute	0.69	0.17
1609	JW2160	b2172	yeiQ	Predicted D-mannonate oxidoreductase, NAD-dependent	ready to distribute	0.74	0.12
1610	JW2161	b2173	yeiR	predicted enzyme	ready to distribute	0.95	0.23
1611	JW2162	b2174	yeiU	Lipid A 1-diphosphate synthase; undecaprenyl pyrophosphate:lipid A 1-phosphate phosphotransferase	ready to distribute	0.89	0.13
1612	JW2163	b2175	spr	mutational suppressor of prc thermosensitivity, outer membrane lipoprotein	ready to distribute	0.76	n.d.
1613	JW2164	b2176	rtn	resistance protein for phages lambda and N4, when overexpressed	ready to distribute	0.8	0.1
1614	JW2165	b2177	yejA	microcin C transporter YejABEF, periplasmic binding protein; ABC family	ready to distribute	0.68	0.03
1615	JW2166	b2178	yejB	microcin C transporter YejABEF, permease subunit; ABC family	ready to distribute	0.83	0.17
1616	JW2167	b2179	yejE	microcin C transporter YejABEF, permease subunit; ABC family	ready to distribute	0.77	0.02
1617	JW2168	b2180	yejF	microcin C transporter, ATP-binding subunit; ABC family	ready to distribute	0.75	0.03
1618	JW2169	b2181	yejG	predicted protein	ready to distribute	0.87	0.18
1619	JW2171	b2183	rsuA	16S rRNA U516 pseudouridine synthase	ready to distribute	0.73	0.01
1620	JW2172	b2184	yejH	predicted ATP-dependent DNA or RNA helicase	ready to distribute	0.74	0.06
1621	JW2173	b2185	rplY	50S ribosomal subunit protein L25	ready to distribute	0.88	0.01
1622	JW2174	b2186	yejK	nucleotide associated protein	ready to distribute	0.84	0.07
1623	JW2175	b2187	yejL	conserved protein, UPF0352 family	ready to distribute	0.65	0.01
1624	JW2181	b2193	narP	DNA-binding response regulator in two-component regulatory system with NarQ or NarX	ready to distribute	0.85	0.12
1625	JW2182	b2194	ccmH	heme lyase, CcmH subunit	ready to distribute	0.84	n.d.
1626	JW2183	b2195	ccmG	periplasmic thioredoxin of cytochrome c-type biogenesis	ready to distribute	0.98	0.35
1627	JW2184	b2196	ccmF	heme lyase, CcmF subunit	ready to distribute	0.65	0.12
1628	JW2185	b2197	ccmE	periplasmic heme chaperone	ready to distribute	0.9	0.27
1629	JW2186	b2198	ccmD	cytochrome c biogenesis protein	ready to distribute	0.9	0.13
1630	JW2187	b2199	ccmC	heme exporter subunit	ready to distribute	0.77	0.09
1631	JW2188	b2200	ccmB	heme exporter subunit	ready to distribute	0.77	n.d.
1632	JW2190	b2202	napC	Quinol dehydrogenase, electron source for NapAB	ready to distribute	0.76	0.06
1633	JW2192	b2204	napH	ferredoxin-type protein essential for electron transfer from ubiquinol to periplasmic nitrate reductase (NapAB)	ready to distribute	0.83	0.01
1634	JW2193	b2205	napG	ferredoxin-type protein essential for electron transfer from ubiquinol to periplasmic nitrate reductase (NapAB)	ready to distribute	0.78	0.02
1635	JW2194	b2206	napA	nitrate reductase, periplasmic, large subunit	ready to distribute	0.75	0.01
1636	JW2195	b2207	napD	assembly protein for periplasmic nitrate reductase	ready to distribute	0.62	0.06
1637	JW2196	b2208	napF	ferredoxin-type protein, role in electron transfer to periplasmic nitrate reductase NapA	ready to distribute	0.99	0.26
1638	JW2197	b2209	eco	ecotin, a serine protease inhibitor	ready to distribute	0.88	0.02
1639	JW2198	b2210	mqo	malate dehydrogenase, FAD/NAD(P)-binding domain	ready to distribute	0.7	0.09
1640	JW2199	b2211	yojI	Microcin J25 efflux pump, TolC-dependent; fused ABC transporter permease and ATP-binding components	ready to distribute	0.8	0.01
1641	JW2200	b2212	alkB	oxidative demethylase of N1-methyladenine or N3-methylcytosine DNA lesions	ready to distribute	0.83	0.04
1642	JW2201	b2213	ada	fused DNA-binding transcriptional dual regulator/O6-methylguanine-DNA methyltransferase	ready to distribute	0.89	0.01
1643	JW2203	b2215	ompC	outer membrane porin protein C	ready to distribute	0.89	0.04
1644	JW2204	b2216	rcsD	phosphotransfer intermediate protein in two-component regulatory system with RcsBC	ready to distribute	0.85	0.01
1645	JW2205	b2217	rcsB	DNA-binding response regulator in two-component regulatory system with RcsC and YojN	ready to distribute	0.79	0.07
1646	JW2213	b2219	atoS	sensory histidine kinase in two-component regulatory system with AtoC	ready to distribute	0.66	0.16
1647	JW2214	b2220	atoC	fused response regulator of ato operon, in two-component system with AtoS: response regulator/sigma54 interaction protein	ready to distribute	0.73	0.19
1648	JW2215	b2221	atoD	acetyl-CoA:acetoacetyl-CoA transferase, alpha subunit	ready to distribute	1.02	0.34
1649	JW2216	b2222	atoA	acetyl-CoA:acetoacetyl-CoA transferase, beta subunit	ready to distribute	0.72	0.03
1650	JW2217	b2223	atoE	short chain fatty acid transporter	ready to distribute	0.79	0.07
1651	JW2218	b2224	atoB	acetyl-CoA acetyltransferase	ready to distribute	0.54	n.d.
1652	JW2219	b2225	yfaP	conserved protein	ready to distribute	0.65	0.01
1653	JW2220	b2226	yfaQ	predicted protein	ready to distribute	0.73	0.02
1654	JW2221	b2227	yfaS	-	ready to distribute	0.65	0.07
1655	JW2222	b2228	yfaS	-	ready to distribute	0.69	0.01
1656	JW2223	b2229	yfaT	predicted protein	ready to distribute	0.69	0.04
1657	JW2224	b2230	yfaA	conserved protein, DUF2138 family	ready to distribute	0.73	n.d.
1658	JW2226	b2232	ubiG	bifunctional 3-demethylubiquinone-9 3-methyltransferase/ 2-octaprenyl-6-hydroxy phenol methylase	ready to distribute	0.84	0.04
1659	JW2227	b2233	yfaL	adhesin	ready to distribute	0.69	0.01
1660	JW2230	b2236	yfaE	ferredoxin involved with ribonucleotide reductase diferric-tyrosyl radical (Y*) cofactor maintenance	ready to distribute	0.86	n.d.
1661	JW2231	b2237	inaA	conserved protein, acid-induced	ready to distribute	0.85	0.15
1662	JW2232	b2238	yfaH	not matched	ready to distribute	0.7	0.01
1663	JW2233	b2239	glpQ	periplasmic glycerophosphodiester phosphodiesterase	ready to distribute	0.87	0.16
1664	JW2234	b2240	glpT	sn-glycerol-3-phosphate transporter	ready to distribute	0.81	0.07
1665	JW2235	b2241	glpA	sn-glycerol-3-phosphate dehydrogenase (anaerobic), large subunit, FAD/NAD(P)-binding	ready to distribute	1.22	0.03
1666	JW2236	b2242	glpB	sn-glycerol-3-phosphate dehydrogenase (anaerobic), membrane anchor subunit	ready to distribute	0.78	n.d.
1667	JW2237	b2243	glpC	anaerobic sn-glycerol-3-phosphate dehydrogenase, C subunit, 4Fe-4S iron-sulfur cluster	ready to distribute	0.88	0.07
1668	JW2238	b2244	yfaD	conserved protein	ready to distribute	0.73	0.06
1669	JW2239	b2245	yfaU	2-keto-3-deoxy-L-rhamnonate aldolase	ready to distribute	0.65	0.13
1670	JW2240	b2246	yfaV	predicted L-rhamnonate transporter	ready to distribute	0.76	0.02
1671	JW2241	b2247	yfaW	L-rhamnonate dehydratase	ready to distribute	0.82	0.03
1672	JW2242	b2248	yfaX	predicted DNA-binding transcriptional regulator for the rhm operon	ready to distribute	0.74	0.08
1673	JW2243	b2249	yfaY	conserved protein	ready to distribute	0.7	0.09
1674	JW2245	b2251	yfaO	nucleoside triphosphatase	ready to distribute	0.71	0.11
1675	JW2246	b2252	ais	predicted LPS core heptose(II)-phosphate phosphatase	ready to distribute	1.2	0.03
1676	JW2248	b2254	yfbF	undecaprenyl phosphate-L-Ara4FN transferase	ready to distribute	0.75	0.08
1677	JW2249	b2255	yfbG	fused UDP-L-Ara4N formyltransferase/UDP-GlcA C-4'-decarboxylase	ready to distribute	0.76	0.34
1678	JW2250	b2256	yfbH	Undecaprenyl phosphate-alpha-L-ara4FN deformylase	ready to distribute	0.83	0.06
1679	JW2251	b2257	arnT	4-amino-4-deoxy-L-arabinose transferase	ready to distribute	0.78	0.05
1680	JW2252	b4544	yfbW	undecaprenyl phosphate-alpha-L-ara4N exporter; flippase ArnEF subunit	ready to distribute	0.66	0.05
1681	JW2254	b2259	pmrD	inactive two-component system connector protein	ready to distribute	0.78	0.01
1682	JW2255	b2260	menE	o-succinylbenzoate-CoA ligase	ready to distribute	1	0.24
1683	JW2256	b2261	menC	o-succinylbenzoyl-CoA synthase	ready to distribute	0.73	0.03
1684	JW2257	b2262	menB	dihydroxynaphthoic acid synthetase	ready to distribute	0.7	0.02
1685	JW2258	b2263	yfbB	2-succinyl-6-hydroxy-2,4-cyclohexadiene-1-carboxylate synthase	ready to distribute	0.74	0.07
1686	JW2260	b2265	menF	isochorismate synthase 2	ready to distribute	0.74	0.08
1687	JW2261	b2266	elaB	conserved protein	ready to distribute	0.93	0.17
1688	JW2262	b2267	elaA	predicted acyltransferase with acyl-CoA N-acyltransferase domain	ready to distribute	0.81	0.06
1689	JW2263	b2268	elaC	RNase BN, tRNA processing enzyme	ready to distribute	0.79	0.07
1690	JW2265	b2270	yfbK	conserved protein	ready to distribute	0.68	0.03
1691	JW2266	b2271	yfbL	predicted peptidase	ready to distribute	0.78	0.07
1692	JW2267	b2272	yfbM	conserved protein, DUF1877 family	ready to distribute	0.74	0.04
1693	JW2268	b2273	yfbN	conserved protein	ready to distribute	0.83	0.07
1694	JW2269	b2274	yfbO	conserved protein	ready to distribute	0.71	0.03
1695	JW2270	b2275	yfbP	TPR-like repeats-containing protein	ready to distribute	0.65	0.02
1696	JW2271	b2276	nuoN	NADH:ubiquinone oxidoreductase, membrane subunit N	ready to distribute	0.84	0.03
1697	JW2272	b2277	nuoM	NADH:ubiquinone oxidoreductase, membrane subunit M	ready to distribute	0.78	0.11
1698	JW2273	b2278	nuoL	NADH:ubiquinone oxidoreductase, membrane subunit L	ready to distribute	0.87	0.1
1699	JW2274	b2279	nuoK	NADH:ubiquinone oxidoreductase, membrane subunit K	ready to distribute	0.77	0.04
1700	JW2275	b2280	nuoJ	NADH:ubiquinone oxidoreductase, membrane subunit J	ready to distribute	0.82	0.03
1701	JW2276	b2281	nuoI	NADH:ubiquinone oxidoreductase, chain I	ready to distribute	0.79	n.d.
1702	JW2277	b2282	nuoH	NADH:ubiquinone oxidoreductase, membrane subunit H	ready to distribute	0.77	0.14
1703	JW2278	b2283	nuoG	NADH:ubiquinone oxidoreductase, chain G	ready to distribute	0.95	0.17
1704	JW2279	b2284	nuoF	NADH:ubiquinone oxidoreductase, chain F	ready to distribute	0.89	0.1
1705	JW2280	b2285	nuoE	NADH:ubiquinone oxidoreductase, chain E	ready to distribute	0.82	0.04
1706	JW2283	b2288	nuoA	NADH:ubiquinone oxidoreductase, membrane subunit A	ready to distribute	0.83	0.02
1707	JW2284	b2289	lrhA	DNA-binding transcriptional repressor of flagellar, motility and chemotaxis genes	ready to distribute	0.91	0.12
1708	JW2287	b2290	yfbQ	valine-pyruvate aminotransferase 2	ready to distribute	0.72	0.08
1709	JW2288	b2291	yfbR	5'-nucleotidase	ready to distribute	0.55	0.03
1710	JW2289	b2292	yfbS	predicted transporter	ready to distribute	0.76	0.09
1711	JW2291	b2294	yfbU	conserved protein, UPF0304 family	ready to distribute	0.69	0.07
1712	JW2292	b2295	yfbV	inner membrane protein, UPF0208 family	ready to distribute	0.73	0.01
1713	JW2293	b2296	ackA	acetate kinase A and propionate kinase 2	ready to distribute	0.73	0.03
1714	JW2294	b2297	pta	phosphate acetyltransferase	ready to distribute	0.79	0.06
1715	JW2295	b2298	yfcC	predicted inner membrane protein	ready to distribute	0.76	0.01
1716	JW2296	b2299	yfcD	predicted NUDIX hydrolase	ready to distribute	0.7	0.03
1717	JW2298	b2301	yfcF	glutathione S-transferase	ready to distribute	0.73	0.13
1718	JW2299	b2302	yfcG	GSH-dependent disulfide bond oxidoreductase	ready to distribute	0.74	0.13
1719	JW2300	b2303	folX	D-erythro-7,8-dihydroneopterin triphosphate 2'-epimerase and dihydroneopterin aldolase	ready to distribute	0.81	0.05
1720	JW2301	b2304	yfcH	conserved protein with NAD(P)-binding Rossmann-fold domain	ready to distribute	0.7	0.05
1721	JW2302	b2305	yfcI	conserved protein	ready to distribute	0.61	0.01
1722	JW2303	b2306	hisP	histidine/lysine/arginine/ornithine transporter subunit	ready to distribute	0.69	0.01
1723	JW2304	b2307	hisM	histidine/lysine/arginine/ornithine transporter subunit	ready to distribute	0.74	0.08
1724	JW2305	b2308	hisQ	histidine/lysine/arginine/ornithine transporter permease subunit	ready to distribute	0.87	0.07
1725	JW2306	b2309	hisJ	histidine/lysine/arginine/ornithine transporter subunit	ready to distribute	0.92	0.04
1726	JW2307	b2310	argT	lysine/arginine/ornithine transporter subunit	ready to distribute	0.75	0.07
1727	JW2309	b2312	purF	amidophosphoribosyltransferase	ready to distribute	0.31	0.04
1728	JW2310	b2313	cvpA	membrane protein required for colicin V production	ready to distribute	0.84	0.14
1729	JW2314	b2317	dedA	conserved inner membrane protein	ready to distribute	0.95	0.09
1730	JW2315	b2318	truA	pseudouridylate synthase I	ready to distribute	0.52	n.d.
1731	JW2316	b2319	usg	predicted semialdehyde dehydrogenase	ready to distribute	0.58	0.06
1732	JW2317	b2320	pdxB	erythronate-4-phosphate dehydrogenase	ready to distribute	0.35	0.04
1733	JW2318	b2321	flk	predicted flagella assembly protein	ready to distribute	0.67	0.09
1734	JW2319	b2322	yfcJ	predicted transporter	ready to distribute	0.68	0.02
1735	JW2322	b2325	yfcL	predicted protein	ready to distribute	0.69	0.01
1736	JW2324	b2327	yfcA	inner membrane protein, UPF0721 family	ready to distribute	0.84	0.07
1737	JW2325	b2328	mepA	murein DD-endopeptidase	ready to distribute	0.64	0.08
1738	JW2326	b2329	aroC	chorismate synthase	ready to distribute	0.53	0.11
1739	JW2328	b2331	yfcN	predicted DNA endonuclease	ready to distribute	0.81	0.01
1740	JW2329	b2332	yfcO	predicted protein	ready to distribute	0.86	0.1
1741	JW2330	b2333	yfcP	predicted fimbrial-like adhesin protein	ready to distribute	0.76	n.d.
1742	JW2331	b2334	yfcQ	predicted fimbrial-like adhesin protein	ready to distribute	0.7	0.14
1743	JW2332	b2335	yfcR	predicted fimbrial-like adhesin protein	ready to distribute	0.62	0.06
1744	JW2333	b2336	yfcS	predicted periplasmic pilus chaperone	ready to distribute	0.77	0.11
1745	JW2334	b2337	yfcT	not matched	ready to distribute	0.73	0.05
1746	JW2335	b2338	yfcU	not matched	ready to distribute	0.79	0.11
1747	JW2336	b2339	yfcV	predicted fimbrial-like adhesin protein	ready to distribute	0.68	0.2
1748	JW2337	b2340	sixA	phosphohistidine phosphatase	ready to distribute	0.72	0.01
1749	JW2338	b2341	yfcX	fused enoyl-CoA hydratase and epimerase and isomerase/3-hydroxyacyl-CoA dehydrogenase	ready to distribute	0.82	0.06
1750	JW2339	b2342	yfcY	beta-ketoacyl-CoA thiolase, anaerobic, subunit	ready to distribute	0.72	0.08
1751	JW2340	b2343	yfcZ	conserved protein, UPF0381 family	ready to distribute	0.81	0.04
1752	JW2341	b2344	fadL	long-chain fatty acid outer membrane transporter	ready to distribute	0.78	0.08
1753	JW2342	b2345	yfdF	predicted protein	ready to distribute	0.74	0.08
1754	JW2343	b2346	vacJ	ABC transporter maintaining OM lipid asymmetry, OM lipoprotein component	ready to distribute	0.62	0.09
1755	JW2344	b2347	yfdC	predicted inner membrane protein	ready to distribute	0.72	0.07
1756	JW2345	b2349	intS	CPS-53 (KpLE1) prophage; predicted prophage CPS-53 integrase	ready to distribute	0.69	0.1
1757	JW2346	b2350	yfdG	CPS-53 (KpLE1) prophage; bactoprenol-linked glucose translocase (flippase)	ready to distribute	0.74	n.d.
1758	JW2347	b2351	yfdH	CPS-53 (KpLE1) prophage; bactoprenol glucosyl transferase	ready to distribute	0.79	0.03
1759	JW2350	b2354	yfdK	CPS-53 (KpLE1) prophage; conserved protein	ready to distribute	0.64	0.02
1760	JW2352	b2356	yfdM	not matched	ready to distribute	0.73	0.02
1761	JW2355	b2358	yfdO	not matched	ready to distribute	0.8	0.25
1762	JW2356	b2359	yfdP	CPS-53 (KpLE1) prophage; predicted protein	ready to distribute	0.72	0.06
1763	JW2357	b2360	yfdQ	CPS-53 (KpLE1) prophage; predicted protein	ready to distribute	0.69	0.08
1764	JW2358	b2361	yfdR	CPS-53 (KpLE1) prophage; conserved protein	ready to distribute	0.66	0.03
1765	JW2359	b2362	yfdS	CPS-53 (KpLE1) prophage; predicted protein	ready to distribute	0.79	0.05
1766	JW2361	b2364	dsdC	DNA-binding transcriptional dual regulator	ready to distribute	0.86	0.1
1767	JW2362	b2365	dsdX	D-serine permease	ready to distribute	0.73	0.09
1768	JW2363	b2366	dsdA	D-serine dehydratase	ready to distribute	0.8	0.01
1769	JW2364	b2367	emrY	predicted multidrug efflux system	ready to distribute	0.65	0.07
1770	JW2365	b2368	emrK	EmrKY-TolC multidrug resistance efflux pump, membrane fusion protein component	ready to distribute	0.73	0.06
1771	JW2366	b2369	evgA	DNA-binding response regulator in two-component regulatory system with EvgS	ready to distribute	0.71	0.12
1772	JW2367	b2370	evgS	hybrid sensory histidine kinase in two-component regulatory system with EvgA	ready to distribute	0.75	0.05
1773	JW2368	b2371	yfdE	predicted CoA-transferase, NAD(P)-binding	ready to distribute	0.8	0.06
1774	JW2369	b2372	yfdV	predicted transporter	ready to distribute	0.78	0.03
1775	JW2370	b2373	oxc	oxalyl CoA decarboxylase, ThDP-dependent	ready to distribute	0.83	0.07
1776	JW2371	b2374	frc	formyl-CoA transferase, NAD(P)-binding	ready to distribute	0.87	0.04
1777	JW2372	b2375	yfdX	predicted protein	ready to distribute	0.75	0.04
1778	JW2373	b2376	ypdI	predicted lipoprotein involved in colanic acid biosynthesis	ready to distribute	0.61	0.18
1779	JW2374	b2377	yfdY	predicted inner membrane protein	ready to distribute	0.73	0.03
1780	JW2375	b2378	ddg	palmitoleoyl-acyl carrier protein (ACP)-dependent acyltransferase	ready to distribute	0.75	0.04
1781	JW2376	b2379	yfdZ	valine-pyruvate aminotransferase 3	ready to distribute	0.87	0.07
1782	JW2378	b2381	ypdB	predicted response regulator in two-component system with YpdA	ready to distribute	0.75	0.09
1783	JW2379	b2382	ypdC	predicted DNA-binding protein	ready to distribute	0.73	0.11
1784	JW2380	b2383	ypdD	fused predicted PTS enzymes: Hpr component/enzyme I component/enzyme IIA component	ready to distribute	0.92	0.18
1785	JW2381	b2384	ypdE	aminopeptidase	ready to distribute	0.72	0.01
1786	JW2382	b2385	ypdF	Xaa-Pro aminopeptidase	ready to distribute	0.68	0.05
1787	JW2383	b2386	ypdG	predicted enzyme IIC component of PTS	ready to distribute	0.86	0.02
1788	JW2385	b2388	glk	glucokinase	ready to distribute	0.73	0.04
1789	JW2386	b2389	yfeO	predicted ion channel protein	ready to distribute	0.74	0.07
1790	JW2387	b2390	ypeC	conserved protein	ready to distribute	0.68	0.01
1791	JW2388	b2392	mntH	manganese/divalent cation transporter	ready to distribute	0.89	0.01
1792	JW2389	b2393	nupC	nucleoside (except guanosine) transporter	ready to distribute	0.84	0.02
1793	JW2393	b2398	yfeC	predicted DNA-binding protein, DUF1323 family	ready to distribute	0.67	0.06
1794	JW2394	b2399	yfeD	conserved protein, DUF1323 family; N-terminal HTH domain of the MerR superfamily	ready to distribute	0.82	0.04
1795	JW2396	b2405	xapR	DNA-binding transcriptional activator for for xapAB	ready to distribute	0.79	0.02
1796	JW2397	b2406	xapB	xanthosine transporter	ready to distribute	0.84	0.03
1797	JW2398	b2407	xapA	purine nucleoside phosphorylase II	ready to distribute	0.71	0.1
1798	JW2399	b2408	yfeN	predicted outer membrane protein	ready to distribute	0.75	n.d.
1799	JW2400	b2409	yfeR	predicted DNA-binding transcriptional regulator	ready to distribute	0.74	0.04
1800	JW2406	b2413	cysZ	predicted inner membrane protein	ready to distribute	0.75	0.05
1801	JW2407	b2414	cysK	cysteine synthase A, O-acetylserine sulfhydrolase A subunit	ready to distribute	0.67	0.05
1802	JW2408	b2415	ptsH	phosphohistidinoprotein-hexose phosphotransferase component of PTS system (Hpr)	ready to distribute	0.56	0.08
1803	JW2409	b2416	ptsI	PEP-protein phosphotransferase of PTS system (enzyme I)	ready to distribute	0.52	0.03
1804	JW2410	b2417	crr	glucose-specific enzyme IIA component of PTS	ready to distribute	0.8	0.1
1805	JW2411	b2418	pdxK	pyridoxal-pyridoxamine kinase/hydroxymethylpyrimidine kinase	ready to distribute	0.74	n.d.
1806	JW2412	b2419	yfeK	predicted protein	ready to distribute	0.83	0.02
1807	JW2413	b2420	yfeS	conserved protein	ready to distribute	0.92	0.14
1808	JW2414	b2421	cysM	cysteine synthase B (O-acetylserine sulfhydrolase B)	ready to distribute	0.76	0.04
1809	JW2415	b2422	cysA	sulfate/thiosulfate transporter subunit	ready to distribute	0.67	0.09
1810	JW2416	b2423	cysW	sulfate/thiosulfate ABC transporter subunit	ready to distribute	0.6	0.14
1811	JW2417	b2424	cysU	sulfate/thiosulfate ABC transporter permease	ready to distribute	0.96	0.21
1812	JW2418	b2425	cysP	thiosulfate-binding protein	ready to distribute	0.7	0.04
1813	JW2420	b2427	yfeT	Repressor for murPQ, MurNAc 6-P inducible	ready to distribute	0.75	0.06
1814	JW2421	b2428	yfeU	N-acetylmuramic acid 6-phosphate (MurNAc-6-P) etherase	ready to distribute	0.77	0.04
1815	JW2422	b2429	murP	N-acetylmuramic acid permease, EIIBC component, PTS system	ready to distribute	0.82	0.03
1816	JW2424	b2431	yfeX	deferrrochelatase, cytoplasmic	ready to distribute	0.77	0.01
1817	JW2425	b2432	yfeY	RpoE-regulated lipoprotein	ready to distribute	0.71	0.01
1818	JW2426	b2433	yfeZ	inner membrane protein	ready to distribute	0.75	0.06
1819	JW2427	b2434	ypeA	predicted acyltransferase with acyl-CoA N-acyltransferase domain	ready to distribute	0.68	0.03
1820	JW2428	b2435	amiA	N-acetylmuramoyl-l-alanine amidase I	ready to distribute	0.68	0.1
1821	JW2429	b2436	hemF	coproporphyrinogen III oxidase	ready to distribute	0.77	0.04
1822	JW2430	b2437	yfeG	eut operon transcriptional activator, AraC family	ready to distribute	0.77	0.09
1823	JW2431	b2438	yffI	predicted carboxysome structural protein with predicted role in ethanolamine utilization	ready to distribute	0.7	0.12
1824	JW2432	b2439	eutL	predicted carboxysome structural protein with predicted role in ethanolamine utilization	ready to distribute	0.87	0.14
1825	JW2433	b2440	eutC	ethanolamine ammonia-lyase, small subunit (light chain)	ready to distribute	0.74	0.01
1826	JW2434	b2441	eutB	ethanolamine ammonia-lyase, large subunit, heavy chain	ready to distribute	0.89	0.15
1827	JW2435	b2451	eutA	reactivating factor for ethanolamine ammonia lyase	ready to distribute	0.72	0.08
1828	JW2436	b2452	eutH	ethanolamine transporter	ready to distribute	0.87	0.07
1829	JW2437	b2453	eutG	ethanol dehydrogenase involved in ethanolamine utilization; aldehyde reductase, converts acetaldehyde to ethanol	ready to distribute	0.82	0.03
1830	JW2438	b2454	eutJ	predicted chaperonin, ethanolamine utilization protein	ready to distribute	0.7	0.01
1831	JW2439	b2455	eutE	aldehyde oxidoreductase, ethanolamine utilization protein	ready to distribute	0.79	n.d.
1832	JW2440	b2456	cchB	Ethanolamine catabolic microcompartment shell protein	ready to distribute	0.91	0.04
1833	JW2441	b2457	cchA	predicted carboxysome structural protein, ethanolamine utilization protein	ready to distribute	0.86	0.07
1834	JW2442	b2458	eutI	phosphate acetyltransferase	ready to distribute	0.76	n.d.
1835	JW2443	b2459	eutT	cobalamin adenosyltransferase involved in ethanolamine utilization	ready to distribute	0.74	0.05
1836	JW2444	b2460	eutQ	conserved protein	ready to distribute	0.74	n.d.
1837	JW2445	b2461	eutP	conserved protein with nucleoside triphosphate hydrolase domain	ready to distribute	0.76	0.12
1838	JW2446	b2462	ypfE	predicted carboxysome structural protein with predicted role in ethanol utilization	ready to distribute	0.83	0.01
1839	JW2447	b2463	maeB	fused malic enzyme predicted oxidoreductase/predicted phosphotransacetylase	ready to distribute	0.79	0.09
1840	JW2448	b2464	talA	transaldolase A	ready to distribute	0.84	0.02
1841	JW2449	b2465	tktB	transketolase 2, thiamin-binding	ready to distribute	0.81	0.07
1842	JW2450	b2466	ypfG	predicted protein	ready to distribute	0.77	0.03
1843	JW2451	b2467	yffH	GDP-mannose pyrophosphatase	ready to distribute	0.91	n.d.
1844	JW2452	b2468	aegA	fused predicted oxidoreductase: FeS binding subunit/NAD/FAD-binding subunit	ready to distribute	0.83	0.03
1845	JW2453	b2469	narQ	sensory histidine kinase in two-component regulatory system with NarP (NarL)	ready to distribute	0.86	0.09
1846	JW2454	b2470	acrD	aminoglycoside/multidrug efflux system	ready to distribute	0.81	0.05
1847	JW2455	b2471	yffB	predicted reductase, function unknown, ArsC family; low abundance protein	ready to distribute	0.68	0.03
1848	JW2457	b4547	ypfN	predicted membrane protein, UPF0370 family	ready to distribute	0.85	0.03
1849	JW2459	b2474	ypfI	elongator methionine tRNA (ac4C34) acetyltransferase	ready to distribute	0.58	0.02
1850	JW2460	b2475	ypfJ	conserved protein	ready to distribute	0.76	0.03
1851	JW2461	b2476	purC	phosphoribosylaminoimidazole-succinocarboxamide synthetase	ready to distribute	0.23	n.d.
1852	JW2462	b2477	nlpB	lipoprotein required for OM biogenesis, in BamABCDE complex	ready to distribute	0.79	0.08
1853	JW2464	b2479	gcvR	DNA-binding transcriptional repressor, regulatory protein accessory to GcvA	ready to distribute	0.84	n.d.
1854	JW2465	b2480	bcp	thiol peroxidase, thioredoxin-dependent	ready to distribute	0.84	0.01
1855	JW2466	b2481	hyfA	hydrogenase 4, 4Fe-4S subunit	ready to distribute	0.78	n.d.
1856	JW2467	b2482	hyfB	hydrogenase 4, membrane subunit	ready to distribute	0.8	0.12
1857	JW2468	b2483	hyfC	hydrogenase 4, membrane subunit	ready to distribute	0.86	n.d.
1858	JW2469	b2484	hyfD	hydrogenase 4, membrane subunit	ready to distribute	0.74	0.07
1859	JW2470	b2485	hyfE	hydrogenase 4, membrane subunit	ready to distribute	0.76	0.07
1860	JW2471	b2486	hyfF	hydrogenase 4, membrane subunit	ready to distribute	0.8	0.03
1861	JW2472	b2487	hyfG	hydrogenase 4, subunit	ready to distribute	0.77	0.12
1862	JW2473	b2488	hyfH	hydrogenase 4, Fe-S subunit	ready to distribute	0.77	0.06
1863	JW2475	b2490	hyfJ	predicted processing element hydrogenase 4	ready to distribute	0.72	0.03
1864	JW2476	b2491	hyfR	DNA-binding transcriptional activator, formate sensing	ready to distribute	0.7	0.09
1865	JW2477	b2492	focB	predicted formate transporter	ready to distribute	0.76	0.02
1866	JW2478	b2493	yfgO	predicted inner membrane permease, UPF0118 family	ready to distribute	0.77	0.05
1867	JW2479	b2494	yfgC	predicted peptidase, has TPR repeats	ready to distribute	0.64	0.08
1868	JW2480	b2495	yfgD	predicted oxidoreductase	ready to distribute	0.83	0.02
1869	JW2482	b2497	uraA	uracil permease	ready to distribute	0.81	0.07
1870	JW2483	b2498	upp	uracil phosphoribosyltransferase	ready to distribute	0.89	0.18
1871	JW2484	b2499	purM	phosphoribosylaminoimidazole synthetase	ready to distribute	0.4	0.15
1872	JW2485	b2500	purN	phosphoribosylglycinamide formyltransferase 1	ready to distribute	0.64	0.15
1873	JW2486	b2501	ppk	polyphosphate kinase, component of RNA degradosome	ready to distribute	0.57	0.13
1874	JW2487	b2502	ppx	exopolyphosphatase	ready to distribute	0.87	0.05
1875	JW2488	b2503	yfgF	cyclic-di-GMP phosphodiesterase, anaerobic	ready to distribute	0.73	0.04
1876	JW2490	b2506	yfgI	conserved protein	ready to distribute	0.68	0.12
1877	JW2491	b2507	guaA	GMP synthetase (glutamine aminotransferase)	ready to distribute	0.16	0.02
1878	JW2493	b2509	xseA	exonuclease VII, large subunit	ready to distribute	0.71	0.14
1879	JW2496	b2512	yfgL	lipoprotein required for OM biogenesis, in BamABCDE complex	ready to distribute	0.77	0.12
1880	JW2497	b2513	yfgM	conserved protein, UPF0070 family	ready to distribute	0.88	n.d.
1881	JW2500	b2516	yfgA	cytoskeletal protein required for MreB assembly	ready to distribute	0.6	0.33
1882	JW2501	b2517	yfgB	23S rRNA m(2)A2503 methyltransferase, SAM-dependen	ready to distribute	0.75	0.03
1883	JW2502	b2518	ndk	multifunctional nucleoside diphosphate kinase and apyrimidinic endonuclease and 3'-phosphodiesterase	ready to distribute	0.72	0.03
1884	JW2503	b2519	pbpC	penicillin-binding protein PBP1C murein transglycosylase; inactive transpeptidase domain	ready to distribute	0.85	0.01
1885	JW2504	b2520	yfhM	conserved protein	ready to distribute	0.77	0.03
1886	JW2505	b2521	sseA	3-mercaptopyruvate sulfurtransferase	ready to distribute	0.7	0.05
1887	JW2507	b2523	pepB	aminopeptidase B	ready to distribute	0.73	0.03
1888	JW2508	b2524	yfhJ	conserved protein	ready to distribute	0.79	0.04
1889	JW2509	b2525	fdx	[2Fe-2S] ferredoxin	ready to distribute	0.7	0.1
1890	JW2510	b2526	hscA	DnaK-like molecular chaperone specific for IscU	ready to distribute	0.88	0.15
1891	JW2511	b2527	hscB	DnaJ-like molecular chaperone specific for IscU	ready to distribute	0.85	0.06
1892	JW2512	b2528	iscA	FeS cluster assembly protein	ready to distribute	0.88	0.01
1893	JW2513	b2529	iscU	iron-sulfur cluster assembly scaffold protein	ready to distribute	0.7	0.01
1894	JW2514	b2530	iscS	cysteine desulfurase (tRNA sulfurtransferase), PLP-dependent	ready to distribute	0.65	n.d.
1895	JW2515	b2531	iscR	DNA-binding transcriptional repressor	ready to distribute	0.78	0.02
1896	JW2516	b2532	yfhQ	tRNA mC32/mU32 methyltransferase, SAM-dependent	ready to distribute	0.84	0.1
1897	JW2518	b2534	yfhR	S9 peptidase family protein, function unknown	ready to distribute	0.8	0.07
1898	JW2520	b2536	hcaT	predicted 3-phenylpropionic transporter	ready to distribute	0.73	0.03
1899	JW2521	b2537	hcaR	DNA-binding transcriptional activator of 3-phenylpropionic acid catabolism	ready to distribute	0.64	0.02
1900	JW2522	b2538	hcaE	3-phenylpropionate dioxygenase, large (alpha) subunit	ready to distribute	0.86	0.09
1901	JW2523	b2539	hcaF	3-phenylpropionate dioxygenase, small (beta) subunit	ready to distribute	0.84	0.12
1902	JW2524	b2540	hcaC	3-phenylpropionate dioxygenase, predicted ferredoxin subunit	ready to distribute	0.76	0.01
1903	JW2525	b2541	hcaB	2,3-dihydroxy-2,3-dihydrophenylpropionate dehydrogenase	ready to distribute	0.71	0.01
1904	JW2526	b2542	hcaD	phenylpropionate dioxygenase, ferredoxin reductase subunit	ready to distribute	0.64	n.d.
1905	JW2527	b2543	yphA	predicted inner membrane protein	ready to distribute	0.81	0.18
1906	JW2528	b2544	yphB	conserved protein	ready to distribute	0.87	0.15
1907	JW2530	b2546	yphD	predicted sugar transporter subunit: membrane component of ABC superfamily	ready to distribute	0.96	0.12
1908	JW2531	b2547	yphE	fused predicted sugar transporter subunits of ABC superfamily: ATP-binding components	ready to distribute	0.82	0.03
1909	JW2532	b2548	yphF	predicted sugar transporter subunit: periplasmic-binding component of ABC superfamily	ready to distribute	0.67	0.06
1910	JW2535	b2551	glyA	serine hydroxymethyltransferase	ready to distribute	0.51	0.02
1911	JW2536	b2552	hmp	fused nitric oxide dioxygenase/dihydropteridine reductase 2	ready to distribute	0.88	0.08
1912	JW2537	b2553	glnB	regulatory protein P-II for glutamine synthetase	ready to distribute	0.73	0.02
1913	JW2538	b2554	yfhA	Response regulator regulating glmY sRNA in two-component system with sensor protein GlrK	ready to distribute	0.79	0.01
1914	JW2539	b2555	yfhG	conserved protein	ready to distribute	0.86	0.13
1915	JW2541	b2557	purL	phosphoribosylformyl-glycineamide synthetase	ready to distribute	0.33	0.1
1916	JW2542	b2558	yfhD	membrane-bound lytic transglycosylase F, murein hydrolase	ready to distribute	0.65	0.01
1917	JW2545	b2561	yfhH	predicted DNA-binding transcriptional regulator	ready to distribute	0.75	0.02
1918	JW2546	b2562	yfhL	predicted 4Fe-4S cluster-containing protein	ready to distribute	0.82	0.04
1919	JW2548	b2564	pdxJ	pyridoxine 5'-phosphate synthase	ready to distribute	0.38	0.03
1920	JW2549	b2565	recO	gap repair protein	ready to distribute	0.75	0.05
1921	JW2553	b2569	lepA	back-translocating Elongation Factor EF4, GTPase	ready to distribute	0.72	n.d.
1922	JW2554	b2570	rseC	RseC protein involved in reduction of the SoxR iron-sulfur cluster	ready to distribute	0.79	0.01
1923	JW2555	b2571	rseB	anti-sigma E factor, binds RseA	ready to distribute	0.75	0.09
1924	JW2558	b2574	nadB	quinolinate synthase, L-aspartate oxidase (B protein) subunit	ready to distribute	0.81	0.05
1925	JW2559	b2575	yfiC	tRNA (adenine-N(6)-)-methyltransferase	ready to distribute	0.71	0.03
1926	JW2560	b2576	srmB	ATP-dependent RNA helicase	ready to distribute	0.75	0.07
1927	JW2561	b2577	yfiE	predicted DNA-binding transcriptional regulator	ready to distribute	0.72	0.08
1928	JW2562	b2578	yfiK	cysteine and O-acetylserine exporter	ready to distribute	0.74	0.06
1929	JW2563	b2579	yfiD	autonomous glycyl radical cofactor	ready to distribute	0.77	0.04
1930	JW2564	b2580	ung	uracil-DNA-glycosylase	ready to distribute	0.74	0.05
1931	JW2565	b2581	yfiF	predicted methyltransferase	ready to distribute	0.86	0.13
1932	JW2566	b2582	trxC	thioredoxin 2	ready to distribute	0.71	0.13
1933	JW2568	b2584	yfiQ	inhibiting acetyltransferase for acetyl-CoA synthetase	ready to distribute	0.75	0.06
1934	JW2570	b2586	yfiM	required for high salt suppression of motility; probable lipoprotein	ready to distribute	0.71	n.d.
1935	JW2571	b2587	kgtP	alpha-ketoglutarate transporter	ready to distribute	0.86	0.05
1936	JW2573	b2592	clpB	protein disaggregation chaperone	ready to distribute	1.07	0.24
1937	JW2575	b2593	yfiH	conserved protein, UPF0124 family	ready to distribute	0.76	0.06
1938	JW2576	b2594	rluD	23S rRNA pseudouridine synthase; specific to U1911, U1915, and U1917	ready to distribute	0.7	0.08
1939	JW2578	b2597	yfiA	cold shock protein associated with 30S ribosomal subunit	ready to distribute	0.72	0.06
1940	JW2579	b2598	pheL	pheA gene leader peptide	ready to distribute	0.9	0.02
1941	JW2580	b2599	pheA	fused chorismate mutase P/prephenate dehydratase	ready to distribute	0.92	0.05
1942	JW2581	b2600	tyrA	fused chorismate mutase T/prephenate dehydrogenase	ready to distribute	0.78	0.02
1943	JW2582	b2601	aroF	3-deoxy-D-arabino-heptulosonate-7-phosphate synthase, tyrosine-repressible	ready to distribute	0.8	0.06
1944	JW2584	b2603	yfiR	probable periplasmic inhibitor of YfiN activity	ready to distribute	0.74	0.01
1945	JW2585	b2604	yfiN	probable inner membrane diguanylate cyclase	ready to distribute	0.73	0.01
1946	JW2586	b2605	yfiB	probable positive effector of YfiN activity, OM lipoprotein	ready to distribute	0.74	0.04
1947	JW2592	b2611	ypjD	predicted inner membrane protein	ready to distribute	0.71	0.02
1948	JW2598	b2617	smpA	lipoprotein component of BamABCDE OM biogenesis complex	ready to distribute	0.88	0.02
1949	JW2599	b2618	yfjF	conserved protein, UPF0125 family	ready to distribute	0.82	0.03
1950	JW2600	b2619	yfjG	toxic protein, UPF0083 family	ready to distribute	0.8	0.03
1951	JW2601	b2620	smpB	trans-translation protein	ready to distribute	0.61	0.15
1952	JW2602	b2622	intA	CP4-57 prophage; integrase	ready to distribute	1.02	0.34
1953	JW2603	b2623	yfjH	CP4-57 prophage; predicted protein	ready to distribute	0.77	0.09
1954	JW2604	b2624	alpA	CP4-57 prophage; DNA-binding transcriptional activator	ready to distribute	0.81	0.07
1955	JW2605	b2625	yfjI	CP4-57 prophage; predicted protein	ready to distribute	0.81	0.07
1956	JW2607	b2626	yfjJ	CP4-57 prophage; predicted protein	ready to distribute	0.61	0.01
1957	JW2608	b2627	yfjK	CP4-57 prophage; conserved protein	ready to distribute	1.14	0.37
1958	JW2609	b2628	yfjL	CP4-57 prophage; predicted protein	ready to distribute	0.71	0.08
1959	JW2610	b2629	yfjM	CP4-57 prophage; predicted protein	ready to distribute	0.74	0.05
1960	JW2611	b2630	yfjN	CP4-57 prophage; RNase LS	ready to distribute	0.85	0.05
1961	JW2614	b2633	yfjQ	CP4-57 prophage; predicted protein	ready to distribute	0.84	0.05
1962	JW2615	b2634	yfjR	CP4-57 prophage; predicted DNA-binding transcriptional regulator	ready to distribute	0.82	0.03
1963	JW2618	b2637	yfjT	CP4-57 prophage; predicted protein	ready to distribute	0.72	0.05
1964	JW2619	b2638	yfjU	not matched	ready to distribute	0.81	0.02
1965	JW2621	b2640	yfjV	not matched	ready to distribute	0.72	0.01
1966	JW2623	b2642	yfjW	CP4-57 prophage; predicted inner membrane protein	ready to distribute	0.86	0.1
1967	JW2624	b2643	yfjX	CP4-57 prophage; predicted antirestriction protein	ready to distribute	1.22	0.53
1968	JW2625	b2644	yfjY	CP4-57 prophage; predicted DNA repair protein	ready to distribute	0.76	0.08
1969	JW2626	b2645	yfjZ	CP4-57 prophage; antitoxin of the YpjF-YfjZ toxin-antitoxin system	ready to distribute	0.73	0.03
1970	JW2627	b2646	ypjF	CP4-57 prophage; toxin of the YpjF-YfjZ toxin-antitoxin system	ready to distribute	0.65	n.d.
1971	JW2629	b2649	ypjB	not matched	ready to distribute	0.8	0.06
1972	JW2631	b4462	ygaR	not matched	ready to distribute	0.83	0.14
1973	JW2633	b2658	yqaD	not matched	ready to distribute	0.77	0.02
1974	JW2635	b2660	ygaF	L-2-hydroxyglutarate oxidase	ready to distribute	0.71	0.08
1975	JW2636	b2661	gabD	succinate-semialdehyde dehydrogenase I, NADP-dependent	ready to distribute	1.06	0.03
1976	JW2637	b2662	gabT	4-aminobutyrate aminotransferase, PLP-dependent	ready to distribute	0.81	0.03
1977	JW2638	b2663	gabP	gamma-aminobutyrate transporter	ready to distribute	0.97	0.3
1978	JW2639	b2664	csiR	DNA-binding transcriptional repressor of csiD	ready to distribute	0.82	0.11
1979	JW2640	b2665	ygaU	predicted protein	ready to distribute	0.76	0.16
1980	JW2641	b2666	yqaE	regulated by cyaR sRNA, UPF0057 family; predicted membrane protein	ready to distribute	0.75	0.01
1981	JW2642	b2667	ygaV	tributyltin-inducible repressor of ygaVP	ready to distribute	0.77	0.03
1982	JW2643	b2668	ygaP	predicted inner membrane protein with hydrolase activity	ready to distribute	0.82	n.d.
1983	JW2644	b2669	stpA	DNA binding protein, nucleoid-associated	ready to distribute	0.81	0.18
1984	JW2645	b2670	ygaW	alanine exporter, alanine-inducible, stress-responsive	ready to distribute	0.92	0.04
1985	JW2646	b2671	ygaC	predicted protein	ready to distribute	0.86	0.1
1986	JW2647	b2672	ygaM	predicted protein	ready to distribute	0.75	0.06
1987	JW2648	b2673	nrdH	Hydrogen donor for NrdEF electron transport system; glutaredoxin-like protein	ready to distribute	0.86	0.1
1988	JW2649	b2674	nrdI	flavodoxin required for NrdEF cluster assembly	ready to distribute	0.74	0.06
1989	JW2650	b2675	nrdE	ribonucleoside-diphosphate reductase 2, alpha subunit	ready to distribute	0.73	0.04
1990	JW2651	b2676	nrdF	ribonucleoside-diphosphate reductase 2, beta subunit, ferritin-like protein	ready to distribute	0.79	0.1
1991	JW2652	b2677	proV	glycine betaine transporter subunit	ready to distribute	0.89	0.01
1992	JW2653	b2678	proW	glycine betaine transporter subunit	ready to distribute	0.87	0.17
1993	JW2654	b2679	proX	glycine betaine transporter subunit	ready to distribute	0.89	0.03
1994	JW2655	b2680	ygaX	not matched	ready to distribute	0.72	0.01
1995	JW2657	b2682	ygaZ	probable L-valine exporter, norvaline resistance	ready to distribute	0.7	0.02
1996	JW2658	b2683	ygaH	probable L-valine exporter, norvaline resistance	ready to distribute	0.82	0.09
1997	JW2659	b2684	mprA	DNA-binding transcriptional repressor of microcin B17 synthesis and multidrug efflux	ready to distribute	0.92	0.01
1998	JW2660	b2685	emrA	multidrug efflux system	ready to distribute	1	0.08
[truncated: 2,325 more rows]

## Sheet: Table EV1B
Ionization Mode	Ion Index	m/z	Annotations (Compound Name, Modification, Sum-Formula, KEGG Code, HMDB Code)
neg	1	56.9962	no annotation
neg	2	57.0348	2-Oxobutanoate -CO2-H(+) C4H6O3 C00109 HMDB00005	Acetoacetate -CO2-H(+) C4H6O3 C00164 HMDB00060	Acetone -H(+) C3H6O C00207 HMDB01659	Succinate semialdehyde -CO2-H(+) C4H6O3 C00232 HMDB01259	Propanal -H(+) C3H6O C00479 HMDB03366	(S)-Methylmalonate semialdehyde -CO2-H(+) C4H6O3 C06002 HMDB02217
neg	3	57.0565	no annotation
neg	4	58.038	Acetone [+1]-H(+) C3H6O C00207 HMDB01659	Propanal [+1]-H(+) C3H6O C00479 HMDB03366
neg	5	59.0137	Acetate -H(+) C2H4O2 C00033 HMDB00042	Glycolaldehyde -H(+) C2H4O2 C00266 HMDB03344
neg	6	59.05	4-Hydroxybutanoic acid -CO2-H(+) C4H8O3 C00989 HMDB00710	(R)-3-Hydroxybutanoate -CO2-H(+) C4H8O3 C01089 HMDB00011	Propan-2-ol -H(+) C3H8O C01845 n.a.	Propane-1-ol -H(+) C3H8O C05979 HMDB00820	2-Hydroxybutanoic acid -CO2-H(+) C4H8O3 C05984 HMDB00008	(S)-3-Hydroxyisobutyrate -CO2-H(+) C4H8O3 C06001 n.a.
neg	7	59.0713	no annotation
neg	8	59.1047	no annotation
neg	9	59.146	no annotation
neg	10	59.9857	HCO3- -H(+) HCO3 C00288 HMDB00595
neg	11	60.0168	Acetate [+1]-H(+) C2H4O2 C00033 HMDB00042	Glycolaldehyde [+1]-H(+) C2H4O2 C00266 HMDB03344
neg	12	60.0539	Propan-2-ol [+1]-H(+) C3H8O C01845 n.a.	Propane-1-ol [+1]-H(+) C3H8O C05979 HMDB00820
neg	13	60.9932	CO2 +OH(-) CO2 C00011 HMDB01967	Carbonic acid -H(+) H2CO3 C01353 HMDB03538
neg	14	61.0148	no annotation
neg	15	61.0545	Propan-2-ol [+2]-H(+) C3H8O C01845 n.a.	Propane-1-ol [+2]-H(+) C3H8O C05979 HMDB00820
neg	16	61.0914	no annotation
neg	17	61.9892	Nitrate -H(+) HNO3 C00244 HMDB02878
neg	18	61.997	CO2 [+1]+OH(-) CO2 C00011 HMDB01967	Carbonic acid [+1]-H(+) H2CO3 C01353 HMDB03538
neg	19	62.998	Carbonic acid [+2]-H(+) H2CO3 C01353 HMDB03538	Chloroethane -H(+) C2H5Cl C18248 n.a.
neg	20	68.9956	Propynoate -H(+) C3H2O2 C00804 HMDB06804	Acetylenedicarboxylate -CO2-H(+) C4H2O4 C03248 n.a.
neg	21	69.0348	Butanoic acid -H2O-H(+) C4H8O2 C00246 HMDB00039	(R)-Acetoin -H2O-H(+) C4H8O2 C00810 n.a.	(S)-Acetoin -H2O-H(+) C4H8O2 C01769 n.a.	3-Butyn-1-ol -H(+) C4H6O C06146 n.a.
neg	22	70.0291	L-Alanine -H2O-H(+) C3H7NO2 C00041 HMDB00161	beta-Alanine -H2O-H(+) C3H7NO2 C00099 HMDB00056	D-Alanine -H2O-H(+) C3H7NO2 C00133 HMDB01310	Sarcosine -H2O-H(+) C3H7NO2 C00213 HMDB00271	Alanine -H2O-H(+) C3H7NO2 C01401 n.a.	Maleamate -CO2-H(+) C4H5NO3 C01596 n.a.	Acrylamide -H(+) C3H5NO C01659 HMDB04296	Acrylonitrile +OH(-) C3H3N C01998 n.a.
neg	23	71.0132	L-Alanine -NH3-H(+) C3H7NO2 C00041 HMDB00161	beta-Alanine -NH3-H(+) C3H7NO2 C00099 HMDB00056	D-Alanine -NH3-H(+) C3H7NO2 C00133 HMDB01310	Glycerone -H2O-H(+) C3H6O3 C00184 HMDB01882	(S)-Lactate -H2O-H(+) C3H6O3 C00186 HMDB00190	Sarcosine -NH3-H(+) C3H7NO2 C00213 HMDB00271	(R)-Lactate -H2O-H(+) C3H6O3 C00256 HMDB01311	Propenoate -H(+) C3H4O2 C00511 n.a.	Methylglyoxal -H(+) C3H4O2 C00546 HMDB01167	D-Glyceraldehyde -H2O-H(+) C3H6O3 C00577 n.a.	3-Hydroxypropanoate -H2O-H(+) C3H6O3 C01013 HMDB00700	Alanine -NH3-H(+) C3H7NO2 C01401 n.a.	2-Propynal +OH(-) C3H2O C05985 HMDB06803
neg	24	71.0498	3-Methyl-2-oxobutanoic acid -CO2-H(+) C5H8O3 C00141 HMDB00019	Butanal -H(+) C4H8O C01412 HMDB03543	5-Oxopentanoate -CO2-H(+) C5H8O3 C03273 HMDB12233
neg	25	71.9823	no annotation
neg	26	72.0454	L-Aspartate 4-semialdehyde -CO2-H(+) C4H7NO3 C00441 HMDB12249	Aminoacetone -H(+) C3H7NO C01888 HMDB02134	L-2-Amino-3-oxobutanoic acid -CO2-H(+) C4H7NO3 C03508 HMDB06454	3-Aminopropanal -H(+) C3H7NO C05665 n.a.
neg	27	72.9694	no annotation
neg	28	73.0291	Succinate -CO2-H(+) C4H6O4 C00042 HMDB00254	Glycerol -H2O-H(+) C3H8O3 C00116 HMDB00131	Propanoate -H(+) C3H6O2 C00163 HMDB00237	(S)-Lactaldehyde -H(+) C3H6O2 C00424 HMDB03052	(R)-Lactaldehyde -H(+) C3H6O2 C00937 HMDB06458	3-Hydroxypropanal -H(+) C3H6O2 C00969 HMDB03453	Methylmalonate -CO2-H(+) C4H6O4 C02170 HMDB00202	Hydroxyacetone -H(+) C3H6O2 C05235 HMDB06961	2-Propyn-1-ol +OH(-) C3H4O C05986 n.a.	Lactaldehyde -H(+) C3H6O2 C05999 n.a.
neg	29	74.0242	Glycine -H(+) C2H5NO2 C00037 HMDB00123
neg	30	74.9668	no annotation
neg	31	74.9928	no annotation
neg	32	76.9694	no annotation
neg	33	77.0388	Benzoate -CO2-H(+) C7H6O2 C00180 HMDB01870	4-Hydroxybenzaldehyde -CO2-H(+) C7H6O2 C00633 HMDB11718	Benzene -H(+) C6H6 C01407 HMDB01505	3-Hydroxybenzaldehyde -CO2-H(+) C7H6O2 C03067 n.a.	Salicylaldehyde -CO2-H(+) C7H6O2 C06202 n.a.
neg	34	78.9588	no annotation
neg	35	79.9572	HSO3- -H(+) HSO3 C11481 HMDB01033
neg	36	81.0342	1,2,3-Trihydroxybenzene -CO2-H(+) C6H6O3 C01108 n.a.	Phloroglucinol -CO2-H(+) C6H6O3 C02183 n.a.	Benzene-1,2,4-triol -CO2-H(+) C6H6O3 C02814 n.a.	Maltol -CO2-H(+) C6H6O3 C11918 n.a.
neg	37	82.9741	Carbonic acid .H/Na-H(+) H2CO3 C01353 HMDB03538
neg	38	83.0116	Ethylene glycol .H/Na-H(+) C2H6O2 C01380 n.a.	3-Butynoate -H(+) C4H4O2 C06144 n.a.
neg	39	83.0484	Dihydrophloroglucinol -CO2-H(+) C6H8O3 C06719 n.a.	3-Methylbutanoic acid -H2O-H(+) C5H10O2 C08262 HMDB00718	2-Hydroxy-cis-hex-2,4-dienoate -CO2-H(+) C6H8O3 C11354 n.a.
neg	40	84.9908	no annotation
neg	41	85.0285	4-Aminobutanoate -NH3-H(+) C4H9NO2 C00334 HMDB00112	2,5-Dioxopentanoate -CO2-H(+) C5H6O4 C00433 n.a.	Itaconate -CO2-H(+) C5H6O4 C00490 HMDB02092	Diacetyl -H(+) C4H6O2 C00741 HMDB03407	4-Hydroxybutanoic acid -H2O-H(+) C4H8O3 C00989 HMDB00710	N,N-Dimethylglycine -NH3-H(+) C4H9NO2 C01026 HMDB00092	(R)-3-Hydroxybutanoate -H2O-H(+) C4H8O3 C01089 HMDB00011	Mesaconate -CO2-H(+) C5H6O4 C01732 HMDB00749	2-Methylmaleate -CO2-H(+) C5H6O4 C02226 HMDB00634	4,5-Dioxopentanoate -CO2-H(+) C5H6O4 C02800 n.a.	L-3-Amino-isobutanoate -NH3-H(+) C4H9NO2 C03284 HMDB02166	3-Aminoisobutyric acid -NH3-H(+) C4H9NO2 C05145 HMDB03911	2-Hydroxybutanoic acid -H2O-H(+) C4H8O3 C05984 HMDB00008	(S)-3-Hydroxyisobutyrate -H2O-H(+) C4H8O3 C06001 n.a.	3-Butyn-1-al +OH(-) C4H4O C06145 HMDB06853	Cyclopropanecarboxylate -H(+) C4H6O2 C16267 n.a.
neg	42	85.0648	4-Methyl-2-oxopentanoate -CO2-H(+) C6H10O3 C00233 n.a.	(S)-3-Methyl-2-oxopentanoic acid -CO2-H(+) C6H10O3 C00671 HMDB00491	beta-Ketoisocaproate -CO2-H(+) C6H10O3 C03467 n.a.	Adipate semialdehyde -CO2-H(+) C6H10O3 C06102 HMDB12882	1-Oxa-2-oxo-3-hydroxycycloheptane -CO2-H(+) C6H10O3 C12314 n.a.	Isoprene +OH(-) C5H8 C16521 n.a.
neg	43	87.0082	Pyruvate -H(+) C3H4O3 C00022 HMDB00243	3-Oxopropanoate -H(+) C3H4O3 C00222 HMDB11111	D-Glycerate -H2O-H(+) C3H6O4 C00258 HMDB00139	Propynoate +OH(-) C3H2O2 C00804 HMDB06804
neg	44	87.0446	Butanoic acid -H(+) C4H8O2 C00246 HMDB00039	(R)-Acetoin -H(+) C4H8O2 C00810 n.a.	(S)-Acetoin -H(+) C4H8O2 C01769 n.a.	3-Butyn-1-ol +OH(-) C4H6O C06146 n.a.
neg	45	88.0399	L-Alanine -H(+) C3H7NO2 C00041 HMDB00161	L-Aspartate -CO2-H(+) C4H7NO4 C00049 HMDB00191	beta-Alanine -H(+) C3H7NO2 C00099 HMDB00056	D-Alanine -H(+) C3H7NO2 C00133 HMDB01310	Sarcosine -H(+) C3H7NO2 C00213 HMDB00271	D-Aspartate -CO2-H(+) C4H7NO4 C00402 HMDB06483	Alanine -H(+) C3H7NO2 C01401 n.a.	Acrylamide +OH(-) C3H5NO C01659 HMDB04296
neg	46	88.971	no annotation
neg	47	89.0238	Glycerone phosphate -HPO3-H(+) C3H7O6P C00111 HMDB01473	D-Glyceraldehyde 3-phosphate -HPO3-H(+) C3H7O6P C00118 n.a.	(S)-Malate -CO2-H(+) C4H6O5 C00149 HMDB00156	Glycerone -H(+) C3H6O3 C00184 HMDB01882	(S)-Lactate -H(+) C3H6O3 C00186 HMDB00190	(R)-Lactate -H(+) C3H6O3 C00256 HMDB01311	(R)-Malate -CO2-H(+) C4H6O5 C00497 n.a.	Propenoate +OH(-) C3H4O2 C00511 n.a.	Methylglyoxal +OH(-) C3H4O2 C00546 HMDB01167	D-Glyceraldehyde -H(+) C3H6O3 C00577 n.a.	3-Hydroxypropanoate -H(+) C3H6O3 C01013 HMDB00700	3-Dehydro-L-threonate -CO2-H(+) C4H6O5 C03064 n.a.
neg	48	89.1407	no annotation
neg	49	90.027	Glycerone [+1]-H(+) C3H6O3 C00184 HMDB01882	(S)-Lactate [+1]-H(+) C3H6O3 C00186 HMDB00190	(R)-Lactate [+1]-H(+) C3H6O3 C00256 HMDB01311	Propenoate [+1]+OH(-) C3H4O2 C00511 n.a.	Methylglyoxal [+1]+OH(-) C3H4O2 C00546 HMDB01167	D-Glyceraldehyde [+1]-H(+) C3H6O3 C00577 n.a.	3-Hydroxypropanoate [+1]-H(+) C3H6O3 C01013 HMDB00700
neg	50	90.9702	no annotation
neg	51	91.0206	no annotation
neg	52	91.0385	Glycerol -H(+) C3H8O3 C00116 HMDB00131	Propanoate +OH(-) C3H6O2 C00163 HMDB00237	(S)-Lactaldehyde +OH(-) C3H6O2 C00424 HMDB03052	(R)-Lactaldehyde +OH(-) C3H6O2 C00937 HMDB06458	3-Hydroxypropanal +OH(-) C3H6O2 C00969 HMDB03453	Threonate -CO2-H(+) C4H8O5 C01620 HMDB00943	Hydroxyacetone +OH(-) C3H6O2 C05235 HMDB06961	Lactaldehyde +OH(-) C3H6O2 C05999 n.a.
neg	53	91.054	Toluate -CO2-H(+) C8H8O2 C01454 n.a.	Toluene -H(+) C7H8 C01455 n.a.	4-Hydroxyphenylacetaldehyde -CO2-H(+) C8H8O2 C03765 HMDB03767	3-Vinylcatechol -CO2-H(+) C8H8O2 C07085 n.a.	Phenylacetic acid -CO2-H(+) C8H8O2 C07086 HMDB00209	2-Hydroxyacetophenone -CO2-H(+) C8H8O2 C07189 n.a.	m-Methylbenzoate -CO2-H(+) C8H8O2 C07211 n.a.	o-Toluate -CO2-H(+) C8H8O2 C07215 n.a.	4'-Hydroxyacetophenone -CO2-H(+) C8H8O2 C10700 n.a.	3-Methylsalicylaldehyde -CO2-H(+) C8H8O2 C14087 n.a.
neg	54	92.0227	Cytosine -H2O-H(+) C4H5N3O C00380 HMDB00630
neg	55	92.0418	Glycerol [+1]-H(+) C3H8O3 C00116 HMDB00131	Propanoate [+1]+OH(-) C3H6O2 C00163 HMDB00237	(S)-Lactaldehyde [+1]+OH(-) C3H6O2 C00424 HMDB03052	(R)-Lactaldehyde [+1]+OH(-) C3H6O2 C00937 HMDB06458	3-Hydroxypropanal [+1]+OH(-) C3H6O2 C00969 HMDB03453	Hydroxyacetone [+1]+OH(-) C3H6O2 C05235 HMDB06961	Lactaldehyde [+1]+OH(-) C3H6O2 C05999 n.a.
neg	56	93.0009	no annotation
neg	57	93.0336	Phenol -H(+) C6H6O C00146 HMDB00228	4-Hydroxybenzoate -CO2-H(+) C7H6O3 C00156 HMDB00500	3-Hydroxybenzoate -CO2-H(+) C7H6O3 C00587 HMDB02466	Salicylate -CO2-H(+) C7H6O3 C00805 HMDB01895	Butanal .H/Na-H(+) C4H8O C01412 HMDB03543	Gentisate aldehyde -CO2-H(+) C7H6O3 C05585 HMDB04062	2-Hydroxy-5-methylquinone -CO2-H(+) C7H6O3 C18316 n.a.
neg	58	94.9792	no annotation
neg	59	95.0117	Propanoate .H/Na-H(+) C3H6O2 C00163 HMDB00237	(S)-Lactaldehyde .H/Na-H(+) C3H6O2 C00424 HMDB03052	(R)-Lactaldehyde .H/Na-H(+) C3H6O2 C00937 HMDB06458	3-Hydroxypropanal .H/Na-H(+) C3H6O2 C00969 HMDB03453	1-Pyrroline-2-carboxylate -NH3-H(+) C5H7NO2 C03564 HMDB06875	(S)-1-Pyrroline-5-carboxylate -NH3-H(+) C5H7NO2 C03912 n.a.	cis-4-Carboxymethylenebut-2-en-4-olide -CO2-H(+) C6H4O4 C04431 n.a.	Hydroxyacetone .H/Na-H(+) C3H6O2 C05235 HMDB06961	Lactaldehyde .H/Na-H(+) C3H6O2 C05999 n.a.	Protoanemonin -H(+) C5H4O2 C07090 n.a.	trans-4-Carboxymethylenebut-2-en-4-olide -CO2-H(+) C6H4O4 C12838 n.a.
neg	60	95.0493	2-Hydroxycyclohexan-1-one -H2O-H(+) C6H10O2 C01147 n.a.	Benzene +OH(-) C6H6 C01407 HMDB01505	epsilon-Caprolactone -H2O-H(+) C6H10O2 C01880 n.a.	1-Butanol .H/Na-H(+) C4H10O C06142 HMDB04327
neg	61	95.1019	no annotation
neg	62	95.9791	no annotation
neg	63	96.9658	Orthophosphate -H(+) H3PO4 C00009 HMDB01429
neg	64	96.9742	no annotation
neg	65	97.0262	Propane-1,2-diol .H/Na-H(+) C3H8O2 C00583 HMDB01881	2-Hydroxymuconate semialdehyde -CO2-H(+) C6H6O4 C00682 n.a.	Propane-1,3-diol .H/Na-H(+) C3H8O2 C02457 n.a.	cis,cis-Muconate -CO2-H(+) C6H6O4 C02480 HMDB06331	2-Oxo-2,3-dihydrofuran-5-acetate -CO2-H(+) C6H6O4 C03586 n.a.	cis,cis-4-Hydroxymuconic semialdehyde -CO2-H(+) C6H6O4 C06603 n.a.	(S)-5-Oxo-2,5-dihydrofuran-2-acetate -CO2-H(+) C6H6O4 C14610 n.a.
neg	66	97.0626	Cyclohexanone -H(+) C6H10O C00414 HMDB03315	trans-1,2-Cyclohexanediol -H2O-H(+) C6H12O2 C03739 n.a.	cis-1,2-Cyclohexanediol -H2O-H(+) C6H12O2 C12313 n.a.	3-Hexenal -H(+) C6H10O C16310 n.a.
neg	67	97.0875	no annotation
neg	68	97.9601	no annotation
neg	69	98.9552	no annotation
neg	70	99.0055	no annotation
neg	71	99.0154	no annotation
neg	72	99.0414	no annotation
neg	73	99.0781	Cyclohexanol -H(+) C6H12O C00854 HMDB12971
neg	74	99.1066	no annotation
neg	75	99.1657	no annotation
neg	76	100.045	no annotation
neg	77	100.985	no annotation
neg	78	101.024	2-Oxoglutarate -CO2-H(+) C5H6O5 C00026 HMDB00208	2-Oxobutanoate -H(+) C4H6O3 C00109 HMDB00005	Acetoacetate -H(+) C4H6O3 C00164 HMDB00060	L-Threonine -NH3-H(+) C4H9NO3 C00188 HMDB00167	Succinate semialdehyde -H(+) C4H6O3 C00232 HMDB01259	L-Homoserine -NH3-H(+) C4H9NO3 C00263 HMDB00719	5-Hydroxy-2,4-dioxopentanoate -CO2-H(+) C5H6O5 C05406 n.a.	L-Allothreonine -NH3-H(+) C4H9NO3 C05519 HMDB04041	(S)-Methylmalonate semialdehyde -H(+) C4H6O3 C06002 HMDB02217	Methyloxaloacetate -CO2-H(+) C5H6O5 C06030 n.a.	3-Butynoate +OH(-) C4H4O2 C06144 n.a.
neg	79	101.058	3-Methylbutanoic acid -H(+) C5H10O2 C08262 HMDB00718
neg	80	102.026	2-Oxobutanoate [+1]-H(+) C4H6O3 C00109 HMDB00005	Acetoacetate [+1]-H(+) C4H6O3 C00164 HMDB00060	Succinate semialdehyde [+1]-H(+) C4H6O3 C00232 HMDB01259	(S)-Methylmalonate semialdehyde [+1]-H(+) C4H6O3 C06002 HMDB02217	3-Butynoate [+1]+OH(-) C4H4O2 C06144 n.a.
neg	81	102.056	L-Glutamate -CO2-H(+) C5H9NO4 C00025 HMDB00148	D-Glutamate -CO2-H(+) C5H9NO4 C00217 HMDB03339	DL-Glutamate -CO2-H(+) C5H9NO4 C00302 n.a.	4-Aminobutanoate -H(+) C4H9NO2 C00334 HMDB00112	O-Acetyl-L-serine -CO2-H(+) C5H9NO4 C00979 HMDB03011	N,N-Dimethylglycine -H(+) C4H9NO2 C01026 HMDB00092	Acetone cyanohydrin +OH(-) C4H7NO C02659 n.a.	L-3-Amino-isobutanoate -H(+) C4H9NO2 C03284 HMDB02166	L-threo-3-Methylaspartate -CO2-H(+) C5H9NO4 C03618 n.a.	3-Aminoisobutyric acid -H(+) C4H9NO2 C05145 HMDB03911	L-4-Hydroxyglutamate semialdehyde -CO2-H(+) C5H9NO4 C05938 HMDB06556	2-Oxo-4-hydroxy-5-aminovalerate -CO2-H(+) C5H9NO4 C05941 n.a.
neg	82	103.038	2-Dehydro-3-deoxy-L-arabinonate -CO2-H(+) C5H8O5 C00684 n.a.	Diacetyl +OH(-) C4H6O2 C00741 HMDB03407	4-Hydroxybutanoic acid -H(+) C4H8O3 C00989 HMDB00710	(R)-3-Hydroxybutanoate -H(+) C4H8O3 C01089 HMDB00011	L-Arabinono-1,4-lactone -CO2-H(+) C5H8O5 C01114 n.a.	D-Xylonolactone -CO2-H(+) C5H8O5 C02266 HMDB11676	(R)-2-Methylmalate -CO2-H(+) C5H8O5 C02612 n.a.	(S)-2-Methylmalate -CO2-H(+) C5H8O5 C02614 n.a.	2-Hydroxyglutarate -CO2-H(+) C5H8O5 C02630 n.a.	2-Dehydro-3-deoxy-D-xylonate -CO2-H(+) C5H8O5 C03826 n.a.	2-Hydroxybutanoic acid -H(+) C4H8O3 C05984 HMDB00008	(S)-3-Hydroxyisobutyrate -H(+) C4H8O3 C06001 n.a.	L-threo-3-Methylmalate -CO2-H(+) C5H8O5 C06029 n.a.	D-threo-3-Methylmalate -CO2-H(+) C5H8O5 C06031 n.a.	D-erythro-3-Methylmalate -CO2-H(+) C5H8O5 C06032 n.a.	Cyclopropanecarboxylate +OH(-) C4H6O2 C16267 n.a.
neg	83	103.105	no annotation
neg	84	103.126	no annotation
neg	85	103.166	no annotation
neg	86	103.245	no annotation
neg	87	104.042	Diacetyl [+1]+OH(-) C4H6O2 C00741 HMDB03407	4-Hydroxybutanoic acid [+1]-H(+) C4H8O3 C00989 HMDB00710	(R)-3-Hydroxybutanoate [+1]-H(+) C4H8O3 C01089 HMDB00011	2-Hydroxybutanoic acid [+1]-H(+) C4H8O3 C05984 HMDB00008	(S)-3-Hydroxyisobutyrate [+1]-H(+) C4H8O3 C06001 n.a.	Cyclopropanecarboxylate [+1]+OH(-) C4H6O2 C16267 n.a.
neg	88	105.019	Pyruvate +OH(-) C3H4O3 C00022 HMDB00243	3-Oxopropanoate +OH(-) C3H4O3 C00222 HMDB11111	D-Glycerate -H(+) C3H6O4 C00258 HMDB00139	meso-Tartaric acid -CO2-H(+) C4H6O6 C00552 n.a.	(R,R)-Tartaric acid -CO2-H(+) C4H6O6 C00898 HMDB00956
neg	89	105.043	4-Hydroxybutanoic acid [+2]-H(+) C4H8O3 C00989 HMDB00710	(R)-3-Hydroxybutanoate [+2]-H(+) C4H8O3 C01089 HMDB00011	2-Hydroxybutanoic acid [+2]-H(+) C4H8O3 C05984 HMDB00008	(S)-3-Hydroxyisobutyrate [+2]-H(+) C4H8O3 C06001 n.a.
neg	90	106.042	no annotation
neg	91	107.035	Glycerone +OH(-) C3H6O3 C00184 HMDB01882	(S)-Lactate +OH(-) C3H6O3 C00186 HMDB00190	(R)-Lactate +OH(-) C3H6O3 C00256 HMDB01311	Xanthine -CO2-H(+) C5H4N4O2 C00385 HMDB00292	D-Glyceraldehyde +OH(-) C3H6O3 C00577 n.a.	3-Hydroxypropanoate +OH(-) C3H6O3 C01013 HMDB00700
neg	92	107.048	Benzyl alcohol -H(+) C7H8O C00556 HMDB03119	3-Cresol -H(+) C7H8O C01467 HMDB02048	4-Cresol -H(+) C7H8O C01468 HMDB01858	o-Cresol -H(+) C7H8O C01542 HMDB02055	Toluene-cis-dihydrodiol -H2O-H(+) C7H10O2 C04592 n.a.
neg	93	108.02	no annotation
neg	94	108.044	(S)-2,3,4,5-Tetrahydropyridine-2-carboxylate -H2O-H(+) C6H9NO2 C00450 n.a.	2-Aminophenol -H(+) C6H7NO C01987 n.a.	4-Hydroxyaniline -H(+) C6H7NO C02372 HMDB01169	Hydroxylaminobenzene -H(+) C6H7NO C02720 n.a.	2-Methylpropanal oxime .H/Na-H(+) C4H9NO C03219 n.a.	delta1-Piperideine-2-carboxylate -H2O-H(+) C6H9NO2 C04092 n.a.
neg	95	108.99	Pyruvate .H/Na-H(+) C3H4O3 C00022 HMDB00243	3-Oxopropanoate .H/Na-H(+) C3H4O3 C00222 HMDB11111
neg	96	109.028	Catechol -H(+) C6H6O2 C00090 HMDB00957	2,3-Dihydroxybenzoate -CO2-H(+) C7H6O4 C00196 HMDB00397	3,4-Dihydroxybenzoate -CO2-H(+) C7H6O4 C00230 HMDB01856	Butanoic acid .H/Na-H(+) C4H8O2 C00246 HMDB00039	(S)-2,3,4,5-Tetrahydropyridine-2-carboxylate -NH3-H(+) C6H9NO2 C00450 n.a.	p-Benzenediol -H(+) C6H6O2 C00530 HMDB02434	2,5-Dihydroxybenzoate -CO2-H(+) C7H6O4 C00628 HMDB00152	(R)-Acetoin .H/Na-H(+) C4H8O2 C00810 n.a.	Resorcinol -H(+) C6H6O2 C01751 n.a.	(S)-Acetoin .H/Na-H(+) C4H8O2 C01769 n.a.	delta1-Piperideine-2-carboxylate -NH3-H(+) C6H9NO2 C04092 n.a.	Dihydrophloroglucinol -H2O-H(+) C6H8O3 C06719 n.a.	2-Hydroxy-cis-hex-2,4-dienoate -H2O-H(+) C6H8O3 C11354 n.a.
neg	97	109.065	Toluene +OH(-) C7H8 C01455 n.a.	Cyclohexane-1-carboxylate -H2O-H(+) C7H12O2 C09822 n.a.	3-Isopropylbut-3-enoic acid -H2O-H(+) C7H12O2 C11950 n.a.
neg	98	110.034	Catechol [+1]-H(+) C6H6O2 C00090 HMDB00957	Cytosine -H(+) C4H5N3O C00380 HMDB00630	p-Benzenediol [+1]-H(+) C6H6O2 C00530 HMDB02434	Resorcinol [+1]-H(+) C6H6O2 C01751 n.a.
neg	99	110.068	1H-Imidazole-4-ethanamine -H(+) C5H9N3 C00388 HMDB00870	Toluene [+1]+OH(-) C7H8 C01455 n.a.
neg	100	110.975	no annotation
neg	101	111.019	Uracil -H(+) C4H4N2O2 C00106 HMDB00300	Orotate -CO2-H(+) C5H4N2O4 C00295 HMDB00226	1-Butanol .H/K-H(+) C4H10O C06142 HMDB04327
neg	102	111.041	Phenol +OH(-) C6H6O C00146 HMDB00228	(R,R)-Butane-2,3-diol .H/Na-H(+) C4H10O2 C03044 n.a.	(S,S)-Butane-2,3-diol .H/Na-H(+) C4H10O2 C03046 n.a.	cis-1,2-Dihydrobenzene-1,2-diol -H(+) C6H8O2 C04091 n.a.	Cyclohexane-1,2-dione -H(+) C6H8O2 C06105 n.a.	1,4-Cyclohexanedione -H(+) C6H8O2 C08063 n.a.
neg	103	111.077	1H-Imidazole-4-ethanamine [+1]-H(+) C5H9N3 C00388 HMDB00870
neg	104	111.088	no annotation
neg	105	111.11	no annotation
neg	106	111.151	no annotation
neg	107	111.18	no annotation
neg	108	111.214	no annotation
neg	109	111.239	no annotation
neg	110	111.946	no annotation
neg	111	112.021	Uracil [+1]-H(+) C4H4N2O2 C00106 HMDB00300
neg	112	112.039	Cytosine [+2]-H(+) C4H5N3O C00380 HMDB00630	5-Aminolevulinate -H2O-H(+) C5H9NO3 C00430 HMDB01149	N-Acetyl-beta-alanine -H2O-H(+) C5H9NO3 C01073 n.a.	5-Amino-2-oxopentanoic acid -H2O-H(+) C5H9NO3 C01110 HMDB06272	trans-4-Hydroxy-L-proline -H2O-H(+) C5H9NO3 C01157 HMDB00725	L-Glutamate 5-semialdehyde -H2O-H(+) C5H9NO3 C01165 HMDB02104	2-Aminomuconate -CO2-H(+) C6H7NO4 C02220 HMDB01241	cis-4-Hydroxy-D-proline -H2O-H(+) C5H9NO3 C03440 n.a.	1-Pyrroline-2-carboxylate -H(+) C5H7NO2 C03564 HMDB06875	(S)-4-Amino-5-oxopentanoate -H2O-H(+) C5H9NO3 C03741 n.a.	(S)-1-Pyrroline-5-carboxylate -H(+) C5H7NO2 C03912 n.a.
neg	113	112.044	cis-1,2-Dihydrobenzene-1,2-diol [+1]-H(+) C6H8O2 C04091 n.a.	Cyclohexane-1,2-dione [+1]-H(+) C6H8O2 C06105 n.a.	1,4-Cyclohexanedione [+1]-H(+) C6H8O2 C08063 n.a.
neg	114	112.936	no annotation
neg	115	112.984	Acetylenedicarboxylate -H(+) C4H2O4 C03248 n.a.
neg	116	112.999	Propane-1,2-diol .H/K-H(+) C3H8O2 C00583 HMDB01881	Propane-1,3-diol .H/K-H(+) C3H8O2 C02457 n.a.
neg	117	113.026	Uracil [+2]-H(+) C4H4N2O2 C00106 HMDB00300	2-Hydroxy-2,4-pentadienoate -H(+) C5H6O3 C00596 n.a.	Protoanemonin +OH(-) C5H4O2 C07090 n.a.	cis-Acetylacrylate -H(+) C5H6O3 C07091 n.a.
neg	118	113.059	L-Leucine -NH3-H(+) C6H13NO2 C00123 HMDB00687	L-Isoleucine -NH3-H(+) C6H13NO2 C00407 HMDB00172	2-Hydroxycyclohexan-1-one -H(+) C6H10O2 C01147 n.a.	epsilon-Caprolactone -H(+) C6H10O2 C01880 n.a.	6-Aminohexanoate -NH3-H(+) C6H13NO2 C02378 HMDB01901	(3R)-beta-Leucine -NH3-H(+) C6H13NO2 C02486 HMDB03640	6-Hydroxyhexanoic acid -H2O-H(+) C6H12O3 C06103 HMDB12843
neg	119	113.065	2-Hydroxycyclohexan-1-one -H(+) C6H10O2 C01147 n.a.	epsilon-Caprolactone -H(+) C6H10O2 C01880 n.a.
neg	120	113.091	no annotation
neg	121	113.161	no annotation
neg	122	113.993	no annotation
neg	123	114.019	L-Aspartate -H2O-H(+) C4H7NO4 C00049 HMDB00191	D-Aspartate -H2O-H(+) C4H7NO4 C00402 HMDB06483	Maleamate -H(+) C4H5NO3 C01596 n.a.
neg	124	114.055	L-Proline -H(+) C5H9NO2 C00148 HMDB00162	D-Proline -H(+) C5H9NO2 C00763 HMDB03411
neg	125	114.084	no annotation
neg	126	114.965	no annotation
neg	127	114.981	Orthophosphate +OH(-) H3PO4 C00009 HMDB01429
neg	128	115.015	Phenol .H/Na-H(+) C6H6O C00146 HMDB00228
neg	129	115.038	3-Methyl-2-oxobutanoic acid -H(+) C5H8O3 C00141 HMDB00019	Deoxyribose -H2O-H(+) C5H10O4 C01801 HMDB03224	5-Oxopentanoate -H(+) C5H8O3 C03273 HMDB12233	2,3-Dihydroxy-3-methylbutanoate -H2O-H(+) C5H10O4 C04039 n.a.	(R)-2,3-Dihydroxy-3-methylbutanoate -H2O-H(+) C5H10O4 C04272 HMDB12141
neg	130	115.073	Cyclohexanone +OH(-) C6H10O C00414 HMDB03315	trans-1,2-Cyclohexanediol -H(+) C6H12O2 C03739 n.a.	cis-1,2-Cyclohexanediol -H(+) C6H12O2 C12313 n.a.	3-Hexenal +OH(-) C6H10O C16310 n.a.
neg	131	115.148	no annotation
neg	132	116.019	no annotation
neg	133	116.035	Adenine -H2O-H(+) C5H5N5 C00147 HMDB00034	L-Aspartate 4-semialdehyde -H(+) C4H7NO3 C00441 HMDB12249	L-2-Amino-3-oxobutanoic acid -H(+) C4H7NO3 C03508 HMDB06454	4-Hydroxy-L-threonine -H2O-H(+) C4H9NO4 C06056 n.a.
neg	134	116.039	3-Methyl-2-oxobutanoic acid [+1]-H(+) C5H8O3 C00141 HMDB00019	5-Oxopentanoate [+1]-H(+) C5H8O3 C03273 HMDB12233
neg	135	116.049	Indole -H(+) C8H7N C00463 HMDB00738	Phenylacetonitrile -H(+) C8H7N C16074 n.a.
neg	136	116.071	L-Valine -H(+) C5H11NO2 C00183 HMDB00883	5-Aminopentanoate -H(+) C5H11NO2 C00431 HMDB03355	Betaine -H(+) C5H11NO2 C00719 HMDB00043	L-2-Aminoadipate -CO2-H(+) C6H11NO4 C00956 HMDB00510	N-Methyl-L-glutamate -CO2-H(+) C6H11NO4 C01046 n.a.	O-Acetyl-L-homoserine -CO2-H(+) C6H11NO4 C01077 n.a.	4-Methyl-L-glutamate -CO2-H(+) C6H11NO4 C06234 n.a.	4-Methylaminobutyrate -H(+) C5H11NO2 C15987 n.a.	3-Amino-2,3-dideoxy-scyllo-inosose -CO2-H(+) C6H11NO4 C17581 n.a.
neg	137	116.1	no annotation
neg	138	116.926	no annotation
neg	139	116.958	no annotation
neg	140	117.018	Succinate -H(+) C4H6O4 C00042 HMDB00254	Adenine -NH3-H(+) C5H5N5 C00147 HMDB00034	Hypoxanthine -H2O-H(+) C5H4N4O C00262 HMDB00157	Threonate -H2O-H(+) C4H8O5 C01620 HMDB00943	Methylmalonate -H(+) C4H6O4 C02170 HMDB00202	4-Phospho-D-erythronate -H3PO4-H(+) C4H9O8P C03393 n.a.	4-Hydroxy-L-threonine -NH3-H(+) C4H9NO4 C06056 n.a.
neg	141	117.052	Indole [+1]-H(+) C8H7N C00463 HMDB00738	Guanidinoacetate [+1]-H(+) C3H7N3O2 C00581 HMDB00128	Phenylacetonitrile [+1]-H(+) C8H7N C16074 n.a.
neg	142	117.073	L-Valine [+1]-H(+) C5H11NO2 C00183 HMDB00883	5-Aminopentanoate [+1]-H(+) C5H11NO2 C00431 HMDB03355	Betaine [+1]-H(+) C5H11NO2 C00719 HMDB00043	4-Methylaminobutyrate [+1]-H(+) C5H11NO2 C15987 n.a.
neg	143	117.96	no annotation
neg	144	118.022	Succinate [+1]-H(+) C4H6O4 C00042 HMDB00254	Methylmalonate [+1]-H(+) C4H6O4 C02170 HMDB00202
neg	145	118.049	L-Threonine -H(+) C4H9NO3 C00188 HMDB00167	L-Homoserine -H(+) C4H9NO3 C00263 HMDB00719	1-Aminocyclopropane-1-carboxylate +OH(-) C4H7NO2 C01234 n.a.	L-Allothreonine -H(+) C4H9NO3 C05519 HMDB04041
neg	146	118.947	Orthophosphate .H/Na-H(+) H3PO4 C00009 HMDB01429
neg	147	119.004	no annotation
neg	148	119.034	2-Oxobutanoate +OH(-) C4H6O3 C00109 HMDB00005	Acetoacetate +OH(-) C4H6O3 C00164 HMDB00060	Succinate semialdehyde +OH(-) C4H6O3 C00232 HMDB01259	(S)-Methylmalonate semialdehyde +OH(-) C4H6O3 C06002 HMDB02217
neg	149	119.081	no annotation
neg	150	119.127	no annotation
neg	151	119.169	no annotation
neg	152	119.941	no annotation
neg	153	120.037	2-Oxobutanoate [+1]+OH(-) C4H6O3 C00109 HMDB00005	Acetoacetate [+1]+OH(-) C4H6O3 C00164 HMDB00060	Succinate semialdehyde [+1]+OH(-) C4H6O3 C00232 HMDB01259	(S)-Methylmalonate semialdehyde [+1]+OH(-) C4H6O3 C06002 HMDB02217	Biuret +OH(-) C2H5N3O2 C06555 n.a.
neg	154	120.065	4-Aminobutanoate +OH(-) C4H9NO2 C00334 HMDB00112	N,N-Dimethylglycine +OH(-) C4H9NO2 C01026 HMDB00092	L-3-Amino-isobutanoate +OH(-) C4H9NO2 C03284 HMDB02166	3-Aminoisobutyric acid +OH(-) C4H9NO2 C05145 HMDB03911
neg	155	120.938	no annotation
neg	156	120.954	no annotation
neg	157	121.028	Benzoate -H(+) C7H6O2 C00180 HMDB01870	4-Hydroxybenzaldehyde -H(+) C7H6O2 C00633 HMDB11718	Phthalate -CO2-H(+) C8H6O4 C01606 HMDB02107	3-Hydroxybenzaldehyde -H(+) C7H6O2 C03067 n.a.	4-Hydroxyphenylglyoxylate -CO2-H(+) C8H6O4 C03590 n.a.	1-Methylpyrrolinium .H/K-H(+) C5H10N C06178 n.a.	Salicylaldehyde -H(+) C7H6O2 C06202 n.a.	Terephthalate -CO2-H(+) C8H6O4 C06337 HMDB02428	3-Formylsalicylic acid -CO2-H(+) C8H6O4 C14096 n.a.	4-Formylsalicylic acid -CO2-H(+) C8H6O4 C14100 n.a.
neg	158	121.064	Cyclohexanol .H/Na-H(+) C6H12O C00854 HMDB12971	3-(2-Hydroxyphenyl)propanoate -CO2-H(+) C9H10O3 C01198 n.a.	Tropate -CO2-H(+) C9H10O3 C01456 n.a.	3-Methoxy-4-hydroxyphenylacetaldehyde -CO2-H(+) C9H10O3 C05581 HMDB05175	Phenyllactate -CO2-H(+) C9H10O3 C05607 n.a.	Phenylethyl alcohol -H(+) C8H10O C05853 n.a.	cis-1,2-Dihydro-3-ethylcatechol -H2O-H(+) C8H12O2 C06727 n.a.	4-Methylbenzyl alcohol -H(+) C8H10O C06757 n.a.	Styrene +OH(-) C8H8 C07083 n.a.	2-Methylbenzyl alcohol -H(+) C8H10O C07213 n.a.	3-Methylbenzyl alcohol -H(+) C8H10O C07216 n.a.	(S)-1-Phenylethanol -H(+) C8H10O C11348 n.a.	3-(3-Hydroxy-phenyl)-propanoic acid -CO2-H(+) C9H10O3 C11457 HMDB00375	Caffeyl alcohol -CO2-H(+) C9H10O3 C12206 n.a.	4-Ethylphenol -H(+) C8H10O C13637 n.a.
neg	159	121.166	no annotation
neg	160	122.025	Nicotinate -H(+) C6H5NO2 C00253 HMDB01488	Nitrobenzene -H(+) C6H5NO2 C06813 n.a.
neg	161	122.965	no annotation
neg	162	123.004	2-Oxobutanoate .H/Na-H(+) C4H6O3 C00109 HMDB00005	Acetoacetate .H/Na-H(+) C4H6O3 C00164 HMDB00060	Succinate semialdehyde .H/Na-H(+) C4H6O3 C00232 HMDB01259	2-Hydroxymuconate semialdehyde -H2O-H(+) C6H6O4 C00682 n.a.	cis,cis-Muconate -H2O-H(+) C6H6O4 C02480 HMDB06331	2-Oxo-2,3-dihydrofuran-5-acetate -H2O-H(+) C6H6O4 C03586 n.a.	(S)-Methylmalonate semialdehyde .H/Na-H(+) C4H6O3 C06002 HMDB02217	cis,cis-4-Hydroxymuconic semialdehyde -H2O-H(+) C6H6O4 C06603 n.a.	2-Hydroxy-1,4-benzoquinone -H(+) C6H4O3 C07103 n.a.	(S)-5-Oxo-2,5-dihydrofuran-2-acetate -H2O-H(+) C6H6O4 C14610 n.a.
neg	163	123.043	Benzaldehyde +OH(-) C7H6O C00261 HMDB06115	2,3-Dihydroxytoluene -H(+) C7H8O2 C02923 n.a.	3-Hydroxybenzyl alcohol -H(+) C7H8O2 C03351 n.a.	4-Methylcatechol -H(+) C7H8O2 C06730 HMDB00873	3-Methylbutanoic acid .H/Na-H(+) C5H10O2 C08262 HMDB00718
neg	164	123.078	p-Xylene +OH(-) C8H10 C06756 n.a.	Ethylbenzene +OH(-) C8H10 C07111 n.a.	m-Xylene +OH(-) C8H10 C07208 n.a.	o-Xylene +OH(-) C8H10 C07212 n.a.
neg	165	123.103	no annotation
neg	166	123.968	no annotation
neg	167	124.038	4-Aminobutanoate .H/Na-H(+) C4H9NO2 C00334 HMDB00112	N,N-Dimethylglycine .H/Na-H(+) C4H9NO2 C01026 HMDB00092	L-3-Amino-isobutanoate .H/Na-H(+) C4H9NO2 C03284 HMDB02166	3-Aminoisobutyric acid .H/Na-H(+) C4H9NO2 C05145 HMDB03911	Nitrosobenzene +OH(-) C6H5NO C06876 n.a.	3,6-Dihydronicotinic acid -H(+) C6H7NO2 C16671 n.a.
neg	168	124.982	Hydroxypyruvate .H/Na-H(+) C3H4O4 C00168 HMDB01352	Malonate .H/Na-H(+) C3H4O4 C00383 HMDB00691	2-Hydroxy-3-oxopropanoate .H/Na-H(+) C3H4O4 C01146 HMDB06938
neg	169	125.024	p-Benzoquinone +OH(-) C6H4O2 C00472 HMDB03364	1,2,3-Trihydroxybenzene -H(+) C6H6O3 C01108 n.a.	Phloroglucinol -H(+) C6H6O3 C02183 n.a.	Benzene-1,2,4-triol -H(+) C6H6O3 C02814 n.a.	Maltol -H(+) C6H6O3 C11918 n.a.
neg	170	125.059	Benzyl alcohol +OH(-) C7H8O C00556 HMDB03119	3-Cresol +OH(-) C7H8O C01467 HMDB02048	4-Cresol +OH(-) C7H8O C01468 HMDB01858	o-Cresol +OH(-) C7H8O C01542 HMDB02055	Toluene-cis-dihydrodiol -H(+) C7H10O2 C04592 n.a.
neg	171	125.095	Octanoic acid -H2O-H(+) C8H16O2 C06423 HMDB00482
neg	172	126.026	p-Benzoquinone [+1]+OH(-) C6H4O2 C00472 HMDB03364	1,2,3-Trihydroxybenzene [+1]-H(+) C6H6O3 C01108 n.a.	Phloroglucinol [+1]-H(+) C6H6O3 C02183 n.a.	Benzene-1,2,4-triol [+1]-H(+) C6H6O3 C02814 n.a.	5-Amino-4-imidazole carboxylate -H(+) C4H5N3O2 C05516 n.a.	Maltol [+1]-H(+) C6H6O3 C11918 n.a.
neg	173	126.054	(S)-2,3,4,5-Tetrahydropyridine-2-carboxylate -H(+) C6H9NO2 C00450 n.a.	2-Aminophenol +OH(-) C6H7NO C01987 n.a.	4-Hydroxyaniline +OH(-) C6H7NO C02372 HMDB01169	Hydroxylaminobenzene +OH(-) C6H7NO C02720 n.a.	4-Acetamidobutanoate -H2O-H(+) C6H11NO3 C02946 HMDB03681	6-Amino-2-oxohexanoate -H2O-H(+) C6H11NO3 C03239 HMDB12151	(S)-5-Amino-3-oxohexanoic acid -H2O-H(+) C6H11NO3 C03656 HMDB12131	2,3,4,5-Tetrahydrodipicolinate -CO2-H(+) C7H9NO4 C03972 HMDB12289	L-2-Aminoadipate 6-semialdehyde -H2O-H(+) C6H11NO3 C04076 n.a.	delta1-Piperideine-2-carboxylate -H(+) C6H9NO2 C04092 n.a.	2-Amino-5-oxohexanoate -H2O-H(+) C6H11NO3 C05825 n.a.	Diethanolamine .H/Na-H(+) C4H11NO2 C06772 HMDB04437	AminoDHS -CO2-H(+) C7H9NO4 C12108 n.a.
neg	174	126.952	no annotation
neg	175	126.979	Glycerone .H/K-H(+) C3H6O3 C00184 HMDB01882	(S)-Lactate .H/K-H(+) C3H6O3 C00186 HMDB00190	(R)-Lactate .H/K-H(+) C3H6O3 C00256 HMDB01311	D-Glyceraldehyde .H/K-H(+) C3H6O3 C00577 n.a.	3-Hydroxypropanoate .H/K-H(+) C3H6O3 C01013 HMDB00700	Formylphosphonate +OH(-) CH3O4P C17943 n.a.
neg	176	127.037	Catechol +OH(-) C6H6O2 C00090 HMDB00957	p-Benzenediol +OH(-) C6H6O2 C00530 HMDB02434	2-Dehydropantoate -H2O-H(+) C6H10O4 C00966 n.a.	(R)-4-Dehydropantoate -H2O-H(+) C6H10O4 C01053 n.a.	Resorcinol +OH(-) C6H6O2 C01751 n.a.	3-Dehydroshikimate -CO2-H(+) C7H8O5 C02637 n.a.	4-Acetamidobutanoate -NH3-H(+) C6H11NO3 C02946 HMDB03681	2-Oxohept-3-enedioate -CO2-H(+) C7H8O5 C03063 n.a.	6-Amino-2-oxohexanoate -NH3-H(+) C6H11NO3 C03239 HMDB12151	(S)-5-Amino-3-oxohexanoic acid -NH3-H(+) C6H11NO3 C03656 HMDB12131	L-2-Aminoadipate 6-semialdehyde -NH3-H(+) C6H11NO3 C04076 n.a.	2-Hydroxyhepta-2,4-dienedioate -CO2-H(+) C7H8O5 C05600 n.a.	2-Amino-5-oxohexanoate -NH3-H(+) C6H11NO3 C05825 n.a.	(S)-2-Aceto-2-hydroxybutanoate -H2O-H(+) C6H10O4 C06006 HMDB06900	Adipate -H2O-H(+) C6H10O4 C06104 HMDB00448	Dihydrophloroglucinol -H(+) C6H8O3 C06719 n.a.	4-Hydroxy-2-oxohexanoic acid -H2O-H(+) C6H10O4 C06762 n.a.	2-Hydroxy-5-methyl-cis,cis-muconate -CO2-H(+) C7H8O5 C07478 n.a.	2-Oxo-5-methyl-cis-muconate -CO2-H(+) C7H8O5 C07479 n.a.	2-Hydroxy-cis-hex-2,4-dienoate -H(+) C6H8O3 C11354 n.a.	(R)-3-Hydroxy-3-methyl-2-oxopentanoate -H2O-H(+) C6H10O4 C14463 n.a.	3-Hydroxy-5-oxohexanoate -H2O-H(+) C6H10O4 C16272 n.a.	5-Methylmaleylacetate -CO2-H(+) C7H8O5 C18306 n.a.	cis,cis-2,4-Dihydroxy-5-methyl-6-oxo-2,4-hexadienoate -CO2-H(+) C7H8O5 C18318 n.a.
neg	177	127.073	Cyclohexane-1-carboxylate -H(+) C7H12O2 C09822 n.a.	3-Isopropylbut-3-enoic acid -H(+) C7H12O2 C11950 n.a.
neg	178	127.99	no annotation
neg	179	128.034	L-Glutamate -H2O-H(+) C5H9NO4 C00025 HMDB00148	D-Glutamate -H2O-H(+) C5H9NO4 C00217 HMDB03339	DL-Glutamate -H2O-H(+) C5H9NO4 C00302 n.a.	O-Acetyl-L-serine -H2O-H(+) C5H9NO4 C00979 HMDB03011	2,5-Dihydroxypyridine +OH(-) C5H5NO2 C01059 n.a.	4-Oxoproline -H(+) C5H7NO3 C01877 n.a.	5-Oxoproline -H(+) C5H7NO3 C01879 HMDB00267	5-Oxo-D-proline -H(+) C5H7NO3 C02237 HMDB00805	2,6-Dihydroxypyridine +OH(-) C5H5NO2 C03056 n.a.	L-threo-3-Methylaspartate -H2O-H(+) C5H9NO4 C03618 n.a.	L-1-Pyrroline-3-hydroxy-5-carboxylate -H(+) C5H7NO3 C04281 HMDB01369	1-Pyrroline-4-hydroxy-2-carboxylate -H(+) C5H7NO3 C04282 HMDB02234	5-Amino-4-imidazole carboxylate [+2]-H(+) C4H5N3O2 C05516 n.a.	L-4-Hydroxyglutamate semialdehyde -H2O-H(+) C5H9NO4 C05938 HMDB06556	2-Oxo-4-hydroxy-5-aminovalerate -H2O-H(+) C5H9NO4 C05941 n.a.	Pyrrole-2-carboxylate +OH(-) C5H5NO2 C05942 HMDB04230
neg	180	128.106	no annotation
neg	181	128.131	no annotation
neg	182	128.175	no annotation
neg	183	129.018	L-Glutamate -NH3-H(+) C5H9NO4 C00025 HMDB00148	D-Glutamate -NH3-H(+) C5H9NO4 C00217 HMDB03339	DL-Glutamate -NH3-H(+) C5H9NO4 C00302 n.a.	cis-Aconitate -CO2-H(+) C6H6O6 C00417 HMDB00072	2,5-Dioxopentanoate -H(+) C5H6O4 C00433 n.a.	Itaconate -H(+) C5H6O4 C00490 HMDB02092	2-Dehydro-3-deoxy-L-arabinonate -H2O-H(+) C5H8O5 C00684 n.a.	O-Acetyl-L-serine -NH3-H(+) C5H9NO4 C00979 HMDB03011	L-Arabinono-1,4-lactone -H2O-H(+) C5H8O5 C01114 n.a.	Mesaconate -H(+) C5H6O4 C01732 HMDB00749	2-Methylmaleate -H(+) C5H6O4 C02226 HMDB00634	D-Xylonolactone -H2O-H(+) C5H8O5 C02266 HMDB11676	(R)-2-Methylmalate -H2O-H(+) C5H8O5 C02612 n.a.	(S)-2-Methylmalate -H2O-H(+) C5H8O5 C02614 n.a.	2-Hydroxyglutarate -H2O-H(+) C5H8O5 C02630 n.a.	4,5-Dioxopentanoate -H(+) C5H6O4 C02800 n.a.	L-threo-3-Methylaspartate -NH3-H(+) C5H9NO4 C03618 n.a.	2-Dehydro-3-deoxy-D-xylonate -H2O-H(+) C5H8O5 C03826 n.a.	Dehydroascorbate -CO2-H(+) C6H6O6 C05422 n.a.	L-4-Hydroxyglutamate semialdehyde -NH3-H(+) C5H9NO4 C05938 HMDB06556	2-Oxo-4-hydroxy-5-aminovalerate -NH3-H(+) C5H9NO4 C05941 n.a.	L-threo-3-Methylmalate -H2O-H(+) C5H8O5 C06029 n.a.	D-threo-3-Methylmalate -H2O-H(+) C5H8O5 C06031 n.a.	D-erythro-3-Methylmalate -H2O-H(+) C5H8O5 C06032 n.a.
neg	184	129.037	2,5-Dihydroxypyridine [+1]+OH(-) C5H5NO2 C01059 n.a.	4-Oxoproline [+1]-H(+) C5H7NO3 C01877 n.a.	5-Oxoproline [+1]-H(+) C5H7NO3 C01879 HMDB00267	5-Oxo-D-proline [+1]-H(+) C5H7NO3 C02237 HMDB00805	2,6-Dihydroxypyridine [+1]+OH(-) C5H5NO2 C03056 n.a.	L-1-Pyrroline-3-hydroxy-5-carboxylate [+1]-H(+) C5H7NO3 C04281 HMDB01369	1-Pyrroline-4-hydroxy-2-carboxylate [+1]-H(+) C5H7NO3 C04282 HMDB02234	Pyrrole-2-carboxylate [+1]+OH(-) C5H5NO2 C05942 HMDB04230	4-Fluorocyclohexadiene-cis,cis-1,2-diol -H(+) C6H7FO2 C16483 n.a.	1-Fluorocyclohexadiene-cis,cis-1,2-diol -H(+) C6H7FO2 C16484 n.a.
neg	185	129.053	4-Methyl-2-oxopentanoate -H(+) C6H10O3 C00233 n.a.	Shikimate -CO2-H(+) C7H10O5 C00493 HMDB03070	(S)-3-Methyl-2-oxopentanoic acid -H(+) C6H10O3 C00671 HMDB00491	beta-Ketoisocaproate -H(+) C6H10O3 C03467 n.a.	cis-1,2-Dihydrobenzene-1,2-diol +OH(-) C6H8O2 C04091 n.a.	(2S)-2-Isopropyl-3-oxosuccinate -CO2-H(+) C7H10O5 C04236 HMDB12149	Adipate semialdehyde -H(+) C6H10O3 C06102 HMDB12882	Cyclohexane-1,2-dione +OH(-) C6H8O2 C06105 n.a.	1,4-Cyclohexanedione +OH(-) C6H8O2 C08063 n.a.	1-Oxa-2-oxo-3-hydroxycycloheptane -H(+) C6H10O3 C12314 n.a.	2-Methyl-3-oxoadipate -CO2-H(+) C7H10O5 C18307 n.a.	4-Methyl-3-oxoadipate -CO2-H(+) C7H10O5 C18312 n.a.
neg	186	129.09	no annotation
neg	187	129.113	L-Arginine -CO2-H(+) C6H14N4O2 C00062 HMDB00517	Agmatine -H(+) C5H14N4 C00179 HMDB01432	D-Arginine -CO2-H(+) C6H14N4O2 C00792 HMDB03416	4-Trimethylammoniobutanal -H(+) C7H16NO C01149 HMDB01345	Sinapyl alcohol -HPO3-H(+) C11H14O4 C02325 HMDB13070
neg	188	130.002	2-Dehydro-3-deoxy-L-arabinonate -NH3-H(+) C5H8O5 C00684 n.a.	L-Arabinono-1,4-lactone -NH3-H(+) C5H8O5 C01114 n.a.	D-Xylonolactone -NH3-H(+) C5H8O5 C02266 HMDB11676	(R)-2-Methylmalate -NH3-H(+) C5H8O5 C02612 n.a.	(S)-2-Methylmalate -NH3-H(+) C5H8O5 C02614 n.a.	2-Hydroxyglutarate -NH3-H(+) C5H8O5 C02630 n.a.	2-Dehydro-3-deoxy-D-xylonate -NH3-H(+) C5H8O5 C03826 n.a.	L-threo-3-Methylmalate -NH3-H(+) C5H8O5 C06029 n.a.	D-threo-3-Methylmalate -NH3-H(+) C5H8O5 C06031 n.a.	D-erythro-3-Methylmalate -NH3-H(+) C5H8O5 C06032 n.a.
neg	189	130.023	2,5-Dioxopentanoate [+1]-H(+) C5H6O4 C00433 n.a.	Itaconate [+1]-H(+) C5H6O4 C00490 HMDB02092	Mesaconate [+1]-H(+) C5H6O4 C01732 HMDB00749	2-Aminophenol .H/Na-H(+) C6H7NO C01987 n.a.	2-Methylmaleate [+1]-H(+) C5H6O4 C02226 HMDB00634	4-Hydroxyaniline .H/Na-H(+) C6H7NO C02372 HMDB01169	Hydroxylaminobenzene .H/Na-H(+) C6H7NO C02720 n.a.	4,5-Dioxopentanoate [+1]-H(+) C5H6O4 C02800 n.a.
neg	190	130.049	5-Aminolevulinate -H(+) C5H9NO3 C00430 HMDB01149	N-Acetyl-L-aspartate -CO2-H(+) C6H9NO5 C01042 HMDB00812	N-Formyl-L-glutamate -CO2-H(+) C6H9NO5 C01045 HMDB03470	N-Acetyl-beta-alanine -H(+) C5H9NO3 C01073 n.a.	5-Amino-2-oxopentanoic acid -H(+) C5H9NO3 C01110 HMDB06272	trans-4-Hydroxy-L-proline -H(+) C5H9NO3 C01157 HMDB00725	L-Glutamate 5-semialdehyde -H(+) C5H9NO3 C01165 HMDB02104	cis-4-Hydroxy-D-proline -H(+) C5H9NO3 C03440 n.a.	1-Pyrroline-2-carboxylate +OH(-) C5H7NO2 C03564 HMDB06875	(S)-4-Amino-5-oxopentanoate -H(+) C5H9NO3 C03741 n.a.	(S)-1-Pyrroline-5-carboxylate +OH(-) C5H7NO2 C03912 n.a.
neg	191	130.085	L-Leucine -H(+) C6H13NO2 C00123 HMDB00687	L-Isoleucine -H(+) C6H13NO2 C00407 HMDB00172	6-Aminohexanoate -H(+) C6H13NO2 C02378 HMDB01901	(3R)-beta-Leucine -H(+) C6H13NO2 C02486 HMDB03640	epsilon-Caprolactam +OH(-) C6H11NO C06593 n.a.
neg	192	130.161	no annotation
neg	193	130.183	no annotation
neg	194	130.228	no annotation
neg	195	130.99	Phenol .H/K-H(+) C6H6O C00146 HMDB00228
neg	196	131.042	L-Asparagine -H(+) C4H8N2O3 C00152 HMDB00168	5,6-Dihydrouracil +OH(-) C4H6N2O2 C00429 HMDB00076	N-Carbamoylsarcosine -H(+) C4H8N2O3 C01043 HMDB12265	3-Cyano-L-alanine +OH(-) C4H6N2O2 C02512 n.a.	N-Methylhydantoin +OH(-) C4H6N2O2 C02565 HMDB03646	3-Ureidopropionate -H(+) C4H8N2O3 C02642 HMDB00026
neg	197	131.071	2-Hydroxycyclohexan-1-one +OH(-) C6H10O2 C01147 n.a.	epsilon-Caprolactone +OH(-) C6H10O2 C01880 n.a.	6-Hydroxyhexanoic acid -H(+) C6H12O3 C06103 HMDB12843
neg	198	131.087	L-Leucine [+1]-H(+) C6H13NO2 C00123 HMDB00687	L-Isoleucine [+1]-H(+) C6H13NO2 C00407 HMDB00172	6-Aminohexanoate [+1]-H(+) C6H13NO2 C02378 HMDB01901	(3R)-beta-Leucine [+1]-H(+) C6H13NO2 C02486 HMDB03640	Tetralin -H(+) C10H12 C14114 n.a.
neg	199	131.125	no annotation
neg	200	131.995	no annotation
neg	201	132.029	L-Aspartate -H(+) C4H7NO4 C00049 HMDB00191	Guanine -H2O-H(+) C5H5N5O C00242 HMDB00132	D-Aspartate -H(+) C4H7NO4 C00402 HMDB06483	Maleamate +OH(-) C4H5NO3 C01596 n.a.	4-Phospho-L-aspartate -HPO3-H(+) C4H8NO7P C03082 HMDB12250	2-Amino-3-oxo-4-phosphonooxybutyrate -HPO3-H(+) C4H8NO7P C07335 n.a.
neg	202	132.085	L-Ornithine [+1]-H(+) C5H12N2O2 C00077 HMDB00214	D-Ornithine [+1]-H(+) C5H12N2O2 C00515 HMDB03374	Tetralin [+1]-H(+) C10H12 C14114 n.a.
neg	203	132.866	no annotation
neg	204	132.922	no annotation
neg	205	132.942	no annotation
neg	206	132.982	Chlorobenzene .H/Na-H(+) C6H5Cl C06990 n.a.
neg	207	133.013	Fumarate +OH(-) C4H4O4 C00122 HMDB00134	(S)-Malate -H(+) C4H6O5 C00149 HMDB00156	Guanine -NH3-H(+) C5H5N5O C00242 HMDB00132	Xanthine -H2O-H(+) C5H4N4O2 C00385 HMDB00292	(R)-Malate -H(+) C4H6O5 C00497 n.a.	Maleic acid +OH(-) C4H4O4 C01384 HMDB00176	3-Dehydro-L-threonate -H(+) C4H6O5 C03064 n.a.
neg	208	133.048	3-Methyl-2-oxobutanoic acid +OH(-) C5H8O3 C00141 HMDB00019	L-Asparagine [+2]-H(+) C4H8N2O3 C00152 HMDB00168	D-Glucono-1,5-lactone -CO2-H(+) C6H10O6 C00198 HMDB00150	2-Dehydro-3-deoxy-D-gluconate -CO2-H(+) C6H10O6 C00204 n.a.	2-Deoxy-D-ribose 1-phosphate -HPO3-H(+) C5H11O7P C00672 HMDB01351	2-Deoxy-D-ribose 5-phosphate -HPO3-H(+) C5H11O7P C00673 HMDB01031	2,4,6/3,5-Pentahydroxycyclohexanone -CO2-H(+) C6H10O6 C00691 n.a.	L-Gulono-1,4-lactone -CO2-H(+) C6H10O6 C01040 HMDB03466	N-Carbamoylsarcosine [+2]-H(+) C4H8N2O3 C01043 HMDB12265	L-Galactono-1,4-lactone -CO2-H(+) C6H10O6 C01115 n.a.	2-Dehydro-3-deoxy-D-galactonate -CO2-H(+) C6H10O6 C01216 n.a.	Deoxyribose -H(+) C5H10O4 C01801 HMDB03224	3-Ureidopropionate [+2]-H(+) C4H8N2O3 C02642 HMDB00026	5-Oxopentanoate +OH(-) C5H8O3 C03273 HMDB12233	D-Galactono-1,4-lactone -CO2-H(+) C6H10O6 C03383 HMDB02541	2,3-Dihydroxy-3-methylbutanoate -H(+) C5H10O4 C04039 n.a.	(R)-2,3-Dihydroxy-3-methylbutanoate -H(+) C5H10O4 C04272 HMDB12141	2-Deoxy-5-keto-D-gluconic acid -CO2-H(+) C6H10O6 C06892 n.a.	1-Deoxy-D-xylulose 5-phosphate -HPO3-H(+) C5H11O7P C11437 HMDB01213	5-Deoxy glucuronic acid -CO2-H(+) C6H10O6 C16737 n.a.
neg	209	133.083	trans-1,2-Cyclohexanediol +OH(-) C6H12O2 C03739 n.a.	cis-1,2-Cyclohexanediol +OH(-) C6H12O2 C12313 n.a.
neg	210	133.156	Dethiobiotin -HPO3-H(+) C10H18N2O3 C01909 HMDB03581
neg	211	134.017	Fumarate [+1]+OH(-) C4H4O4 C00122 HMDB00134	(S)-Malate [+1]-H(+) C4H6O5 C00149 HMDB00156	(R)-Malate [+1]-H(+) C4H6O5 C00497 n.a.	Maleic acid [+1]+OH(-) C4H4O4 C01384 HMDB00176	3-Dehydro-L-threonate [+1]-H(+) C4H6O5 C03064 n.a.	1-Pyrroline-2-carboxylate .H/Na-H(+) C5H7NO2 C03564 HMDB06875	(S)-1-Pyrroline-5-carboxylate .H/Na-H(+) C5H7NO2 C03912 n.a.
neg	212	134.045	Adenine -H(+) C5H5N5 C00147 HMDB00034	L-Aspartate 4-semialdehyde +OH(-) C4H7NO3 C00441 HMDB12249	L-2-Amino-3-oxobutanoic acid +OH(-) C4H7NO3 C03508 HMDB06454	4-Hydroxy-L-threonine -H(+) C4H9NO4 C06056 n.a.
neg	213	134.863	no annotation
neg	214	134.92	no annotation
neg	215	134.967	Acetylenedicarboxylate .H/Na-H(+) C4H2O4 C03248 n.a.
neg	216	135.001	2-Hydroxy-2,4-pentadienoate .H/Na-H(+) C5H6O3 C00596 n.a.	cis-Acetylacrylate .H/Na-H(+) C5H6O3 C07091 n.a.
neg	217	135.029	Succinate +OH(-) C4H6O4 C00042 HMDB00254	Hypoxanthine -H(+) C5H4N4O C00262 HMDB00157	Threonate -H(+) C4H8O5 C01620 HMDB00943	Methylmalonate +OH(-) C4H6O4 C02170 HMDB00202
neg	218	135.044	2-Hydroxycyclohexan-1-one .H/Na-H(+) C6H10O2 C01147 n.a.	Toluate -H(+) C8H8O2 C01454 n.a.	epsilon-Caprolactone .H/Na-H(+) C6H10O2 C01880 n.a.	4-Hydroxyphenylacetaldehyde -H(+) C8H8O2 C03765 HMDB03767	3-Vinylcatechol -H(+) C8H8O2 C07085 n.a.	Phenylacetic acid -H(+) C8H8O2 C07086 HMDB00209	2-Hydroxyacetophenone -H(+) C8H8O2 C07189 n.a.	m-Methylbenzoate -H(+) C8H8O2 C07211 n.a.	o-Toluate -H(+) C8H8O2 C07215 n.a.	4'-Hydroxyacetophenone -H(+) C8H8O2 C10700 n.a.	3-Methylsalicylaldehyde -H(+) C8H8O2 C14087 n.a.
neg	219	135.078	Coniferyl alcohol -CO2-H(+) C10H12O3 C00590 HMDB12915	L-2,4-Diaminobutanoate +OH(-) C4H10N2O2 C03283 n.a.
neg	220	135.915	no annotation
neg	221	136.014	no annotation
neg	222	136.047	Toluate [+1]-H(+) C8H8O2 C01454 n.a.	4-Hydroxyphenylacetaldehyde [+1]-H(+) C8H8O2 C03765 HMDB03767	3-Vinylcatechol [+1]-H(+) C8H8O2 C07085 n.a.	Phenylacetic acid [+1]-H(+) C8H8O2 C07086 HMDB00209	2-Hydroxyacetophenone [+1]-H(+) C8H8O2 C07189 n.a.	m-Methylbenzoate [+1]-H(+) C8H8O2 C07211 n.a.	o-Toluate [+1]-H(+) C8H8O2 C07215 n.a.	4'-Hydroxyacetophenone [+1]-H(+) C8H8O2 C10700 n.a.	3-Methylsalicylaldehyde [+1]-H(+) C8H8O2 C14087 n.a.
neg	223	136.861	no annotation
neg	224	136.917	no annotation
neg	225	136.958	H2O .H2PO4Na-H(+) H2O C00001 HMDB02111
neg	226	137.023	3-Methyl-2-oxobutanoic acid .H/Na-H(+) C5H8O3 C00141 HMDB00019	4-Hydroxybenzoate -H(+) C7H6O3 C00156 HMDB00500	3-Hydroxybenzoate -H(+) C7H6O3 C00587 HMDB02466	Salicylate -H(+) C7H6O3 C00805 HMDB01895	5-Oxopentanoate .H/Na-H(+) C5H8O3 C03273 HMDB12233	Gentisate aldehyde -H(+) C7H6O3 C05585 HMDB04062	3-(Methylthio)propionic acid +OH(-) C4H8O2S C08276 HMDB01527	Thiobenzamide [+1]-H(+) C7H7NS C16281 n.a.	2-Hydroxy-5-methylquinone -H(+) C7H6O3 C18316 n.a.
neg	227	137.058	Phenylacetaldehyde +OH(-) C8H8O C00601 HMDB06236	Styrene oxide +OH(-) C8H8O C02083 n.a.	3-(4-Hydroxyphenyl)lactate -CO2-H(+) C9H10O4 C03672 n.a.	trans-1,2-Cyclohexanediol .H/Na-H(+) C6H12O2 C03739 n.a.	3-(2,3-Dihydroxyphenyl)propanoate -CO2-H(+) C9H10O4 C04044 n.a.	Homovanillate -CO2-H(+) C9H10O4 C05582 HMDB00118	3-Methoxy-4-hydroxyphenylglycolaldehyde -CO2-H(+) C9H10O4 C05583 HMDB04061	4-Hydroxyphenylethanol -H(+) C8H10O2 C06044 HMDB04284	3-Ethylcatechol -H(+) C8H10O2 C06728 n.a.	p-Tolualdehyde +OH(-) C8H8O C06758 n.a.	Styrene cis-glycol -H(+) C8H10O2 C07084 n.a.	Acetophenone +OH(-) C8H8O C07113 n.a.	3-Methylbenzaldehyde +OH(-) C8H8O C07209 n.a.	2-Methylbenzaldehyde +OH(-) C8H8O C07214 n.a.	3,4-Dihydroxyphenylpropanoate -CO2-H(+) C9H10O4 C10447 HMDB00423	cis-1,2-Cyclohexanediol .H/Na-H(+) C6H12O2 C12313 n.a.	cis-3-(3-Carboxyethenyl)-3,5-cyclohexadiene-1,2-diol -CO2-H(+) C9H10O4 C12622 n.a.	1-(4'-Hydroxyphenyl)ethanol -H(+) C8H10O2 C13638 n.a.
neg	228	137.094	3,6-Nonadienal -H(+) C9H14O C16323 n.a.
neg	229	137.949	no annotation
neg	230	138.02	L-Cysteine +OH(-) C3H7NO2S C00097 HMDB00574	Cysteine +OH(-) C3H7NO2S C00736 n.a.	D-Cysteine +OH(-) C3H7NO2S C00793 HMDB03417	4-Nitrophenol -H(+) C6H5NO3 C00870 HMDB01232	6-Hydroxynicotinate -H(+) C6H5NO3 C01020 HMDB02658
neg	231	138.064	4-Amino-5-hydroxymethyl-2-methylpyrimidine -H(+) C6H9N3O C01279 n.a.	L-Histidinal -H(+) C6H9N3O C01929 n.a.	4-Amino-2-methyl-5-phosphomethylpyrimidine -HPO3-H(+) C6H10N3O4P C04556 n.a.	4-Hydroxyphenylethanol [+1]-H(+) C8H10O2 C06044 HMDB04284	3-Ethylcatechol [+1]-H(+) C8H10O2 C06728 n.a.	Styrene cis-glycol [+1]-H(+) C8H10O2 C07084 n.a.	1-(4'-Hydroxyphenyl)ethanol [+1]-H(+) C8H10O2 C13638 n.a.
neg	232	138.939	no annotation
neg	233	138.963	no annotation
neg	234	138.975	Acetyl phosphate -H(+) C2H5O5P C00227 HMDB01494	Phosphonoacetate -H(+) C2H5O5P C05682 HMDB04110
neg	235	139	Succinate .H/Na-H(+) C4H6O4 C00042 HMDB00254	Methylmalonate .H/Na-H(+) C4H6O4 C02170 HMDB00202	2-Aminomuconate -NH3-H(+) C6H7NO4 C02220 HMDB01241	cis-4-Carboxymethylenebut-2-en-4-olide -H(+) C6H4O4 C04431 n.a.	trans-4-Carboxymethylenebut-2-en-4-olide -H(+) C6H4O4 C12838 n.a.
neg	236	139.033	no annotation
neg	237	139.073	Choline phosphate -CO2-H(+) C5H15NO4P C00588 HMDB01565	3-Methoxy-4-hydroxyphenylethyleneglycol -CO2-H(+) C9H12O4 C05594 HMDB01490	Phenylethyl alcohol +OH(-) C8H10O C05853 n.a.	2-Hydroxy-6-oxo-7-methylocta-2,4-dienoate -CO2-H(+) C9H12O4 C06582 n.a.	cis-1,2-Dihydro-3-ethylcatechol -H(+) C8H12O2 C06727 n.a.	4-Methylbenzyl alcohol +OH(-) C8H10O C06757 n.a.	2-Methylbenzyl alcohol +OH(-) C8H10O C07213 n.a.	3-Methylbenzyl alcohol +OH(-) C8H10O C07216 n.a.	(S)-1-Phenylethanol +OH(-) C8H10O C11348 n.a.	cis-3-(Carboxy-ethyl)-3,5-cyclo-hexadiene-1,2-diol -CO2-H(+) C9H12O4 C11588 n.a.	4-Ethylphenol +OH(-) C8H10O C13637 n.a.
neg	238	139.106	no annotation
neg	239	140.032	L-Threonine .H/Na-H(+) C4H9NO3 C00188 HMDB00167	Nicotinate +OH(-) C6H5NO2 C00253 HMDB01488	L-Homoserine .H/Na-H(+) C4H9NO3 C00263 HMDB00719	2-Aminomuconate semialdehyde -H(+) C6H7NO3 C03824 HMDB01280	6-Oxo-1,4,5,6-tetrahydronicotinate -H(+) C6H7NO3 C04226 n.a.	L-Allothreonine .H/Na-H(+) C4H9NO3 C05519 HMDB04041	Nitrobenzene +OH(-) C6H5NO2 C06813 n.a.
neg	240	140.077	Choline [+1]+Cl(-) C5H14NO C00114 HMDB00097	L-Histidinol -H(+) C6H11N3O C00860 HMDB03431	Phenylethyl alcohol [+1]+OH(-) C8H10O C05853 n.a.	cis-1,2-Dihydro-3-ethylcatechol [+1]-H(+) C8H12O2 C06727 n.a.	4-Methylbenzyl alcohol [+1]+OH(-) C8H10O C06757 n.a.	2-Methylbenzyl alcohol [+1]+OH(-) C8H10O C07213 n.a.	3-Methylbenzyl alcohol [+1]+OH(-) C8H10O C07216 n.a.	(S)-1-Phenylethanol [+1]+OH(-) C8H10O C11348 n.a.	4-Ethylphenol [+1]+OH(-) C8H10O C13637 n.a.
neg	241	140.937	no annotation
neg	242	140.963	Mercaptopyruvate .H/Na-H(+) C3H4O3S C00957 HMDB01368	2-Mercaptoethanesulfonate -H(+) C2H6O3S2 C03576 HMDB03745
neg	243	140.988	Sulfoacetaldehyde +OH(-) C2H4O4S C00593 n.a.	Phosphonoacetaldehyde +OH(-) C2H5O4P C03167 n.a.
neg	244	141.014	2-Hydroxymuconate semialdehyde -H(+) C6H6O4 C00682 n.a.	cis,cis-Muconate -H(+) C6H6O4 C02480 HMDB06331	2-Oxo-2,3-dihydrofuran-5-acetate -H(+) C6H6O4 C03586 n.a.	cis,cis-4-Hydroxymuconic semialdehyde -H(+) C6H6O4 C06603 n.a.	2-Hydroxy-1,4-benzoquinone +OH(-) C6H4O3 C07103 n.a.	(S)-5-Oxo-2,5-dihydrofuran-2-acetate -H(+) C6H6O4 C14610 n.a.
neg	245	141.053	Choline .H/K-H(+) C5H14NO C00114 HMDB00097	2,3-Dihydroxytoluene +OH(-) C7H8O2 C02923 n.a.	3-Hydroxybenzyl alcohol +OH(-) C7H8O2 C03351 n.a.	4-Methylcatechol +OH(-) C7H8O2 C06730 HMDB00873
neg	246	141.088	cis-2-Carboxycyclohexyl-acetic acid -CO2-H(+) C9H14O4 C14112 n.a.
neg	247	141.15	no annotation
neg	248	141.162	no annotation
neg	249	141.189	no annotation
neg	250	141.236	no annotation
neg	251	141.964	no annotation
neg	252	142.017	Taurine +OH(-) C2H7NO3S C00245 HMDB00251	2-Hydroxymuconate semialdehyde [+1]-H(+) C6H6O4 C00682 n.a.	cis,cis-Muconate [+1]-H(+) C6H6O4 C02480 HMDB06331	2-Oxo-2,3-dihydrofuran-5-acetate [+1]-H(+) C6H6O4 C03586 n.a.	cis,cis-4-Hydroxymuconic semialdehyde [+1]-H(+) C6H6O4 C06603 n.a.	2-Hydroxy-1,4-benzoquinone [+1]+OH(-) C6H4O3 C07103 n.a.	(S)-5-Oxo-2,5-dihydrofuran-2-acetate [+1]-H(+) C6H6O4 C14610 n.a.
neg	253	142.051	L-2-Aminoadipate -H2O-H(+) C6H11NO4 C00956 HMDB00510	N-Methyl-L-glutamate -H2O-H(+) C6H11NO4 C01046 n.a.	O-Acetyl-L-homoserine -H2O-H(+) C6H11NO4 C01077 n.a.	4-Methyl-L-glutamate -H2O-H(+) C6H11NO4 C06234 n.a.	3,6-Dihydronicotinic acid +OH(-) C6H7NO2 C16671 n.a.	3-Amino-2,3-dideoxy-scyllo-inosose -H2O-H(+) C6H11NO4 C17581 n.a.
neg	254	142.091	no annotation
neg	255	142.932	no annotation
neg	256	142.963	no annotation
neg	257	142.994	no annotation
neg	258	143.032	2,3-Dimethylmaleate -H(+) C6H8O4 C00922 n.a.	(R)-3,3-Dimethylmalate -H2O-H(+) C6H10O5 C01088 n.a.	1,2,3-Trihydroxybenzene +OH(-) C6H6O3 C01108 n.a.	3-Ethylmalate -H2O-H(+) C6H10O5 C01989 n.a.	Phloroglucinol +OH(-) C6H6O3 C02183 n.a.	Methylitaconate -H(+) C6H8O4 C02295 n.a.	(R)-2-Ethylmalate -H2O-H(+) C6H10O5 C02488 n.a.	Benzene-1,2,4-triol +OH(-) C6H6O3 C02814 n.a.	2-Methyleneglutarate -H(+) C6H8O4 C02930 n.a.	L-Rhamnono-1,4-lactone -H2O-H(+) C6H10O5 C02991 n.a.	(2R,3S)-2,3-Dimethylmalate -H2O-H(+) C6H10O5 C03652 n.a.	2-Dehydro-3-deoxy-L-rhamnonate -H2O-H(+) C6H10O5 C03979 n.a.	2-Dehydro-3-deoxy-D-fuconate -H2O-H(+) C6H10O5 C06159 n.a.	Maltol +OH(-) C6H6O3 C11918 n.a.	(S)-2-(Hydroxymethyl)glutarate -H2O-H(+) C6H10O5 C16390 n.a.	2-Deoxy-scyllo-inosose -H2O-H(+) C6H10O5 C17209 n.a.
neg	259	143.068	Toluene-cis-dihydrodiol +OH(-) C7H10O2 C04592 n.a.
neg	260	143.082	N6-Hydroxy-L-lysine -H2O-H(+) C6H14N2O3 C01028 n.a.	2-Deoxystreptamine -H2O-H(+) C6H14N2O3 C02627 n.a.	5-Phosphonooxy-L-lysine -H3PO4-H(+) C6H15N2O6P C03366 n.a.
neg	261	143.104	Octanoic acid -H(+) C8H16O2 C06423 HMDB00482
neg	262	144.043	no annotation
neg	263	144.064	(S)-2,3,4,5-Tetrahydropyridine-2-carboxylate +OH(-) C6H9NO2 C00450 n.a.	N-Acetyl-L-glutamate -CO2-H(+) C7H11NO5 C00624 HMDB01138	N6-Hydroxy-L-lysine -NH3-H(+) C6H14N2O3 C01028 n.a.	2-Deoxystreptamine -NH3-H(+) C6H14N2O3 C02627 n.a.	4-Acetamidobutanoate -H(+) C6H11NO3 C02946 HMDB03681	6-Amino-2-oxohexanoate -H(+) C6H11NO3 C03239 HMDB12151	(S)-5-Amino-3-oxohexanoic acid -H(+) C6H11NO3 C03656 HMDB12131	L-2-Amino-6-oxoheptanedioate -CO2-H(+) C7H11NO5 C03871 n.a.	L-2-Aminoadipate 6-semialdehyde -H(+) C6H11NO3 C04076 n.a.	delta1-Piperideine-2-carboxylate +OH(-) C6H9NO2 C04092 n.a.	2-Amino-5-oxohexanoate -H(+) C6H11NO3 C05825 n.a.	AminoDHQ -CO2-H(+) C7H11NO5 C12109 n.a.
neg	264	144.108	Octanoic acid [+1]-H(+) C8H16O2 C06423 HMDB00482
neg	265	144.972	no annotation
neg	266	145.012	2-Oxoglutarate -H(+) C5H6O5 C00026 HMDB00208	5-Hydroxy-2,4-dioxopentanoate -H(+) C5H6O5 C05406 n.a.	Methyloxaloacetate -H(+) C5H6O5 C06030 n.a.
neg	267	145.05	2-Dehydropantoate -H(+) C6H10O4 C00966 n.a.	(R)-4-Dehydropantoate -H(+) C6H10O4 C01053 n.a.	(S)-2-Aceto-2-hydroxybutanoate -H(+) C6H10O4 C06006 HMDB06900	Adipate -H(+) C6H10O4 C06104 HMDB00448	Dihydrophloroglucinol +OH(-) C6H8O3 C06719 n.a.	4-Hydroxy-2-oxohexanoic acid -H(+) C6H10O4 C06762 n.a.	2-Hydroxy-cis-hex-2,4-dienoate +OH(-) C6H8O3 C11354 n.a.	(R)-3-Hydroxy-3-methyl-2-oxopentanoate -H(+) C6H10O4 C14463 n.a.	3-Hydroxy-5-oxohexanoate -H(+) C6H10O4 C16272 n.a.
neg	268	145.096	L-Lysine -H(+) C6H14N2O2 C00047 HMDB00182	LL-2,6-Diaminoheptanedioate -CO2-H(+) C7H14N2O4 C00666 HMDB01370	meso-2,6-Diaminoheptanedioate -CO2-H(+) C7H14N2O4 C00680 n.a.	D-Lysine -H(+) C6H14N2O2 C00739 HMDB03405	(3S)-3,6-Diaminohexanoate -H(+) C6H14N2O2 C01142 HMDB12114	(3S,5S)-3,5-Diaminohexanoate -H(+) C6H14N2O2 C01186 HMDB12115	2,5-Diaminohexanoate -H(+) C6H14N2O2 C05161 n.a.
neg	269	146.043	L-Glutamate -H(+) C5H9NO4 C00025 HMDB00148	D-Glutamate -H(+) C5H9NO4 C00217 HMDB03339	DL-Glutamate -H(+) C5H9NO4 C00302 n.a.	O-Acetyl-L-serine -H(+) C5H9NO4 C00979 HMDB03011	4-Oxoproline +OH(-) C5H7NO3 C01877 n.a.	5-Oxoproline +OH(-) C5H7NO3 C01879 HMDB00267	5-Oxo-D-proline +OH(-) C5H7NO3 C02237 HMDB00805	L-threo-3-Methylaspartate -H(+) C5H9NO4 C03618 n.a.	L-1-Pyrroline-3-hydroxy-5-carboxylate +OH(-) C5H7NO3 C04281 HMDB01369	1-Pyrroline-4-hydroxy-2-carboxylate +OH(-) C5H7NO3 C04282 HMDB02234	L-4-Hydroxyglutamate semialdehyde -H(+) C5H9NO4 C05938 HMDB06556	2-Oxo-4-hydroxy-5-aminovalerate -H(+) C5H9NO4 C05941 n.a.
neg	270	146.094	4-Guanidinobutanal +OH(-) C5H11N3O C02647 n.a.	Actinidine -H(+) C10H13N C09910 n.a.
neg	271	146.194	no annotation
neg	272	146.981	2-Hydroxyethylphosphonate .H/Na-H(+) C2H7O4P C06451 n.a.	Ethylene .H2PO4Na-H(+) C2H4 C06547 n.a.
neg	273	147.028	Citrate -CO2-H(+) C6H8O7 C00158 HMDB00094	Isocitrate -CO2-H(+) C6H8O7 C00311 HMDB00193	2,5-Dioxopentanoate +OH(-) C5H6O4 C00433 n.a.	Itaconate +OH(-) C5H6O4 C00490 HMDB02092	D-Xylonate -H2O-H(+) C5H10O6 C00502 n.a.	L-Arabinonate -H2O-H(+) C5H10O6 C00545 HMDB00539	5-Dehydro-4-deoxy-D-glucarate -CO2-H(+) C6H8O7 C00679 n.a.	2-Dehydro-3-deoxy-L-arabinonate -H(+) C5H8O5 C00684 n.a.	L-Arabinono-1,4-lactone -H(+) C5H8O5 C01114 n.a.	Mesaconate +OH(-) C5H6O4 C01732 HMDB00749	2-Methylmaleate +OH(-) C5H6O4 C02226 HMDB00634	D-Xylonolactone -H(+) C5H8O5 C02266 HMDB11676	(R)-2-Methylmalate -H(+) C5H8O5 C02612 n.a.	(S)-2-Methylmalate -H(+) C5H8O5 C02614 n.a.	2-Hydroxyglutarate -H(+) C5H8O5 C02630 n.a.	4,5-Dioxopentanoate +OH(-) C5H6O4 C02800 n.a.	2-Dehydro-3-deoxy-D-xylonate -H(+) C5H8O5 C03826 n.a.	2-Dehydro-3-deoxy-D-glucarate -CO2-H(+) C6H8O7 C03921 n.a.	5-Amino-4-imidazolecarboxyamide .H/Na-H(+) C4H6N4O C04051 HMDB03192	(4R,5S)-4,5,6-Trihydroxy-2,3-dioxohexanoate -CO2-H(+) C6H8O7 C04575 HMDB06511	L-Xylonate -H2O-H(+) C5H10O6 C05411 n.a.	L-Lyxonate -H2O-H(+) C5H10O6 C05412 n.a.	L-threo-3-Methylmalate -H(+) C5H8O5 C06029 n.a.	D-threo-3-Methylmalate -H(+) C5H8O5 C06031 n.a.	D-erythro-3-Methylmalate -H(+) C5H8O5 C06032 n.a.	7-Methylxanthine -H2O-H(+) C6H6N4O2 C16353 HMDB01991	3-Methylxanthine -H2O-H(+) C6H6N4O2 C16357 HMDB01886	1-Methylxanthine -H2O-H(+) C6H6N4O2 C16358 n.a.
neg	274	147.043	L-Phenylalanine -NH3-H(+) C9H11NO2 C00079 HMDB00159	trans-Cinnamate -H(+) C9H8O2 C00423 HMDB00930	3-(2-Hydroxyphenyl)propanoate -H2O-H(+) C9H10O3 C01198 n.a.	Tropate -H2O-H(+) C9H10O3 C01456 n.a.	D-Phenylalanine -NH3-H(+) C9H11NO2 C02265 n.a.	Toluene-cis-dihydrodiol .H/Na-H(+) C7H10O2 C04592 n.a.	3-Methoxy-4-hydroxyphenylacetaldehyde -H2O-H(+) C9H10O3 C05581 HMDB05175	Phenyllactate -H2O-H(+) C9H10O3 C05607 n.a.	4-Hydroxycinnamyl aldehyde -H(+) C9H8O2 C05608 n.a.	3-(3-Hydroxy-phenyl)-propanoic acid -H2O-H(+) C9H10O3 C11457 HMDB00375	Caffeyl alcohol -H2O-H(+) C9H10O3 C12206 n.a.	Pyruvophenone -H(+) C9H8O2 C17268 n.a.
neg	275	147.061	4-Methyl-2-oxopentanoate +OH(-) C6H10O3 C00233 n.a.	(R)-Mevalonate -H(+) C6H12O4 C00418 HMDB00227	(R)-Pantoate -H(+) C6H12O4 C00522 n.a.	(S)-3-Methyl-2-oxopentanoic acid +OH(-) C6H10O3 C00671 HMDB00491	beta-Ketoisocaproate +OH(-) C6H10O3 C03467 n.a.	(R)-2,3-Dihydroxy-3-methylpentanoate -H(+) C6H12O4 C06007 HMDB12140	Adipate semialdehyde +OH(-) C6H10O3 C06102 HMDB12882	1-Oxa-2-oxo-3-hydroxycycloheptane +OH(-) C6H10O3 C12314 n.a.
neg	276	147.102	L-Lysine [+2]-H(+) C6H14N2O2 C00047 HMDB00182	D-Lysine [+2]-H(+) C6H14N2O2 C00739 HMDB03405	(3S)-3,6-Diaminohexanoate [+2]-H(+) C6H14N2O2 C01142 HMDB12114	(3S,5S)-3,5-Diaminohexanoate [+2]-H(+) C6H14N2O2 C01186 HMDB12115	2,5-Diaminohexanoate [+2]-H(+) C6H14N2O2 C05161 n.a.	Actinidine [+1]-H(+) C10H13N C09910 n.a.
neg	277	147.179	no annotation
neg	278	147.21	no annotation
neg	279	148.025	1H-Imidazole-4-ethanamine .H/K-H(+) C5H9N3 C00388 HMDB00870	2-Oxosuccinamate +OH(-) C4H5NO4 C02362 n.a.	Iminoaspartate +OH(-) C4H5NO4 C05840 HMDB01131
neg	280	148.04	L-Methionine -H(+) C5H11NO2S C00073 HMDB00696	4-Hydroxymandelonitrile -H(+) C8H7NO2 C00650 n.a.	D-Methionine -H(+) C5H11NO2S C00855 n.a.	2,3-Dihydroxyindole -H(+) C8H7NO2 C02775 n.a.	2-Formylaminobenzaldehyde -H(+) C8H7NO2 C03574 n.a.	(S)-4-Hydroxymandelonitrile -H(+) C8H7NO2 C03742 n.a.	5,6-Dihydroxyindole -H(+) C8H7NO2 C05578 HMDB04058	3-Hydroxyindolin-2-one -H(+) C8H7NO2 C11130 n.a.
neg	281	148.066	4-Methyl-2-oxopentanoate [+1]+OH(-) C6H10O3 C00233 n.a.	Creatine +OH(-) C4H9N3O2 C00300 HMDB00064	(R)-Mevalonate [+1]-H(+) C6H12O4 C00418 HMDB00227	(R)-Pantoate [+1]-H(+) C6H12O4 C00522 n.a.	(S)-3-Methyl-2-oxopentanoic acid [+1]+OH(-) C6H10O3 C00671 HMDB00491	beta-Ketoisocaproate [+1]+OH(-) C6H10O3 C03467 n.a.	(R)-2,3-Dihydroxy-3-methylpentanoate [+1]-H(+) C6H12O4 C06007 HMDB12140	Adipate semialdehyde [+1]+OH(-) C6H10O3 C06102 HMDB12882	N-Cyclohexylformamide .H/Na-H(+) C7H13NO C11519 n.a.	1-Oxa-2-oxo-3-hydroxycycloheptane [+1]+OH(-) C6H10O3 C12314 n.a.
neg	282	148.981	no annotation
neg	283	149.007	Oxaloacetate +OH(-) C4H4O5 C00036 HMDB00223	meso-Tartaric acid -H(+) C4H6O6 C00552 n.a.	(R,R)-Tartaric acid -H(+) C4H6O6 C00898 HMDB00956	trans-2,3-Epoxysuccinate +OH(-) C4H4O5 C03548 n.a.	2-Hydroxyethylenedicarboxylate +OH(-) C4H4O5 C03981 n.a.
neg	284	149.026	2-Oxosuccinamate [+1]+OH(-) C4H5NO4 C02362 n.a.	Iminoaspartate [+1]+OH(-) C4H5NO4 C05840 HMDB01131
neg	285	149.042	L-Methionine [+1]-H(+) C5H11NO2S C00073 HMDB00696	D-Ribose -H(+) C5H10O5 C00121 HMDB00283	D-Xylose -H(+) C5H10O5 C00181 HMDB00098	L-Arabinose -H(+) C5H10O5 C00259 HMDB00646	D-Ribulose -H(+) C5H10O5 C00309 HMDB00621	D-Xylulose -H(+) C5H10O5 C00310 HMDB01644	L-Xylulose -H(+) C5H10O5 C00312 HMDB00751	D-Lyxose -H(+) C5H10O5 C00476 n.a.	Glutarate +OH(-) C5H8O4 C00489 HMDB00661	L-Ribulose -H(+) C5H10O5 C00508 HMDB03371	4-Hydroxymandelonitrile [+1]-H(+) C8H7NO2 C00650 n.a.	D-Methionine [+1]-H(+) C5H11NO2S C00855 n.a.	2-Acetolactate +OH(-) C5H8O4 C00900 HMDB06833	L-Lyxose -H(+) C5H10O5 C01508 n.a.	2,3-Dihydroxyindole [+1]-H(+) C8H7NO2 C02775 n.a.	2-Formylaminobenzaldehyde [+1]-H(+) C8H7NO2 C03574 n.a.	4-Hydroxy-2-oxopentanoate +OH(-) C5H8O4 C03589 n.a.	(S)-4-Hydroxymandelonitrile [+1]-H(+) C8H7NO2 C03742 n.a.	2-(Hydroxymethyl)-4-oxobutanoate +OH(-) C5H8O4 C04106 n.a.	3-Hydroxy-3-methyl-2-oxobutanoic acid +OH(-) C5H8O4 C04181 n.a.	5,6-Dihydroxyindole [+1]-H(+) C8H7NO2 C05578 HMDB04058	(S)-2-Acetolactate +OH(-) C5H8O4 C06010 HMDB06855	3-Hydroxyindolin-2-one [+1]-H(+) C8H7NO2 C11130 n.a.
neg	286	149.093	L-Ornithine +OH(-) C5H12N2O2 C00077 HMDB00214	D-Ornithine +OH(-) C5H12N2O2 C00515 HMDB03374	(-)-Carvone -H(+) C10H14O C01767 n.a.	(-)-Isopiperitenone -H(+) C10H14O C02485 n.a.	Perillyl aldehyde -H(+) C10H14O C02576 HMDB03647	Iridodial -H2O-H(+) C10H16O2 C06069 n.a.	p-Cumic alcohol -H(+) C10H14O C06576 n.a.	Pinocarvone -H(+) C10H14O C09884 n.a.	(+)-(S)-Carvone -H(+) C10H14O C11383 HMDB04487	(4R,7R)-4-Isopropenyl-7-methyl-2-oxo-oxepanone -H2O-H(+) C10H16O2 C11402 n.a.	(3S,6R)-6-Isopropenyl-3-methyl-2-oxo-oxepanone -H2O-H(+) C10H16O2 C11403 n.a.	(4S,7R)-4-Isopropenyl-7-methyl-2-oxo-oxepanone -H2O-H(+) C10H16O2 C11414 n.a.	(3S,6S)-6-Isopropenyl-3-methyl-2-oxo-oxepanone -H2O-H(+) C10H16O2 C11418 n.a.	(1S,4R)-1-Hydroxy-2-oxolimonene -H2O-H(+) C10H16O2 C11937 n.a.	Myrtenal -H(+) C10H14O C11939 n.a.	trans-2-Methyl-5-isopropylhexa-2,5-dienoic acid -H2O-H(+) C10H16O2 C11943 n.a.	cis-2-Methyl-5-isopropylhexa-2,5-dienoic acid -H2O-H(+) C10H16O2 C11944 n.a.	Tetralin +OH(-) C10H12 C14114 n.a.	Geranic acid -H2O-H(+) C10H16O2 C16461 n.a.
neg	287	150.015	4-Oxoproline .H/Na-H(+) C5H7NO3 C01877 n.a.	5-Oxoproline .H/Na-H(+) C5H7NO3 C01879 HMDB00267	5-Oxo-D-proline .H/Na-H(+) C5H7NO3 C02237 HMDB00805	L-2,3-Dihydrodipicolinate -H2O-H(+) C7H7NO4 C03340 HMDB12247	L-1-Pyrroline-3-hydroxy-5-carboxylate .H/Na-H(+) C5H7NO3 C04281 HMDB01369	1-Pyrroline-4-hydroxy-2-carboxylate .H/Na-H(+) C5H7NO3 C04282 HMDB02234	3-Methylpyrrole-2,4-dicarboxylic acid -H2O-H(+) C7H7NO4 C12477 n.a.	4-Methyl-5-nitrocatechol -H2O-H(+) C7H7NO4 C18315 n.a.
neg	288	150.04	L-Aspartate +OH(-) C4H7NO4 C00049 HMDB00191	Guanine -H(+) C5H5N5O C00242 HMDB00132	D-Aspartate +OH(-) C4H7NO4 C00402 HMDB06483
neg	289	150.944	Acetylenedicarboxylate .H/K-H(+) C4H2O4 C03248 n.a.
neg	290	150.997	2,5-Dioxopentanoate .H/Na-H(+) C5H6O4 C00433 n.a.	Itaconate .H/Na-H(+) C5H6O4 C00490 HMDB02092	Mesaconate .H/Na-H(+) C5H6O4 C01732 HMDB00749	2-Methylmaleate .H/Na-H(+) C5H6O4 C02226 HMDB00634	4,5-Dioxopentanoate .H/Na-H(+) C5H6O4 C02800 n.a.
neg	291	151.024	(S)-Malate +OH(-) C4H6O5 C00149 HMDB00156	Xanthine -H(+) C5H4N4O2 C00385 HMDB00292	(R)-Malate +OH(-) C4H6O5 C00497 n.a.	3-Dehydro-L-threonate +OH(-) C4H6O5 C03064 n.a.
neg	292	151.073	Cinnamyl alcohol +OH(-) C9H10O C02394 n.a.
neg	293	151.105	no annotation
neg	294	152.044	Creatine .H/Na-H(+) C4H9N3O2 C00300 HMDB00064	N-Dimethyl-2-aminoethylphosphonate -H(+) C4H12NO3P C05680 n.a.
neg	295	152.077	N-Carbamoylputrescine .H/Na-H(+) C5H13N3O C00436 n.a.	Cinnamyl alcohol [+1]+OH(-) C9H10O C02394 n.a.	4-(beta-Acetylaminoethyl)imidazole -H(+) C7H11N3O C05135 HMDB13253	2,4-Diamino-6-hydroxylaminotoluene -H(+) C7H11N3O C16399 n.a.
neg	296	152.931	H2O .H2PO4K-H(+) H2O C00001 HMDB02111
neg	297	152.973	Oxaloacetate .H/Na-H(+) C4H4O5 C00036 HMDB00223	trans-2,3-Epoxysuccinate .H/Na-H(+) C4H4O5 C03548 n.a.	2-Hydroxyethylenedicarboxylate .H/Na-H(+) C4H4O5 C03981 n.a.
neg	298	153.017	2,3-Dihydroxybenzoate -H(+) C7H6O4 C00196 HMDB00397	3,4-Dihydroxybenzoate -H(+) C7H6O4 C00230 HMDB01856	Glutarate .H/Na-H(+) C5H8O4 C00489 HMDB00661	2,5-Dihydroxybenzoate -H(+) C7H6O4 C00628 HMDB00152	2-Acetolactate .H/Na-H(+) C5H8O4 C00900 HMDB06833	3-Dehydroshikimate -H2O-H(+) C7H8O5 C02637 n.a.	2-Oxohept-3-enedioate -H2O-H(+) C7H8O5 C03063 n.a.	4-Hydroxy-2-oxopentanoate .H/Na-H(+) C5H8O4 C03589 n.a.	2,3,4,5-Tetrahydrodipicolinate -NH3-H(+) C7H9NO4 C03972 HMDB12289	2-(Hydroxymethyl)-4-oxobutanoate .H/Na-H(+) C5H8O4 C04106 n.a.	3-Hydroxy-3-methyl-2-oxobutanoic acid .H/Na-H(+) C5H8O4 C04181 n.a.	2-Hydroxyhepta-2,4-dienedioate -H2O-H(+) C7H8O5 C05600 n.a.	(S)-2-Acetolactate .H/Na-H(+) C5H8O4 C06010 HMDB06855	2-Hydroxy-5-methyl-cis,cis-muconate -H2O-H(+) C7H8O5 C07478 n.a.	2-Oxo-5-methyl-cis-muconate -H2O-H(+) C7H8O5 C07479 n.a.	AminoDHS -NH3-H(+) C7H9NO4 C12108 n.a.	5-Methylmaleylacetate -H2O-H(+) C7H8O5 C18306 n.a.	cis,cis-2,4-Dihydroxy-5-methyl-6-oxo-2,4-hexadienoate -H2O-H(+) C7H8O5 C18318 n.a.
neg	299	153.063	L-Ornithine .H/Na-H(+) C5H12N2O2 C00077 HMDB00214	D-Ornithine .H/Na-H(+) C5H12N2O2 C00515 HMDB03374	Tetralin .H/Na-H(+) C10H12 C14114 n.a.
neg	300	153.089	cis-2,3-Dihydroxy-2,3-dihydro-p-cumate -CO2-H(+) C10H14O4 C06579 n.a.	9-Oxononanoic acid -H2O-H(+) C9H16O3 C16322 n.a.
neg	301	154.01	L-Aspartate .H/Na-H(+) C4H7NO4 C00049 HMDB00191	D-Aspartate .H/Na-H(+) C4H7NO4 C00402 HMDB06483	4-Nitrocatechol -H(+) C6H5NO4 C02235 HMDB02916	2,6-Dihydroxynicotinate -H(+) C6H5NO4 C15523 n.a.
neg	302	154.06	L-Histidine -H(+) C6H9N3O2 C00135 HMDB00177
neg	303	154.089	Tyramine +OH(-) C8H11NO C00483 HMDB00306	Retronecine -H(+) C8H13NO2 C06177 n.a.
neg	304	154.922	no annotation
neg	305	154.958	no annotation
neg	306	155.007	Orotate -H(+) C5H4N2O4 C00295 HMDB00226	(-)-Ureidoglycolate .H/Na-H(+) C3H6N2O4 C00603 HMDB01005	Fosfomycin +OH(-) C3H7O4P C06454 n.a.
neg	307	155.042	Urocanate +OH(-) C6H6N2O2 C00785 HMDB00301	Cinnamyl alcohol .H/Na-H(+) C9H10O C02394 n.a.	4-Imidazolone-5-propanoate -H(+) C6H8N2O3 C03680 HMDB01014	Imidazole lactate -H(+) C6H8N2O3 C05568 n.a.
neg	308	155.067	4-Hydroxyphenylethanol +OH(-) C8H10O2 C06044 HMDB04284	3-Ethylcatechol +OH(-) C8H10O2 C06728 n.a.	Styrene cis-glycol +OH(-) C8H10O2 C07084 n.a.	1-(4'-Hydroxyphenyl)ethanol +OH(-) C8H10O2 C13638 n.a.
neg	309	155.101	3,6-Nonadienal +OH(-) C9H14O C16323 n.a.
neg	310	155.164	no annotation
neg	311	155.208	no annotation
neg	312	156.01	L-Homocysteine .H/Na-H(+) C4H9NO2S C00155 n.a.	Orotate [+1]-H(+) C5H4N2O4 C00295 HMDB00226	Fosfomycin [+1]+OH(-) C3H7O4P C06454 n.a.
neg	313	156.026	Adenine .H/Na-H(+) C5H5N5 C00147 HMDB00034	4-Nitrophenol +OH(-) C6H5NO3 C00870 HMDB01232	6-Hydroxynicotinate +OH(-) C6H5NO3 C01020 HMDB02658	2-Aminomuconate -H(+) C6H7NO4 C02220 HMDB01241	4-Hydroxy-L-threonine .H/Na-H(+) C4H9NO4 C06056 n.a.
neg	314	156.061	no annotation
neg	315	156.097	Tropinone +OH(-) C8H13NO C00783 n.a.	Retronecine [+2]-H(+) C8H13NO2 C06177 n.a.	1-Indolizidinone +OH(-) C8H13NO C16697 n.a.
neg	316	156.941	no annotation
neg	317	156.968	3-(Methylthio)propionic acid .H/K-H(+) C4H8O2S C08276 HMDB01527
neg	318	156.99	Acetyl phosphate +OH(-) C2H5O5P C00227 HMDB01494	Phosphonoacetate +OH(-) C2H5O5P C05682 HMDB04110
neg	319	157.023	(S)-Dihydroorotate -H(+) C5H6N2O4 C00337 HMDB00528	N-Carbamoyl-L-aspartate -H2O-H(+) C5H8N2O5 C00438 HMDB00828	Toluate .H/Na-H(+) C8H8O2 C01454 n.a.	4-Hydroxyphenylacetaldehyde .H/Na-H(+) C8H8O2 C03765 HMDB03767	2-Hydroxypropylphosphonate +OH(-) C3H9O4P C06452 n.a.	3-Vinylcatechol .H/Na-H(+) C8H8O2 C07085 n.a.	Phenylacetic acid .H/Na-H(+) C8H8O2 C07086 HMDB00209	2-Hydroxyacetophenone .H/Na-H(+) C8H8O2 C07189 n.a.	m-Methylbenzoate .H/Na-H(+) C8H8O2 C07211 n.a.	o-Toluate .H/Na-H(+) C8H8O2 C07215 n.a.	4'-Hydroxyacetophenone .H/Na-H(+) C8H8O2 C10700 n.a.	3-Methylsalicylaldehyde .H/Na-H(+) C8H8O2 C14087 n.a.
neg	320	157.061	4-Methylene-L-glutamine -H(+) C6H10N2O3 C01109 n.a.	(2-Naphthyl)methanol -H(+) C11H10O C02909 n.a.	Methylimidazoleacetic acid +OH(-) C6H8N2O2 C05828 HMDB02820	1-Hydroxymethylnaphthalene -H(+) C11H10O C14089 n.a.	5-Hydroxyectoine -H(+) C6H10N2O3 C16432 n.a.
neg	321	157.081	cis-1,2-Dihydro-3-ethylcatechol +OH(-) C8H12O2 C06727 n.a.
neg	322	157.119	no annotation
neg	323	157.174	no annotation
neg	324	157.213	no annotation
neg	325	157.94	no annotation
neg	326	158.008	N-Carbamoyl-L-aspartate -NH3-H(+) C5H8N2O5 C00438 HMDB00828	Thiobenzamide .H/Na-H(+) C7H7NS C16281 n.a.
neg	327	158.026	(S)-Dihydroorotate [+1]-H(+) C5H6N2O4 C00337 HMDB00528	N-Formyl-L-methionine -H2O-H(+) C6H11NO3S C03145 HMDB01015
neg	328	158.063	Indole-3-acetaldehyde -H(+) C10H9NO C00637 HMDB01190	4-Methylene-L-glutamine [+1]-H(+) C6H10N2O3 C01109 n.a.	(2-Naphthyl)methanol [+1]-H(+) C11H10O C02909 n.a.	Methylimidazoleacetic acid [+1]+OH(-) C6H8N2O2 C05828 HMDB02820	1-Hydroxymethylnaphthalene [+1]-H(+) C11H10O C14089 n.a.	2,4,6-Triaminotoluene .H/Na-H(+) C7H11N3 C16400 n.a.	5-Hydroxyectoine [+1]-H(+) C6H10N2O3 C16432 n.a.
neg	329	158.086	no annotation
neg	330	158.123	no annotation
neg	331	158.941	H2O .HPO4Na2-H(+) H2O C00001 HMDB02111
neg	332	159.003	4-Hydroxybenzoate .H/Na-H(+) C7H6O3 C00156 HMDB00500	3-Hydroxybenzoate .H/Na-H(+) C7H6O3 C00587 HMDB02466	Salicylate .H/Na-H(+) C7H6O3 C00805 HMDB01895	Gentisate aldehyde .H/Na-H(+) C7H6O3 C05585 HMDB04062	2-Hydroxy-5-methylquinone .H/Na-H(+) C7H6O3 C18316 n.a.
neg	333	159.059	no annotation
neg	334	159.075	D-Alanyl-D-alanine -H(+) C6H12N2O3 C00993 HMDB03459	Ectoine +OH(-) C6H10N2O2 C06231 n.a.	N-gamma-Acetyldiaminobutyrate -H(+) C6H12N2O3 C06442 n.a.	1-Methylnaphthalene +OH(-) C11H10 C14082 n.a.	2-Methylnaphthalene +OH(-) C11H10 C14098 n.a.	3,6-Nonadienal .H/Na-H(+) C9H14O C16323 n.a.
neg	335	159.093	Tryptamine -H(+) C10H12N2 C00398 HMDB00303	Anatabine -H(+) C10H12N2 C10126 HMDB04476
neg	336	160.008	no annotation
neg	337	160.06	L-2-Aminoadipate -H(+) C6H11NO4 C00956 HMDB00510	N-Methyl-L-glutamate -H(+) C6H11NO4 C01046 n.a.	O-Acetyl-L-homoserine -H(+) C6H11NO4 C01077 n.a.	4-Methyl-L-glutamate -H(+) C6H11NO4 C06234 n.a.	3-Amino-2,3-dideoxy-scyllo-inosose -H(+) C6H11NO4 C17581 n.a.
neg	338	160.947	Sulfoacetate .H/Na-H(+) C2H4O5S C14179 n.a.
neg	339	160.996	1,2,3-Trihydroxybenzene +Cl(-) C6H6O3 C01108 n.a.	Phloroglucinol +Cl(-) C6H6O3 C02183 n.a.	Benzene-1,2,4-triol +Cl(-) C6H6O3 C02814 n.a.	2-Hydroxypropylphosphonate .H/Na-H(+) C3H9O4P C06452 n.a.	Maltol +Cl(-) C6H6O3 C11918 n.a.
neg	340	161.043	D-Glucose -H2O-H(+) C6H12O6 C00031 HMDB00122	D-Fructose -H2O-H(+) C6H12O6 C00095 n.a.	D-Galactose -H2O-H(+) C6H12O6 C00124 HMDB00143	myo-Inositol -H2O-H(+) C6H12O6 C00137 HMDB00211	D-Mannose -H2O-H(+) C6H12O6 C00159 HMDB00169	beta-D-Glucose -H2O-H(+) C6H12O6 C00221 HMDB00516	L-Sorbose -H2O-H(+) C6H12O6 C00247 HMDB01266	alpha-D-Glucose -H2O-H(+) C6H12O6 C00267 HMDB03345	D-Tagatose -H2O-H(+) C6H12O6 C00795 HMDB03418	2,3-Dimethylmaleate +OH(-) C6H8O4 C00922 n.a.	(R)-3,3-Dimethylmalate -H(+) C6H10O5 C01088 n.a.	Sorbose -H2O-H(+) C6H12O6 C01452 n.a.	D-Allose -H2O-H(+) C6H12O6 C01487 HMDB01151	D-Fuconate -H2O-H(+) C6H12O6 C01680 n.a.	L-Galactose -H2O-H(+) C6H12O6 C01825 n.a.	L-Rhamnonate -H2O-H(+) C6H12O6 C01934 n.a.	3-Ethylmalate -H(+) C6H10O5 C01989 n.a.	Methylitaconate +OH(-) C6H8O4 C02295 n.a.	beta-D-Fructose -H2O-H(+) C6H12O6 C02336 n.a.	(R)-2-Ethylmalate -H(+) C6H10O5 C02488 n.a.	2-Methyleneglutarate +OH(-) C6H8O4 C02930 n.a.	L-Rhamnono-1,4-lactone -H(+) C6H10O5 C02991 n.a.	(2R,3S)-2,3-Dimethylmalate -H(+) C6H10O5 C03652 n.a.	2-Dehydro-3-deoxy-L-rhamnonate -H(+) C6H10O5 C03979 n.a.	2-Dehydro-3-deoxy-D-fuconate -H(+) C6H10O5 C06159 n.a.	Theophylline -H2O-H(+) C7H8N4O2 C07130 HMDB01889	Theobromine -H2O-H(+) C7H8N4O2 C07480 HMDB02825	1,7-Dimethylxanthine -H2O-H(+) C7H8N4O2 C13747 HMDB01860	L-Gulose -H2O-H(+) C6H12O6 C15923 HMDB12326	(S)-2-(Hydroxymethyl)glutarate -H(+) C6H10O5 C16390 n.a.	2-Deoxy-scyllo-inosose -H(+) C6H10O5 C17209 n.a.
neg	341	161.091	N6-Hydroxy-L-lysine -H(+) C6H14N2O3 C01028 n.a.	2-Deoxystreptamine -H(+) C6H14N2O3 C02627 n.a.
neg	342	161.95	no annotation
neg	343	162.045	2,3-Dimethylmaleate [+1]+OH(-) C6H8O4 C00922 n.a.	(R)-3,3-Dimethylmalate [+1]-H(+) C6H10O5 C01088 n.a.	3-Ethylmalate [+1]-H(+) C6H10O5 C01989 n.a.	Methylitaconate [+1]+OH(-) C6H8O4 C02295 n.a.	(R)-2-Ethylmalate [+1]-H(+) C6H10O5 C02488 n.a.	2-Methyleneglutarate [+1]+OH(-) C6H8O4 C02930 n.a.	L-Rhamnono-1,4-lactone [+1]-H(+) C6H10O5 C02991 n.a.	(2R,3S)-2,3-Dimethylmalate [+1]-H(+) C6H10O5 C03652 n.a.	2-Dehydro-3-deoxy-L-rhamnonate [+1]-H(+) C6H10O5 C03979 n.a.	2-Dehydro-3-deoxy-D-fuconate [+1]-H(+) C6H10O5 C06159 n.a.	(S)-2-(Hydroxymethyl)glutarate [+1]-H(+) C6H10O5 C16390 n.a.	2-Deoxy-scyllo-inosose [+1]-H(+) C6H10O5 C17209 n.a.
neg	344	162.953	Nitrous oxide .H2PO4Na-H(+) N2O C00887 n.a.	2-Hydroxyethylphosphonate .H/K-H(+) C2H7O4P C06451 n.a.	Ethylene .H2PO4K-H(+) C2H4 C06547 n.a.
neg	345	162.994	2-Hydroxymuconate semialdehyde .H/Na-H(+) C6H6O4 C00682 n.a.	cis,cis-Muconate .H/Na-H(+) C6H6O4 C02480 HMDB06331	2-Oxo-2,3-dihydrofuran-5-acetate .H/Na-H(+) C6H6O4 C03586 n.a.	cis,cis-4-Hydroxymuconic semialdehyde .H/Na-H(+) C6H6O4 C06603 n.a.	(S)-5-Oxo-2,5-dihydrofuran-2-acetate .H/Na-H(+) C6H6O4 C14610 n.a.
neg	346	163.038	Phenylpyruvate -H(+) C9H8O3 C00166 HMDB00205	4-Coumarate -H(+) C9H8O3 C00811 HMDB02035	trans-2-Hydroxycinnamate -H(+) C9H8O3 C01772 n.a.	2-Hydroxy-3-phenylpropenoate -H(+) C9H8O3 C02763 HMDB12225	3-(4-Hydroxyphenyl)lactate -H2O-H(+) C9H10O4 C03672 n.a.	3-(2,3-Dihydroxyphenyl)propanoate -H2O-H(+) C9H10O4 C04044 n.a.	Homovanillate -H2O-H(+) C9H10O4 C05582 HMDB00118	3-Methoxy-4-hydroxyphenylglycolaldehyde -H2O-H(+) C9H10O4 C05583 HMDB04061	cis-2-Hydroxycinnamate -H(+) C9H8O3 C05838 n.a.	Coumarin +OH(-) C9H6O2 C05851 HMDB01218	Benzoyl acetate -H(+) C9H8O3 C07114 n.a.	3,4-Dihydroxyphenylpropanoate -H2O-H(+) C9H10O4 C10447 HMDB00423	Caffeic aldehyde -H(+) C9H8O3 C10945 n.a.	3-Coumaric acid -H(+) C9H8O3 C12621 HMDB01713	cis-3-(3-Carboxyethenyl)-3,5-cyclohexadiene-1,2-diol -H2O-H(+) C9H10O4 C12622 n.a.
neg	347	163.073	L-Glutamine +OH(-) C5H10N2O3 C00064 HMDB00641	D-Glutamine +OH(-) C5H10N2O3 C00819 HMDB03423	3-Ureidoisobutyrate +OH(-) C5H10N2O3 C05100 HMDB02031	Sinapoyl aldehyde -CO2-H(+) C11H12O4 C05610 n.a.	p-Cumate -H(+) C10H12O2 C06578 n.a.	Benzylsuccinate -CO2-H(+) C11H12O4 C09816 HMDB12127	Isoglutamine +OH(-) C5H10N2O3 C16673 n.a.
neg	348	163.107	L-Lysine +OH(-) C6H14N2O2 C00047 HMDB00182	D-Lysine +OH(-) C6H14N2O2 C00739 HMDB03405	(3S)-3,6-Diaminohexanoate +OH(-) C6H14N2O2 C01142 HMDB12114	(3S,5S)-3,5-Diaminohexanoate +OH(-) C6H14N2O2 C01186 HMDB12115	2,5-Diaminohexanoate +OH(-) C6H14N2O2 C05161 n.a.
neg	349	164.018	4-Methylthiobutylthiohydroximate -H(+) C5H11NOS2 C17243 n.a.
neg	350	164.068	L-Phenylalanine -H(+) C9H11NO2 C00079 HMDB00159	D-Phenylalanine -H(+) C9H11NO2 C02265 n.a.
neg	351	164.954	Formate .H2PO4Na-H(+) CH2O2 C00058 HMDB00142
neg	352	164.976	no annotation
neg	353	165.016	2,3-Dimethylmaleate .H/Na-H(+) C6H8O4 C00922 n.a.	Phthalate -H(+) C8H6O4 C01606 HMDB02107	Methylitaconate .H/Na-H(+) C6H8O4 C02295 n.a.	2-Methyleneglutarate .H/Na-H(+) C6H8O4 C02930 n.a.	4-Hydroxyphenylglyoxylate -H(+) C8H6O4 C03590 n.a.	Terephthalate -H(+) C8H6O4 C06337 HMDB02428	3-Formylsalicylic acid -H(+) C8H6O4 C14096 n.a.	4-Formylsalicylic acid -H(+) C8H6O4 C14100 n.a.
neg	354	165.039	D-Xylonate -H(+) C5H10O6 C00502 n.a.	L-Arabinonate -H(+) C5H10O6 C00545 HMDB00539	2-Dehydro-3-deoxy-L-arabinonate +OH(-) C5H8O5 C00684 n.a.	L-Arabinono-1,4-lactone +OH(-) C5H8O5 C01114 n.a.	D-Xylonolactone +OH(-) C5H8O5 C02266 HMDB11676	(R)-2-Methylmalate +OH(-) C5H8O5 C02612 n.a.	(S)-2-Methylmalate +OH(-) C5H8O5 C02614 n.a.	2-Hydroxyglutarate +OH(-) C5H8O5 C02630 n.a.	2-Dehydro-3-deoxy-D-xylonate +OH(-) C5H8O5 C03826 n.a.	L-Xylonate -H(+) C5H10O6 C05411 n.a.	L-Lyxonate -H(+) C5H10O6 C05412 n.a.	L-threo-3-Methylmalate +OH(-) C5H8O5 C06029 n.a.	D-threo-3-Methylmalate +OH(-) C5H8O5 C06031 n.a.	D-erythro-3-Methylmalate +OH(-) C5H8O5 C06032 n.a.	7-Methylxanthine -H(+) C6H6N4O2 C16353 HMDB01991	3-Methylxanthine -H(+) C6H6N4O2 C16357 HMDB01886	1-Methylxanthine -H(+) C6H6N4O2 C16358 n.a.
neg	355	165.052	trans-Cinnamate +OH(-) C9H8O2 C00423 HMDB00930	3-(2-Hydroxyphenyl)propanoate -H(+) C9H10O3 C01198 n.a.	Tropate -H(+) C9H10O3 C01456 n.a.	3-Methoxy-4-hydroxyphenylacetaldehyde -H(+) C9H10O3 C05581 HMDB05175	3-Methoxy-4-hydroxyphenylethyleneglycol -H2O-H(+) C9H12O4 C05594 HMDB01490	Phenyllactate -H(+) C9H10O3 C05607 n.a.	4-Hydroxycinnamyl aldehyde +OH(-) C9H8O2 C05608 n.a.	2-Hydroxy-6-oxo-7-methylocta-2,4-dienoate -H2O-H(+) C9H12O4 C06582 n.a.	3-(3-Hydroxy-phenyl)-propanoic acid -H(+) C9H10O3 C11457 HMDB00375	cis-3-(Carboxy-ethyl)-3,5-cyclo-hexadiene-1,2-diol -H2O-H(+) C9H12O4 C11588 n.a.	Caffeyl alcohol -H(+) C9H10O3 C12206 n.a.	Pyruvophenone +OH(-) C9H8O2 C17268 n.a.
neg	356	165.07	L-Phenylalanine [+1]-H(+) C9H11NO2 C00079 HMDB00159	(R)-Mevalonate +OH(-) C6H12O4 C00418 HMDB00227	(R)-Pantoate +OH(-) C6H12O4 C00522 n.a.	D-Phenylalanine [+1]-H(+) C9H11NO2 C02265 n.a.	4-Guanidinobutanamide .H/Na-H(+) C5H12N4O C03078 n.a.	(R)-2,3-Dihydroxy-3-methylpentanoate +OH(-) C6H12O4 C06007 HMDB12140	Fluorene -H(+) C13H10 C07715 n.a.
neg	357	165.087	Sinapyl alcohol -CO2-H(+) C11H14O4 C02325 HMDB13070	Octanoic acid .H/Na-H(+) C8H16O2 C06423 HMDB00482	4-Isopropylbenzaldehyde +OH(-) C10H12O C06577 HMDB02214	(3R)-3-Isopropenyl-6-oxoheptanoate -H2O-H(+) C10H16O3 C11405 n.a.	(3S)-3-Isopropenyl-6-oxoheptanoate -H2O-H(+) C10H16O3 C11419 n.a.	Perillic acid -H(+) C10H14O2 C11924 HMDB04586	Myrtenic acid -H(+) C10H14O2 C11940 n.a.	10-Oxogeranial -H(+) C10H14O2 C17622 n.a.
neg	358	165.115	Butyro-betaine .H/Na-H(+) C8H18NO C11459 n.a.
neg	359	165.178	no annotation
neg	360	165.2	no annotation
neg	361	165.983	no annotation
neg	362	166.019	Phthalate [+1]-H(+) C8H6O4 C01606 HMDB02107	4-Hydroxyphenylglyoxylate [+1]-H(+) C8H6O4 C03590 n.a.	Terephthalate [+1]-H(+) C8H6O4 C06337 HMDB02428	3-Formylsalicylic acid [+1]-H(+) C8H6O4 C14096 n.a.	4-Formylsalicylic acid [+1]-H(+) C8H6O4 C14100 n.a.
neg	363	166.039	D-Xylonate [+1]-H(+) C5H10O6 C00502 n.a.	L-Arabinonate [+1]-H(+) C5H10O6 C00545 HMDB00539	L-Xylonate [+1]-H(+) C5H10O6 C05411 n.a.	L-Lyxonate [+1]-H(+) C5H10O6 C05412 n.a.
neg	364	166.076	L-Phenylalanine [+2]-H(+) C9H11NO2 C00079 HMDB00159	(R)-Mevalonate [+1]+OH(-) C6H12O4 C00418 HMDB00227	(R)-Pantoate [+1]+OH(-) C6H12O4 C00522 n.a.	D-Phenylalanine [+2]-H(+) C9H11NO2 C02265 n.a.	(R)-2,3-Dihydroxy-3-methylpentanoate [+1]+OH(-) C6H12O4 C06007 HMDB12140	Fluorene [+1]-H(+) C13H10 C07715 n.a.
neg	365	166.954	Methanethiol .H2PO4Na-H(+) CH4S C00409 HMDB03227
neg	366	167.036	no annotation
neg	367	167.076	L-Lysine .H/Na-H(+) C6H14N2O2 C00047 HMDB00182	Pyridoxamine -H(+) C8H12N2O2 C00534 HMDB01431	D-Lysine .H/Na-H(+) C6H14N2O2 C00739 HMDB03405	(3S)-3,6-Diaminohexanoate .H/Na-H(+) C6H14N2O2 C01142 HMDB12114	(3S,5S)-3,5-Diaminohexanoate .H/Na-H(+) C6H14N2O2 C01186 HMDB12115	2,5-Diaminohexanoate .H/Na-H(+) C6H14N2O2 C05161 n.a.	Fluorene [+2]-H(+) C13H10 C07715 n.a.
neg	368	167.104	(-)-Carvone +OH(-) C10H14O C01767 n.a.	(-)-Isopiperitenone +OH(-) C10H14O C02485 n.a.	Perillyl aldehyde +OH(-) C10H14O C02576 HMDB03647	Iridodial -H(+) C10H16O2 C06069 n.a.	p-Cumic alcohol +OH(-) C10H14O C06576 n.a.	Pinocarvone +OH(-) C10H14O C09884 n.a.	(+)-(S)-Carvone +OH(-) C10H14O C11383 HMDB04487	(4R,7R)-4-Isopropenyl-7-methyl-2-oxo-oxepanone -H(+) C10H16O2 C11402 n.a.	(3S,6R)-6-Isopropenyl-3-methyl-2-oxo-oxepanone -H(+) C10H16O2 C11403 n.a.	(4S,7R)-4-Isopropenyl-7-methyl-2-oxo-oxepanone -H(+) C10H16O2 C11414 n.a.	(3S,6S)-6-Isopropenyl-3-methyl-2-oxo-oxepanone -H(+) C10H16O2 C11418 n.a.	(1S,4R)-1-Hydroxy-2-oxolimonene -H(+) C10H16O2 C11937 n.a.	Myrtenal +OH(-) C10H14O C11939 n.a.	trans-2-Methyl-5-isopropylhexa-2,5-dienoic acid -H(+) C10H16O2 C11943 n.a.	cis-2-Methyl-5-isopropylhexa-2,5-dienoic acid -H(+) C10H16O2 C11944 n.a.	Geranic acid -H(+) C10H16O2 C16461 n.a.
neg	369	167.958	3-Phospho-D-glycerate -NH3-H(+) C3H7O7P C00197 n.a.	2-Phospho-D-glycerate -NH3-H(+) C3H7O7P C00631 HMDB03391	L-Selenocysteine -H(+) C3H7NO2Se C05688 HMDB03288
neg	370	168.025	L-Glutamate .H/Na-H(+) C5H9NO4 C00025 HMDB00148	D-Glutamate .H/Na-H(+) C5H9NO4 C00217 HMDB03339	DL-Glutamate .H/Na-H(+) C5H9NO4 C00302 n.a.	O-Acetyl-L-serine .H/Na-H(+) C5H9NO4 C00979 HMDB03011	L-threo-3-Methylaspartate .H/Na-H(+) C5H9NO4 C03618 n.a.	L-4-Hydroxyglutamate semialdehyde .H/Na-H(+) C5H9NO4 C05938 HMDB06556	2-Oxo-4-hydroxy-5-aminovalerate .H/Na-H(+) C5H9NO4 C05941 n.a.
neg	371	168.071	N(pi)-Methyl-L-histidine -H(+) C7H11N3O2 C01152 HMDB00001
neg	372	168.105	Iridodial [+1]-H(+) C10H16O2 C06069 n.a.	(4R,7R)-4-Isopropenyl-7-methyl-2-oxo-oxepanone [+1]-H(+) C10H16O2 C11402 n.a.	(3S,6R)-6-Isopropenyl-3-methyl-2-oxo-oxepanone [+1]-H(+) C10H16O2 C11403 n.a.	(4S,7R)-4-Isopropenyl-7-methyl-2-oxo-oxepanone [+1]-H(+) C10H16O2 C11414 n.a.	(3S,6S)-6-Isopropenyl-3-methyl-2-oxo-oxepanone [+1]-H(+) C10H16O2 C11418 n.a.	(1S,4R)-1-Hydroxy-2-oxolimonene [+1]-H(+) C10H16O2 C11937 n.a.	trans-2-Methyl-5-isopropylhexa-2,5-dienoic acid [+1]-H(+) C10H16O2 C11943 n.a.	cis-2-Methyl-5-isopropylhexa-2,5-dienoic acid [+1]-H(+) C10H16O2 C11944 n.a.	Geranic acid [+1]-H(+) C10H16O2 C16461 n.a.
neg	373	168.961	Oxalureate .H/K-H(+) C3H4N2O4 C00802 n.a.	L-Selenocysteine [+1]-H(+) C3H7NO2Se C05688 HMDB03288	Ethylene .HPO4Na2-H(+) C2H4 C06547 n.a.
neg	374	168.988	Glycerone phosphate -H(+) C3H7O6P C00111 HMDB01473	D-Glyceraldehyde 3-phosphate -H(+) C3H7O6P C00118 n.a.	Glutarate .H/K-H(+) C5H8O4 C00489 HMDB00661	2-Acetolactate .H/K-H(+) C5H8O4 C00900 HMDB06833	4-Hydroxy-2-oxopentanoate .H/K-H(+) C5H8O4 C03589 n.a.	2-(Hydroxymethyl)-4-oxobutanoate .H/K-H(+) C5H8O4 C04106 n.a.	3-Hydroxy-3-methyl-2-oxobutanoic acid .H/K-H(+) C5H8O4 C04181 n.a.	(S)-2-Acetolactate .H/K-H(+) C5H8O4 C06010 HMDB06855	3-(Hydrohydroxyphosphoryl)pyruvate +OH(-) C3H5O5P C06368 n.a.
neg	375	169.045	(R)-Mevalonate .H/Na-H(+) C6H12O4 C00418 HMDB00227	(R)-Pantoate .H/Na-H(+) C6H12O4 C00522 n.a.	4-Hydroxyphenylacetate +OH(-) C8H8O3 C00642 HMDB00020	4-Hydroxy-3-methoxy-benzaldehyde +OH(-) C8H8O3 C00755 HMDB12308	(R)-Mandelate +OH(-) C8H8O3 C01983 n.a.	(S)-Mandelate +OH(-) C8H8O3 C01984 HMDB00703	4-Methoxybenzoate +OH(-) C8H8O3 C02519 HMDB01101	3,4-Dihydroxyphenylacetaldehyde +OH(-) C8H8O3 C04043 HMDB03791	3,4-Dihydroxyphenylethyleneglycol -H(+) C8H10O4 C05576 HMDB00318	3-Hydroxyphenylacetate +OH(-) C8H8O3 C05593 HMDB00440	2-Hydroxyphenylacetate +OH(-) C8H8O3 C05852 HMDB00669	(R)-2,3-Dihydroxy-3-methylpentanoate .H/Na-H(+) C6H12O4 C06007 HMDB12140	1,6-Dihydroxy-5-methylcyclohexa-2,4-dienecarboxylate -H(+) C8H10O4 C06720 n.a.	cis-1,2-Dihydroxy-4-methylcyclohexa-3,5-diene-1-carboxylate -H(+) C8H10O4 C06729 n.a.	1,2-Dihydroxy-6-methylcyclohexa-3,5-dienecarboxylate -H(+) C8H10O4 C06731 n.a.	2-Hydroxy-6-oxo-octa-2,4-dienoate -H(+) C8H10O4 C07123 n.a.	4-Hydroxyphenacyl alcohol +OH(-) C8H8O3 C13635 n.a.	4-Hydroxyphenyl acetate +OH(-) C8H8O3 C13636 n.a.	3-Methylsalicylate +OH(-) C8H8O3 C14088 n.a.	4-Methylsalicylate +OH(-) C8H8O3 C14103 n.a.	4-Hydroxymethylsalicylaldehyde +OH(-) C8H8O3 C14108 n.a.
neg	376	169.083	8-Amino-7-oxononanoate -NH3-H(+) C9H17NO3 C01092 n.a.
neg	377	169.118	no annotation
neg	378	169.985	L-Aspartate .H/K-H(+) C4H7NO4 C00049 HMDB00191	D-Aspartate .H/K-H(+) C4H7NO4 C00402 HMDB06483
neg	379	170.045	N-Acetyl-L-glutamate -H2O-H(+) C7H11NO5 C00624 HMDB01138	3-Hydroxyanthranilate +OH(-) C7H7NO3 C00632 HMDB01476	3-Hydroxy-2-methylpyridine-5-carboxylate +OH(-) C7H7NO3 C01270 n.a.	L-2-Amino-6-oxoheptanedioate -H2O-H(+) C7H11NO5 C03871 n.a.	2,3,4,5-Tetrahydrodipicolinate -H(+) C7H9NO4 C03972 HMDB12289	AHBA +OH(-) C7H7NO3 C12107 n.a.	AminoDHS -H(+) C7H9NO4 C12108 n.a.	AminoDHQ -H2O-H(+) C7H11NO5 C12109 n.a.	o-Hydroxylaminobenzoate +OH(-) C7H7NO3 C16235 n.a.
neg	380	170.077	Dopamine +OH(-) C8H11NO2 C03758 HMDB00073	Triethanolamine .H/Na-H(+) C6H15NO3 C06771 n.a.	Vanillylamine +OH(-) C8H11NO2 C16666 HMDB12309
neg	381	170.114	Pseudopelletierine +OH(-) C9H15NO C10865 n.a.
neg	382	170.898	no annotation
neg	383	170.968	(S)-Malate .H/K-H(+) C4H6O5 C00149 HMDB00156	(R)-Malate .H/K-H(+) C4H6O5 C00497 n.a.	3-Dehydro-L-threonate .H/K-H(+) C4H6O5 C03064 n.a.
neg	384	171.027	D-Ribose .H/Na-H(+) C5H10O5 C00121 HMDB00283	D-Xylose .H/Na-H(+) C5H10O5 C00181 HMDB00098	2,3-Dihydroxybenzoate +OH(-) C7H6O4 C00196 HMDB00397	3,4-Dihydroxybenzoate +OH(-) C7H6O4 C00230 HMDB01856	L-Arabinose .H/Na-H(+) C5H10O5 C00259 HMDB00646	D-Ribulose .H/Na-H(+) C5H10O5 C00309 HMDB00621	D-Xylulose .H/Na-H(+) C5H10O5 C00310 HMDB01644	L-Xylulose .H/Na-H(+) C5H10O5 C00312 HMDB00751	D-Lyxose .H/Na-H(+) C5H10O5 C00476 n.a.	L-Ribulose .H/Na-H(+) C5H10O5 C00508 HMDB03371	N-Acetyl-L-glutamate -NH3-H(+) C7H11NO5 C00624 HMDB01138	2,5-Dihydroxybenzoate +OH(-) C7H6O4 C00628 HMDB00152	3-Dehydroquinate -H2O-H(+) C7H10O6 C00944 HMDB12710	L-Lyxose .H/Na-H(+) C5H10O5 C01508 n.a.	3-Dehydroshikimate -H(+) C7H8O5 C02637 n.a.	2-Oxohept-3-enedioate -H(+) C7H8O5 C03063 n.a.	L-2-Amino-6-oxoheptanedioate -NH3-H(+) C7H11NO5 C03871 n.a.	2-Hydroxyhepta-2,4-dienedioate -H(+) C7H8O5 C05600 n.a.	2,4-Dihydroxyhept-2-enedioate -H2O-H(+) C7H10O6 C06201 n.a.	2-Hydroxy-5-methyl-cis,cis-muconate -H(+) C7H8O5 C07478 n.a.	2-Oxo-5-methyl-cis-muconate -H(+) C7H8O5 C07479 n.a.	AminoDHQ -NH3-H(+) C7H11NO5 C12109 n.a.	5-Methylmaleylacetate -H(+) C7H8O5 C18306 n.a.	cis,cis-2,4-Dihydroxy-5-methyl-6-oxo-2,4-hexadienoate -H(+) C7H8O5 C18318 n.a.
neg	385	171.062	4-Hydroxy-3-methoxy-benzenemethanol +OH(-) C8H10O3 C06317 n.a.
neg	386	171.098	9-Oxononanoic acid -H(+) C9H16O3 C16322 n.a.
neg	387	171.136	(-)-Menthone +OH(-) C10H18O C00843 n.a.	Geraniol +OH(-) C10H18O C01500 n.a.	Decanoic acid -H(+) C10H20O2 C01571 HMDB00511	(-)-endo-Fenchol +OH(-) C10H18O C02344 n.a.	Sabinene hydrate +OH(-) C10H18O C02462 n.a.	(R)-(+)-Citronellal +OH(-) C10H18O C09848 n.a.	Nerol +OH(-) C10H18O C09871 n.a.	(S)-(-)-Citronellal +OH(-) C10H18O C11384 n.a.	(-)-Linalool +OH(-) C10H18O C11388 n.a.	(-)-alpha-Terpineol +OH(-) C10H18O C11393 n.a.	(1R,2R,4R)-Dihydrocarveol +OH(-) C10H18O C11396 n.a.	(1R,2S,4R)-Neo-dihydrocarveol +OH(-) C10H18O C11397 n.a.	(1S,2S,4R)-Iso-dihydrocarveol +OH(-) C10H18O C11399 n.a.	(1S,2R,4R)-Neoiso-dihydrocarveol +OH(-) C10H18O C11400 n.a.	(1R,2S,4S)- Neoiso-dihydrocarveol +OH(-) C10H18O C11410 n.a.	(1R,2R,4S)-Iso-dihydrocarveol +OH(-) C10H18O C11411 n.a.	(1S,2S,4S)-Dihydrocarveol +OH(-) C10H18O C11413 n.a.	(1S,2R,4S)-Neo-dihydrocarveol +OH(-) C10H18O C11416 n.a.
neg	388	172.03	2,3-Dihydroxybenzoate [+1]+OH(-) C7H6O4 C00196 HMDB00397	3,4-Dihydroxybenzoate [+1]+OH(-) C7H6O4 C00230 HMDB01856	2,5-Dihydroxybenzoate [+1]+OH(-) C7H6O4 C00628 HMDB00152	3-Dehydroshikimate [+1]-H(+) C7H8O5 C02637 n.a.	2-Oxohept-3-enedioate [+1]-H(+) C7H8O5 C03063 n.a.	2-Hydroxyhepta-2,4-dienedioate [+1]-H(+) C7H8O5 C05600 n.a.	2-Hydroxy-5-methyl-cis,cis-muconate [+1]-H(+) C7H8O5 C07478 n.a.	2-Oxo-5-methyl-cis-muconate [+1]-H(+) C7H8O5 C07479 n.a.	2-Oxo-7-methylthioheptanoic acid -NH3-H(+) C8H14O3S C17220 n.a.	5-Methylmaleylacetate [+1]-H(+) C7H8O5 C18306 n.a.	cis,cis-2,4-Dihydroxy-5-methyl-6-oxo-2,4-hexadienoate [+1]-H(+) C7H8O5 C18318 n.a.
neg	389	172.065	4-Hydroxy-3-methoxy-benzenemethanol [+1]+OH(-) C8H10O3 C06317 n.a.
neg	390	172.095	Retronecine +OH(-) C8H13NO2 C06177 n.a.
neg	391	172.139	(-)-Menthone [+1]+OH(-) C10H18O C00843 n.a.	Geraniol [+1]+OH(-) C10H18O C01500 n.a.	Decanoic acid [+1]-H(+) C10H20O2 C01571 HMDB00511	(-)-endo-Fenchol [+1]+OH(-) C10H18O C02344 n.a.	Sabinene hydrate [+1]+OH(-) C10H18O C02462 n.a.	(R)-(+)-Citronellal [+1]+OH(-) C10H18O C09848 n.a.	Nerol [+1]+OH(-) C10H18O C09871 n.a.	(S)-(-)-Citronellal [+1]+OH(-) C10H18O C11384 n.a.	(-)-Linalool [+1]+OH(-) C10H18O C11388 n.a.	(-)-alpha-Terpineol [+1]+OH(-) C10H18O C11393 n.a.	(1R,2R,4R)-Dihydrocarveol [+1]+OH(-) C10H18O C11396 n.a.	(1R,2S,4R)-Neo-dihydrocarveol [+1]+OH(-) C10H18O C11397 n.a.	(1S,2S,4R)-Iso-dihydrocarveol [+1]+OH(-) C10H18O C11399 n.a.	(1S,2R,4R)-Neoiso-dihydrocarveol [+1]+OH(-) C10H18O C11400 n.a.	(1R,2S,4S)- Neoiso-dihydrocarveol [+1]+OH(-) C10H18O C11410 n.a.	(1R,2R,4S)-Iso-dihydrocarveol [+1]+OH(-) C10H18O C11411 n.a.	(1S,2S,4S)-Dihydrocarveol [+1]+OH(-) C10H18O C11413 n.a.	(1S,2R,4S)-Neo-dihydrocarveol [+1]+OH(-) C10H18O C11416 n.a.
neg	392	172.915	no annotation
neg	393	172.954	Methanol .HPO4Na2-H(+) CH4O C00132 HMDB01875	3-Sulfinylpyruvate .H/Na-H(+) C3H4O5S C05527 HMDB01405	2-Propynal .H2PO4Na-H(+) C3H2O C05985 HMDB06803	3-(Hydrohydroxyphosphoryl)pyruvate .H/Na-H(+) C3H5O5P C06368 n.a.
neg	394	173.005	Citrate -H2O-H(+) C6H8O7 C00158 HMDB00094	Isocitrate -H2O-H(+) C6H8O7 C00311 HMDB00193	Xanthine .H/Na-H(+) C5H4N4O2 C00385 HMDB00292	cis-Aconitate -H(+) C6H6O6 C00417 HMDB00072	5-Dehydro-4-deoxy-D-glucarate -H2O-H(+) C6H8O7 C00679 n.a.	2-Dehydro-3-deoxy-D-glucarate -H2O-H(+) C6H8O7 C03921 n.a.	(4R,5S)-4,5,6-Trihydroxy-2,3-dioxohexanoate -H2O-H(+) C6H8O7 C04575 HMDB06511	Dehydroascorbate -H(+) C6H6O6 C05422 n.a.
neg	395	173.042	Xylitol .H/Na-H(+) C5H12O5 C00379 HMDB02917	Ribitol .H/Na-H(+) C5H12O5 C00474 HMDB00508	Shikimate -H(+) C7H10O5 C00493 HMDB03070	L-Arabitol .H/Na-H(+) C5H12O5 C00532 HMDB01851	D-Arabitol .H/Na-H(+) C5H12O5 C01904 HMDB00568	Shikimate 3-phosphate -HPO3-H(+) C7H11O8P C03175 n.a.	3-Methyl-cis,cis-hexadienedioate +OH(-) C7H8O4 C04112 n.a.	(2S,3S)-2,3-Dihydro-2,3-dihydroxybenzoate +OH(-) C7H8O4 C04171 n.a.	(2S)-2-Isopropyl-3-oxosuccinate -H(+) C7H10O5 C04236 HMDB12149	3-Methylmuconolactone +OH(-) C7H8O4 C04558 n.a.	4-Methylmuconolactone +OH(-) C7H8O4 C04559 n.a.	2-Hydroxy-6-keto-2,4-heptadienoate +OH(-) C7H8O4 C06210 n.a.	1,6-Dihydroxy-cis-2,4-cyclohexadiene-1-carboxylic acid +OH(-) C7H8O4 C06321 n.a.	2-Hydroxy-5-methyl-cis,cis-muconic semialdehyde +OH(-) C7H8O4 C06760 n.a.	2-Methyl-3-oxoadipate -H(+) C7H10O5 C18307 n.a.	4-Methyl-3-oxoadipate-enol-lactone +OH(-) C7H8O4 C18311 n.a.	4-Methyl-3-oxoadipate -H(+) C7H10O5 C18312 n.a.
neg	396	173.079	no annotation
neg	397	173.101	L-Arginine -H(+) C6H14N4O2 C00062 HMDB00517	D-Arginine -H(+) C6H14N4O2 C00792 HMDB03416
neg	398	173.139	no annotation
neg	399	173.95	Hydroxylamine .HPO4Na2-H(+) NH3O C00192 HMDB03338
neg	400	174.038	N-Acetyl-L-aspartate -H(+) C6H9NO5 C01042 HMDB00812	N-Formyl-L-glutamate -H(+) C6H9NO5 C01045 HMDB03470	2-Aminomuconate +OH(-) C6H7NO4 C02220 HMDB01241
neg	401	174.079	L-Citrulline -H(+) C6H13N3O3 C00327 HMDB00904	(Indol-3-yl)acetamide [+1]-H(+) C10H10N2O C02693 n.a.	Indole-3-acetaldehyde oxime [+1]-H(+) C10H10N2O C02937 n.a.
neg	402	174.202	no annotation
neg	403	174.913	no annotation
neg	404	174.941	no annotation
neg	405	174.991	Urocanate .H/K-H(+) C6H6N2O2 C00785 HMDB00301
neg	406	175.034	(S)-Dihydroorotate +OH(-) C5H6N2O4 C00337 HMDB00528	N-Carbamoyl-L-aspartate -H(+) C5H8N2O5 C00438 HMDB00828	4-Hydroxy-3-methoxy-benzenemethanol .H/Na-H(+) C8H10O3 C06317 n.a.
neg	407	175.057	3-Propylmalate -H(+) C7H12O5 C02123 n.a.	(2S)-2-Isopropylmalate -H(+) C7H12O5 C02504 HMDB00402	2-Isopropylmaleate +OH(-) C7H10O4 C02631 HMDB12241	(2R,3S)-3-Isopropylmalate -H(+) C7H12O5 C04411 HMDB12156	Biphenyl .H/Na-H(+) C12H10 C06588 n.a.
neg	408	175.071	4-Methylene-L-glutamine +OH(-) C6H10N2O3 C01109 n.a.	(2-Naphthyl)methanol +OH(-) C11H10O C02909 n.a.	cis-1,2-Dihydroxy-1,2-dihydro-8-methylnaphthalene -H(+) C11H12O2 C14083 n.a.	1-Hydroxymethylnaphthalene +OH(-) C11H10O C14089 n.a.	cis-1,2-Dihydroxy-1,2-dihydro-7-methylnaphthalene -H(+) C11H12O2 C14102 n.a.	5,6,7,8-Tetrahydro-2-naphthoic acid -H(+) C11H12O2 C14111 n.a.	5-Hydroxyectoine +OH(-) C6H10N2O3 C16432 n.a.
neg	409	175.106	L-Arginine [+2]-H(+) C6H14N4O2 C00062 HMDB00517	D-Arginine [+2]-H(+) C6H14N4O2 C00792 HMDB03416	(-)-Menthone .H/Na-H(+) C10H18O C00843 n.a.	Geraniol .H/Na-H(+) C10H18O C01500 n.a.	(-)-endo-Fenchol .H/Na-H(+) C10H18O C02344 n.a.	Sabinene hydrate .H/Na-H(+) C10H18O C02462 n.a.	(R)-(+)-Citronellal .H/Na-H(+) C10H18O C09848 n.a.	Nerol .H/Na-H(+) C10H18O C09871 n.a.	(S)-(-)-Citronellal .H/Na-H(+) C10H18O C11384 n.a.	(-)-Linalool .H/Na-H(+) C10H18O C11388 n.a.	(-)-alpha-Terpineol .H/Na-H(+) C10H18O C11393 n.a.	(1R,2R,4R)-Dihydrocarveol .H/Na-H(+) C10H18O C11396 n.a.	(1R,2S,4R)-Neo-dihydrocarveol .H/Na-H(+) C10H18O C11397 n.a.	(1S,2S,4R)-Iso-dihydrocarveol .H/Na-H(+) C10H18O C11399 n.a.	(1S,2R,4R)-Neoiso-dihydrocarveol .H/Na-H(+) C10H18O C11400 n.a.	(1R,2S,4S)- Neoiso-dihydrocarveol .H/Na-H(+) C10H18O C11410 n.a.	(1R,2R,4S)-Iso-dihydrocarveol .H/Na-H(+) C10H18O C11411 n.a.	(1S,2S,4S)-Dihydrocarveol .H/Na-H(+) C10H18O C11413 n.a.	(1S,2R,4S)-Neo-dihydrocarveol .H/Na-H(+) C10H18O C11416 n.a.
neg	410	176.037	L-Histidine .H/Na-H(+) C6H9N3O2 C00135 HMDB00177	(S)-Dihydroorotate [+1]+OH(-) C5H6N2O4 C00337 HMDB00528	N-Carbamoyl-L-aspartate [+1]-H(+) C5H8N2O5 C00438 HMDB00828	N-Formyl-L-methionine -H(+) C6H11NO3S C03145 HMDB01015
neg	411	176.909	no annotation
neg	412	176.933	Diphosphate -H(+) P2H4O7 C00013 HMDB00250	Acetyl phosphate .H/K-H(+) C2H5O5P C00227 HMDB01494	Phosphonoacetate .H/K-H(+) C2H5O5P C05682 HMDB04110
neg	413	176.985	Orotate .H/Na-H(+) C5H4N2O4 C00295 HMDB00226	3-Sulfomuconate -CO2-H(+) C6H6O7S C06675 n.a.	4-Sulfolactone -CO2-H(+) C6H6O7S C06676 n.a.
neg	414	177.016	3-Methyl-cis,cis-hexadienedioate .H/Na-H(+) C7H8O4 C04112 n.a.	(2S,3S)-2,3-Dihydro-2,3-dihydroxybenzoate .H/Na-H(+) C7H8O4 C04171 n.a.	3-Methylmuconolactone .H/Na-H(+) C7H8O4 C04558 n.a.	4-Methylmuconolactone .H/Na-H(+) C7H8O4 C04559 n.a.	2-Hydroxy-6-keto-2,4-heptadienoate .H/Na-H(+) C7H8O4 C06210 n.a.	1,6-Dihydroxy-cis-2,4-cyclohexadiene-1-carboxylic acid .H/Na-H(+) C7H8O4 C06321 n.a.	2-Hydroxy-5-methyl-cis,cis-muconic semialdehyde .H/Na-H(+) C7H8O4 C06760 n.a.	4-Methyl-3-oxoadipate-enol-lactone .H/Na-H(+) C7H8O4 C18311 n.a.
neg	415	177.037	D-Glucono-1,5-lactone -H(+) C6H10O6 C00198 HMDB00150	2-Dehydro-3-deoxy-D-gluconate -H(+) C6H10O6 C00204 n.a.	D-Gluconic acid -H2O-H(+) C6H12O7 C00257 HMDB00625	2-Oxoadipate +OH(-) C6H8O5 C00322 HMDB00225	D-Mannonate -H2O-H(+) C6H12O7 C00514 n.a.	2,4,6/3,5-Pentahydroxycyclohexanone -H(+) C6H10O6 C00691 n.a.	L-Gulonate -H2O-H(+) C6H12O7 C00800 HMDB03290	D-Altronate -H2O-H(+) C6H12O7 C00817 n.a.	3-Oxoadipate +OH(-) C6H8O5 C00846 HMDB00398	D-Galactonate -H2O-H(+) C6H12O7 C00880 n.a.	L-Gulono-1,4-lactone -H(+) C6H10O6 C01040 HMDB03466	L-Galactono-1,4-lactone -H(+) C6H10O6 C01115 n.a.	2-Dehydro-3-deoxy-D-galactonate -H(+) C6H10O6 C01216 n.a.	D-Glucono-1,5-lactone 6-phosphate -HPO3-H(+) C6H11O9P C01236 HMDB01127	2-Dehydro-3-deoxy-D-galactonate 6-phosphate -HPO3-H(+) C6H11O9P C01286 n.a.	3-Indoleacetonitrile .H/Na-H(+) C10H8N2 C02938 HMDB06524	N-Formyl-L-methionine [+1]-H(+) C6H11NO3S C03145 HMDB01015	D-Galactono-1,4-lactone -H(+) C6H10O6 C03383 HMDB02541	3D-(3,5/4)-Trihydroxycyclohexane-1,2-dione +OH(-) C6H8O5 C04287 n.a.	2-Dehydro-3-deoxy-6-phospho-D-gluconate -HPO3-H(+) C6H11O9P C04442 HMDB01376	2-Deoxy-5-keto-D-gluconic acid -H(+) C6H10O6 C06892 n.a.	2-Deoxy-5-keto-D-gluconic acid 6-phosphate -HPO3-H(+) C6H11O9P C06893 n.a.	L-Galactonate -H2O-H(+) C6H12O7 C15930 n.a.	2-Formylglutarate +OH(-) C6H8O5 C16159 n.a.	1,7-Dimethyluric acid -H2O-H(+) C7H8N4O3 C16356 n.a.	5-Deoxy glucuronic acid -H(+) C6H10O6 C16737 n.a.
neg	416	177.05	Coniferyl aldehyde -H(+) C10H10O3 C02666 n.a.	Naphthalene-1,2-diol +OH(-) C10H8O2 C03012 n.a.	N-Formimino-L-aspartate +OH(-) C5H8N2O4 C03409 n.a.
neg	417	177.088	D-Alanyl-D-alanine +OH(-) C6H12N2O3 C00993 HMDB03459	N-gamma-Acetyldiaminobutyrate +OH(-) C6H12N2O3 C06442 n.a.
neg	418	177.12	(-)-Menthol .H/Na-H(+) C10H20O C00400 HMDB03352	5-Amino-6-(1-D-ribitylamino)uracil -H3PO4-H(+) C9H16N4O6 C04732 HMDB11106	beta-Citronellol .H/Na-H(+) C10H20O C09849 n.a.	(-)-Citronellol .H/Na-H(+) C10H20O C11386 n.a.
neg	419	177.94	Diphosphate [+1]-H(+) P2H4O7 C00013 HMDB00250
neg	420	178.047	Hippurate -H(+) C9H9NO3 C01586 HMDB00714	4,8-Dihydroxyquinoline +OH(-) C9H7NO2 C05637 n.a.	4,6-Dihydroxyquinoline +OH(-) C9H7NO2 C05639 HMDB04077
neg	421	178.913	CO2 .H2PO4K-H(+) CO2 C00011 HMDB01967
neg	422	178.968	Acetate .H2PO4Na-H(+) C2H4O2 C00033 HMDB00042	Glycolaldehyde .H2PO4Na-H(+) C2H4O2 C00266 HMDB03344
neg	423	179.006	(S)-Dihydroorotate .H/Na-H(+) C5H6N2O4 C00337 HMDB00528	Propan-2-ol .H2PO4Na-H(+) C3H8O C01845 n.a.	Propane-1-ol .H2PO4Na-H(+) C3H8O C05979 HMDB00820
neg	424	179.053	D-Glucose -H(+) C6H12O6 C00031 HMDB00122	D-Fructose 6-phosphate -HPO3-H(+) C6H13O9P C00085 n.a.	D-Glucose 6-phosphate -HPO3-H(+) C6H13O9P C00092 n.a.	D-Fructose -H(+) C6H12O6 C00095 n.a.	D-Glucose 1-phosphate -HPO3-H(+) C6H13O9P C00103 HMDB01586	D-Galactose -H(+) C6H12O6 C00124 HMDB00143	myo-Inositol -H(+) C6H12O6 C00137 HMDB00211	D-Mannose -H(+) C6H12O6 C00159 HMDB00169	beta-D-Glucose -H(+) C6H12O6 C00221 HMDB00516	L-Sorbose -H(+) C6H12O6 C00247 HMDB01266	alpha-D-Glucose -H(+) C6H12O6 C00267 HMDB03345	D-Mannose 6-phosphate -HPO3-H(+) C6H13O9P C00275 HMDB01078	alpha-D-Galactose 1-phosphate -HPO3-H(+) C6H13O9P C00446 HMDB00645	D-Mannose 1-phosphate -HPO3-H(+) C6H13O9P C00636 HMDB06330	beta-D-Glucose 1-phosphate -HPO3-H(+) C6H13O9P C00663 n.a.	alpha-D-Glucose 6-phosphate -HPO3-H(+) C6H13O9P C00668 HMDB01401	D-Tagatose -H(+) C6H12O6 C00795 HMDB03418	(R)-3,3-Dimethylmalate +OH(-) C6H10O5 C01088 n.a.	D-Fructose 1-phosphate -HPO3-H(+) C6H13O9P C01094 HMDB01076	D-Tagatose 6-phosphate -HPO3-H(+) C6H13O9P C01097 HMDB06873	D-Galactose 6-phosphate -HPO3-H(+) C6H13O9P C01113 n.a.	beta-D-Glucose 6-phosphate -HPO3-H(+) C6H13O9P C01172 HMDB03498	Inositol 1-phosphate -HPO3-H(+) C6H13O9P C01177 HMDB00213	Sorbose -H(+) C6H12O6 C01452 n.a.	D-Allose -H(+) C6H12O6 C01487 HMDB01151	Hippurate [+1]-H(+) C9H9NO3 C01586 HMDB00714	D-Fuconate -H(+) C6H12O6 C01680 n.a.	L-Galactose -H(+) C6H12O6 C01825 n.a.	L-Rhamnonate -H(+) C6H12O6 C01934 n.a.	3-Ethylmalate +OH(-) C6H10O5 C01989 n.a.	beta-D-Fructose -H(+) C6H12O6 C02336 n.a.	(R)-2-Ethylmalate +OH(-) C6H10O5 C02488 n.a.	Cyclohexylsulfamate [+1]-H(+) C6H13NO3S C02824 n.a.	Sorbose 1-phosphate -HPO3-H(+) C6H13O9P C02888 HMDB06797	L-Rhamnono-1,4-lactone +OH(-) C6H10O5 C02991 n.a.	beta-D-Fructose 2-phosphate -HPO3-H(+) C6H13O9P C03267 HMDB06800	myo-Inositol 4-phosphate -HPO3-H(+) C6H13O9P C03546 HMDB01313	(2R,3S)-2,3-Dimethylmalate +OH(-) C6H10O5 C03652 n.a.	2-Dehydro-3-deoxy-L-rhamnonate +OH(-) C6H10O5 C03979 n.a.	1D-myo-Inositol 3-phosphate -HPO3-H(+) C6H13O9P C04006 HMDB06814	beta-D-Fructose 6-phosphate -HPO3-H(+) C6H13O9P C05345 HMDB03971	D-arabino-Hex-3-ulose 6-phosphate -HPO3-H(+) C6H13O9P C06019 n.a.	2-Dehydro-3-deoxy-D-fuconate +OH(-) C6H10O5 C06159 n.a.	Theophylline -H(+) C7H8N4O2 C07130 HMDB01889	Theobromine -H(+) C7H8N4O2 C07480 HMDB02825	1,7-Dimethylxanthine -H(+) C7H8N4O2 C13747 HMDB01860	L-Gulose -H(+) C6H12O6 C15923 HMDB12326
neg	425	179.067	Coniferyl alcohol -H(+) C10H12O3 C00590 HMDB12915	cis-1,2-Dihydronaphthalene-1,2-diol +OH(-) C10H10O2 C04314 n.a.	cis-2,3-Dihydroxy-2,3-dihydro-p-cumate -H2O-H(+) C10H14O4 C06579 n.a.	Crotono-betaine .H/K-H(+) C8H16NO C11458 n.a.
neg	426	179.1	N6-Hydroxy-L-lysine +OH(-) C6H14N2O3 C01028 n.a.	2-Deoxystreptamine +OH(-) C6H14N2O3 C02627 n.a.
neg	427	179.124	no annotation
neg	428	179.166	no annotation
neg	429	179.22	no annotation
neg	430	179.97	Carbamate .H2PO4Na-H(+) CH3NO2 C01563 HMDB03551
neg	431	180.01	2,3-Dimethylmaleate [+1]+Cl(-) C6H8O4 C00922 n.a.	Methylitaconate [+1]+Cl(-) C6H8O4 C02295 n.a.	2-Methyleneglutarate [+1]+Cl(-) C6H8O4 C02930 n.a.
neg	432	180.059	D-Glucose [+1]-H(+) C6H12O6 C00031 HMDB00122	D-Fructose [+1]-H(+) C6H12O6 C00095 n.a.	D-Galactose [+1]-H(+) C6H12O6 C00124 HMDB00143	myo-Inositol [+1]-H(+) C6H12O6 C00137 HMDB00211	D-Mannose [+1]-H(+) C6H12O6 C00159 HMDB00169	beta-D-Glucose [+1]-H(+) C6H12O6 C00221 HMDB00516	L-Sorbose [+1]-H(+) C6H12O6 C00247 HMDB01266	alpha-D-Glucose [+1]-H(+) C6H12O6 C00267 HMDB03345	D-Tagatose [+1]-H(+) C6H12O6 C00795 HMDB03418	Sorbose [+1]-H(+) C6H12O6 C01452 n.a.	D-Allose [+1]-H(+) C6H12O6 C01487 HMDB01151	D-Fuconate [+1]-H(+) C6H12O6 C01680 n.a.	L-Galactose [+1]-H(+) C6H12O6 C01825 n.a.	L-Rhamnonate [+1]-H(+) C6H12O6 C01934 n.a.	beta-D-Fructose [+1]-H(+) C6H12O6 C02336 n.a.	5-Acetamidopentanoate .H/Na-H(+) C7H13NO3 C03087 n.a.	Theophylline [+1]-H(+) C7H8N4O2 C07130 HMDB01889	Theobromine [+1]-H(+) C7H8N4O2 C07480 HMDB02825	1,7-Dimethylxanthine [+1]-H(+) C7H8N4O2 C13747 HMDB01860	L-Gulose [+1]-H(+) C6H12O6 C15923 HMDB12326
neg	433	180.101	(R)-2-Methylimino-1-phenylpropan-1-ol +OH(-) C10H13NO C04351 n.a.	Ecgonine methyl ester -H2O-H(+) C10H17NO3 C12448 HMDB06406
neg	434	180.948	Carbonic acid .H2PO4Na-H(+) H2CO3 C01353 HMDB03538
neg	435	180.985	Ethylene glycol .H2PO4Na-H(+) C2H6O2 C01380 n.a.
neg	436	181.048	Phenylpyruvate +OH(-) C9H8O3 C00166 HMDB00205	4-Coumarate +OH(-) C9H8O3 C00811 HMDB02035	trans-2-Hydroxycinnamate +OH(-) C9H8O3 C01772 n.a.	6-Carboxyhexanoate .H/Na-H(+) C7H12O4 C02656 HMDB00857	2-Hydroxy-3-phenylpropenoate +OH(-) C9H8O3 C02763 HMDB12225	4-Guanidinobutanamide .H/K-H(+) C5H12N4O C03078 n.a.	3-(4-Hydroxyphenyl)lactate -H(+) C9H10O4 C03672 n.a.	3-(2,3-Dihydroxyphenyl)propanoate -H(+) C9H10O4 C04044 n.a.	Homovanillate -H(+) C9H10O4 C05582 HMDB00118	3-Methoxy-4-hydroxyphenylglycolaldehyde -H(+) C9H10O4 C05583 HMDB04061	cis-2-Hydroxycinnamate +OH(-) C9H8O3 C05838 n.a.	Benzoyl acetate +OH(-) C9H8O3 C07114 n.a.	3,4-Dihydroxyphenylpropanoate -H(+) C9H10O4 C10447 HMDB00423	Caffeic aldehyde +OH(-) C9H8O3 C10945 n.a.	3-Coumaric acid +OH(-) C9H8O3 C12621 HMDB01713	cis-3-(3-Carboxyethenyl)-3,5-cyclohexadiene-1,2-diol -H(+) C9H10O4 C12622 n.a.
neg	437	181.07	Mannitol -H(+) C6H14O6 C00392 HMDB00765	Tryptamine .H/Na-H(+) C10H12N2 C00398 HMDB00303	L-Rhamnose +OH(-) C6H12O5 C00507 HMDB00849	D-Sorbitol -H(+) C6H14O6 C00794 HMDB00247	L-Rhamnulose +OH(-) C6H12O5 C00861 HMDB10207	6-Deoxy-L-galactose +OH(-) C6H12O5 C01019 HMDB00174	D-Rhamnose +OH(-) C6H12O5 C01684 n.a.	Galactitol -H(+) C6H14O6 C01697 HMDB00107	L-Fuculose +OH(-) C6H12O5 C01721 n.a.	L-Rhamnofuranose +OH(-) C6H12O5 C02431 n.a.	Anatabine .H/Na-H(+) C10H12N2 C10126 HMDB04476
neg	438	181.112	no annotation
neg	439	181.951	no annotation
neg	440	181.988	2-Oxo-4-phosphonobutanoate [+1]-H(+) C4H7O6P C17941 n.a.
neg	441	182.085	no annotation
neg	442	182.928	Methanethiol .H2PO4K-H(+) CH4S C00409 HMDB03227
neg	443	182.978	3-Oxo-3-ureidopropanoate .H/K-H(+) C4H6N2O4 C15607 n.a.
neg	444	183.023	(R)-3,3-Dimethylmalate .H/Na-H(+) C6H10O5 C01088 n.a.	Phthalate +OH(-) C8H6O4 C01606 HMDB02107	3-Ethylmalate .H/Na-H(+) C6H10O5 C01989 n.a.	(R)-2-Ethylmalate .H/Na-H(+) C6H10O5 C02488 n.a.	L-Rhamnono-1,4-lactone .H/Na-H(+) C6H10O5 C02991 n.a.	4-Hydroxyphenylglyoxylate +OH(-) C8H6O4 C03590 n.a.	(2R,3S)-2,3-Dimethylmalate .H/Na-H(+) C6H10O5 C03652 n.a.	2-Dehydro-3-deoxy-L-rhamnonate .H/Na-H(+) C6H10O5 C03979 n.a.	3,4-Dihydroxymandelate -H(+) C8H8O5 C05580 n.a.	3-O-Methylgallate -H(+) C8H8O5 C05616 HMDB13635	2-Dehydro-3-deoxy-D-fuconate .H/Na-H(+) C6H10O5 C06159 n.a.	Terephthalate +OH(-) C8H6O4 C06337 HMDB02428	3-Formylsalicylic acid +OH(-) C8H6O4 C14096 n.a.	4-Formylsalicylic acid +OH(-) C8H6O4 C14100 n.a.	(S)-2-(Hydroxymethyl)glutarate .H/Na-H(+) C6H10O5 C16390 n.a.	2-Deoxy-scyllo-inosose .H/Na-H(+) C6H10O5 C17209 n.a.
neg	445	183.062	Choline phosphate -H(+) C5H15NO4P C00588 HMDB01565	4-Trimethylammoniobutanoate .H/K-H(+) C7H16NO2 C01181 HMDB01161	3-(2-Hydroxyphenyl)propanoate +OH(-) C9H10O3 C01198 n.a.	Tropate +OH(-) C9H10O3 C01456 n.a.	Acetylcholine .H/K-H(+) C7H16NO2 C01996 HMDB00895	3-Methoxy-4-hydroxyphenylacetaldehyde +OH(-) C9H10O3 C05581 HMDB05175	3-Methoxy-4-hydroxyphenylethyleneglycol -H(+) C9H12O4 C05594 HMDB01490	Phenyllactate +OH(-) C9H10O3 C05607 n.a.	2-Hydroxy-6-oxo-7-methylocta-2,4-dienoate -H(+) C9H12O4 C06582 n.a.	3-(3-Hydroxy-phenyl)-propanoic acid +OH(-) C9H10O3 C11457 HMDB00375	cis-3-(Carboxy-ethyl)-3,5-cyclo-hexadiene-1,2-diol -H(+) C9H12O4 C11588 n.a.	Caffeyl alcohol +OH(-) C9H10O3 C12206 n.a.
neg	446	183.098	(3R)-3-Isopropenyl-6-oxoheptanoate -H(+) C10H16O3 C11405 n.a.	(3S)-3-Isopropenyl-6-oxoheptanoate -H(+) C10H16O3 C11419 n.a.	Perillic acid +OH(-) C10H14O2 C11924 HMDB04586	Myrtenic acid +OH(-) C10H14O2 C11940 n.a.	10-Oxogeranial +OH(-) C10H14O2 C17622 n.a.
neg	447	183.132	no annotation
neg	448	183.932	no annotation
neg	449	183.999	L-Glutamate .H/K-H(+) C5H9NO4 C00025 HMDB00148	D-Glutamate .H/K-H(+) C5H9NO4 C00217 HMDB03339	DL-Glutamate .H/K-H(+) C5H9NO4 C00302 n.a.	O-Acetyl-L-serine .H/K-H(+) C5H9NO4 C00979 HMDB03011	O-Phospho-L-serine -H(+) C3H8NO6P C01005 HMDB00272	L-threo-3-Methylaspartate .H/K-H(+) C5H9NO4 C03618 n.a.	L-4-Hydroxyglutamate semialdehyde .H/K-H(+) C5H9NO4 C05938 HMDB06556	2-Oxo-4-hydroxy-5-aminovalerate .H/K-H(+) C5H9NO4 C05941 n.a.
neg	450	184.101	(3R)-3-Isopropenyl-6-oxoheptanoate [+1]-H(+) C10H16O3 C11405 n.a.	(3S)-3-Isopropenyl-6-oxoheptanoate [+1]-H(+) C10H16O3 C11419 n.a.	Perillic acid [+1]+OH(-) C10H14O2 C11924 HMDB04586	Myrtenic acid [+1]+OH(-) C10H14O2 C11940 n.a.	10-Oxogeranial [+1]+OH(-) C10H14O2 C17622 n.a.
neg	451	184.927	no annotation
neg	452	184.982	Phosphoenolpyruvate +OH(-) C3H5O6P C00074 HMDB00263	3-Phospho-D-glycerate -H(+) C3H7O7P C00197 n.a.	2-Phospho-D-glycerate -H(+) C3H7O7P C00631 HMDB03391	2-Dehydro-3-deoxy-L-arabinonate .H/K-H(+) C5H8O5 C00684 n.a.	L-Arabinono-1,4-lactone .H/K-H(+) C5H8O5 C01114 n.a.	D-Xylonolactone .H/K-H(+) C5H8O5 C02266 HMDB11676	(R)-2-Methylmalate .H/K-H(+) C5H8O5 C02612 n.a.	(S)-2-Methylmalate .H/K-H(+) C5H8O5 C02614 n.a.	2-Hydroxyglutarate .H/K-H(+) C5H8O5 C02630 n.a.	3-Phosphonopyruvate +OH(-) C3H5O6P C02798 n.a.	2-Dehydro-3-deoxy-D-xylonate .H/K-H(+) C5H8O5 C03826 n.a.	L-threo-3-Methylmalate .H/K-H(+) C5H8O5 C06029 n.a.	D-threo-3-Methylmalate .H/K-H(+) C5H8O5 C06031 n.a.	D-erythro-3-Methylmalate .H/K-H(+) C5H8O5 C06032 n.a.
neg	453	185.016	Phenylpyruvate .H/Na-H(+) C9H8O3 C00166 HMDB00205	(R)-Mevalonate .H/K-H(+) C6H12O4 C00418 HMDB00227	(R)-Pantoate .H/K-H(+) C6H12O4 C00522 n.a.	4-Coumarate .H/Na-H(+) C9H8O3 C00811 HMDB02035	trans-2-Hydroxycinnamate .H/Na-H(+) C9H8O3 C01772 n.a.	Butanoylphosphate +OH(-) C4H9O5P C02527 n.a.	2-Hydroxy-3-phenylpropenoate .H/Na-H(+) C9H8O3 C02763 HMDB12225	cis-2-Hydroxycinnamate .H/Na-H(+) C9H8O3 C05838 n.a.	(R)-2,3-Dihydroxy-3-methylpentanoate .H/K-H(+) C6H12O4 C06007 HMDB12140	Benzoyl acetate .H/Na-H(+) C9H8O3 C07114 n.a.	Angelicin -H(+) C11H6O3 C09060 n.a.	Psoralen -H(+) C11H6O3 C09305 n.a.	Caffeic aldehyde .H/Na-H(+) C9H8O3 C10945 n.a.	3-Coumaric acid .H/Na-H(+) C9H8O3 C12621 HMDB01713
neg	454	185.053	p-Cumate .H/Na-H(+) C10H12O2 C06578 n.a.
neg	455	185.077	N-Trimethyl-2-aminoethylphosphonate +OH(-) C5H15NO3P C06459 n.a.	cis-2-Carboxycyclohexyl-acetic acid -H(+) C9H14O4 C14112 n.a.
neg	456	185.11	Iridodial +OH(-) C10H16O2 C06069 n.a.	(4R,7R)-4-Isopropenyl-7-methyl-2-oxo-oxepanone +OH(-) C10H16O2 C11402 n.a.	(3S,6R)-6-Isopropenyl-3-methyl-2-oxo-oxepanone +OH(-) C10H16O2 C11403 n.a.	(3R)-6-Hydroxy-3-isopropenyl-heptanoate -H(+) C10H18O3 C11404 n.a.	(5R)-6-Hydroxy-5-isopropenyl-2-methylhexanoate -H(+) C10H18O3 C11406 n.a.	(4S,7R)-4-Isopropenyl-7-methyl-2-oxo-oxepanone +OH(-) C10H16O2 C11414 n.a.	(3S)-6-Hydroxy-3-isopropenyl-heptanoate -H(+) C10H18O3 C11417 n.a.	(3S,6S)-6-Isopropenyl-3-methyl-2-oxo-oxepanone +OH(-) C10H16O2 C11418 n.a.	(5S)-6-Hydroxy-5-isopropenyl-2-methylhexanoate -H(+) C10H18O3 C11420 n.a.	(1S,4R)-1-Hydroxy-2-oxolimonene +OH(-) C10H16O2 C11937 n.a.	trans-2-Methyl-5-isopropylhexa-2,5-dienoic acid +OH(-) C10H16O2 C11943 n.a.	cis-2-Methyl-5-isopropylhexa-2,5-dienoic acid +OH(-) C10H16O2 C11944 n.a.	Geranic acid +OH(-) C10H16O2 C16461 n.a.
neg	457	185.151	no annotation
neg	458	186.051	L-Phenylalanine .H/Na-H(+) C9H11NO2 C00079 HMDB00159	Indolelactate -H2O-H(+) C11H11NO3 C02043 HMDB00671	D-Phenylalanine .H/Na-H(+) C9H11NO2 C02265 n.a.	5-Methoxyindoleacetate -H2O-H(+) C11H11NO3 C05660 HMDB04096	Triethanolamine .H/K-H(+) C6H15NO3 C06771 n.a.	Phosphodimethylethanolamine +OH(-) C4H12NO4P C13482 n.a.
neg	459	186.079	Pyridoxine +OH(-) C8H11NO3 C00314 HMDB00239	L-Noradrenaline +OH(-) C8H11NO3 C00547 HMDB00216	6-Acetamido-2-oxohexanoate -H(+) C8H13NO4 C05548 HMDB12150	N-Trimethyl-2-aminoethylphosphonate [+1]+OH(-) C5H15NO3P C06459 n.a.	N2-Acetyl-L-aminoadipate semialdehyde -H(+) C8H13NO4 C12988 n.a.	cis-2-Carboxycyclohexyl-acetic acid [+1]-H(+) C9H14O4 C14112 n.a.
neg	460	186.11	8-Amino-7-oxononanoate -H(+) C9H17NO3 C01092 n.a.	Pantothenol -H2O-H(+) C9H19NO4 C05944 HMDB04231
neg	461	186.157	no annotation
neg	462	186.934	Formate .HPO4Na2-H(+) CH2O2 C00058 HMDB00142
neg	463	187.017	D-Xylonate .H/Na-H(+) C5H10O6 C00502 n.a.	L-Arabinonate .H/Na-H(+) C5H10O6 C00545 HMDB00539	Gallate +OH(-) C7H6O5 C01424 HMDB05807	4-Coumaryl alcohol .H/K-H(+) C9H10O2 C02646 HMDB03654	(Z)-But-1-ene-1,2,4-tricarboxylate -H(+) C7H8O6 C04002 n.a.	(Z)-But-2-ene-1,2,3-tricarboxylate -H(+) C7H8O6 C04225 HMDB06357	L-Xylonate .H/Na-H(+) C5H10O6 C05411 n.a.	L-Lyxonate .H/Na-H(+) C5H10O6 C05412 n.a.	Thiourocanic acid +OH(-) C6H6N2O2S C05571 n.a.	Phenylpropanoate .H/K-H(+) C9H10O2 C05629 HMDB00764	Diethylthiophosphoric acid +OH(-) C4H11O3PS C06607 HMDB01460	7-Methylxanthine .H/Na-H(+) C6H6N4O2 C16353 HMDB01991	3-Methylxanthine .H/Na-H(+) C6H6N4O2 C16357 HMDB01886	1-Methylxanthine .H/Na-H(+) C6H6N4O2 C16358 n.a.	Isoprene .H2PO4Na-H(+) C5H8 C16521 n.a.
neg	464	188.053	N-Acetyl-L-glutamate -H(+) C7H11NO5 C00624 HMDB01138	L-2-Amino-6-oxoheptanedioate -H(+) C7H11NO5 C03871 n.a.	2,3,4,5-Tetrahydrodipicolinate +OH(-) C7H9NO4 C03972 HMDB12289	AminoDHS +OH(-) C7H9NO4 C12108 n.a.	AminoDHQ -H(+) C7H11NO5 C12109 n.a.
neg	465	188.086	6-Acetamido-2-oxohexanoate [+2]-H(+) C8H13NO4 C05548 HMDB12150	N2-Acetyl-L-aminoadipate semialdehyde [+2]-H(+) C8H13NO4 C12988 n.a.
neg	466	188.106	no annotation
neg	467	188.935	Methanethiol .HPO4Na2-H(+) CH4S C00409 HMDB03227	2-Propynal .H2PO4K-H(+) C3H2O C05985 HMDB06803	3-(Hydrohydroxyphosphoryl)pyruvate .H/K-H(+) C3H5O5P C06368 n.a.
neg	468	188.973	Xanthine .H/K-H(+) C5H4N4O2 C00385 HMDB00292
neg	469	189.036	3-Dehydroquinate -H(+) C7H10O6 C00944 HMDB12710	3-Dehydroshikimate +OH(-) C7H8O5 C02637 n.a.	2-Oxohept-3-enedioate +OH(-) C7H8O5 C03063 n.a.	2-Hydroxyhepta-2,4-dienedioate +OH(-) C7H8O5 C05600 n.a.	2,4-Dihydroxyhept-2-enedioate -H(+) C7H10O6 C06201 n.a.	2-Hydroxy-5-methyl-cis,cis-muconate +OH(-) C7H8O5 C07478 n.a.	2-Oxo-5-methyl-cis-muconate +OH(-) C7H8O5 C07479 n.a.	5-Methylmaleylacetate +OH(-) C7H8O5 C18306 n.a.	cis,cis-2,4-Dihydroxy-5-methyl-6-oxo-2,4-hexadienoate +OH(-) C7H8O5 C18318 n.a.
neg	470	189.056	N-Acetyl-L-glutamate [+1]-H(+) C7H11NO5 C00624 HMDB01138	L-2-Amino-6-oxoheptanedioate [+1]-H(+) C7H11NO5 C03871 n.a.	2,3,4,5-Tetrahydrodipicolinate [+1]+OH(-) C7H9NO4 C03972 HMDB12289	1-Hydroxy-2-naphthaldehyde +OH(-) C11H8O2 C11427 n.a.	AminoDHS [+1]+OH(-) C7H9NO4 C12108 n.a.	AminoDHQ [+1]-H(+) C7H11NO5 C12109 n.a.	1-Naphthoic acid +OH(-) C11H8O2 C14091 n.a.	2-Naphthoic acid +OH(-) C11H8O2 C14101 n.a.	1,2-Dihydroxy-7-hydroxymethylnaphthalene -H(+) C11H10O3 C14105 n.a.	2-Oxo-7-methylthioheptanoic acid -H(+) C8H14O3S C17220 n.a.
neg	471	189.085	LL-2,6-Diaminoheptanedioate -H(+) C7H14N2O4 C00666 HMDB01370	meso-2,6-Diaminoheptanedioate -H(+) C7H14N2O4 C00680 n.a.	Iridodial .H/Na-H(+) C10H16O2 C06069 n.a.	(4R,7R)-4-Isopropenyl-7-methyl-2-oxo-oxepanone .H/Na-H(+) C10H16O2 C11402 n.a.	(3S,6R)-6-Isopropenyl-3-methyl-2-oxo-oxepanone .H/Na-H(+) C10H16O2 C11403 n.a.	(4S,7R)-4-Isopropenyl-7-methyl-2-oxo-oxepanone .H/Na-H(+) C10H16O2 C11414 n.a.	(3S,6S)-6-Isopropenyl-3-methyl-2-oxo-oxepanone .H/Na-H(+) C10H16O2 C11418 n.a.	(1S,4R)-1-Hydroxy-2-oxolimonene .H/Na-H(+) C10H16O2 C11937 n.a.	trans-2-Methyl-5-isopropylhexa-2,5-dienoic acid .H/Na-H(+) C10H16O2 C11943 n.a.	cis-2-Methyl-5-isopropylhexa-2,5-dienoic acid .H/Na-H(+) C10H16O2 C11944 n.a.	3-Dimethylallyl-4-hydroxybenzaldehyde -H(+) C12H14O2 C12459 n.a.	Geranic acid .H/Na-H(+) C10H16O2 C16461 n.a.
neg	472	189.94	Thiocysteine .H/K-H(+) C3H7NO2S2 C01962 HMDB03585
neg	473	190.009	L-2,3-Dihydrodipicolinate .H/Na-H(+) C7H7NO4 C03340 HMDB12247	2-Aminobenzenesulfonate +OH(-) C6H7NO3S C06333 n.a.	4-Aminobenzenesulfonate +OH(-) C6H7NO3S C06335 n.a.	3-Methylpyrrole-2,4-dicarboxylic acid .H/Na-H(+) C7H7NO4 C12477 n.a.	5,6-Indolequinone-2-carboxylic acid -H(+) C9H5NO4 C17938 n.a.	4-Methyl-5-nitrocatechol .H/Na-H(+) C7H7NO4 C18315 n.a.
neg	474	190.051	5-Hydroxyindoleacetate -H(+) C10H9NO3 C05635 HMDB00763
neg	475	190.087	LL-2,6-Diaminoheptanedioate [+1]-H(+) C7H14N2O4 C00666 HMDB01370	meso-2,6-Diaminoheptanedioate [+1]-H(+) C7H14N2O4 C00680 n.a.	5-Guanidino-2-oxopentanoate +OH(-) C6H11N3O3 C03771 n.a.	3-Dimethylallyl-4-hydroxybenzaldehyde [+1]-H(+) C12H14O2 C12459 n.a.
neg	476	190.888	H2O .HPO4K2-H(+) H2O C00001 HMDB02111
neg	477	190.931	no annotation
neg	478	190.968	Glycerone phosphate .H/Na-H(+) C3H7O6P C00111 HMDB01473	D-Glyceraldehyde 3-phosphate .H/Na-H(+) C3H7O6P C00118 n.a.	Propenoate .H2PO4Na-H(+) C3H4O2 C00511 n.a.	Methylglyoxal .H2PO4Na-H(+) C3H4O2 C00546 HMDB01167
neg	479	191.016	Citrate -H(+) C6H8O7 C00158 HMDB00094	Isocitrate -H(+) C6H8O7 C00311 HMDB00193	cis-Aconitate +OH(-) C6H6O6 C00417 HMDB00072	5-Dehydro-4-deoxy-D-glucarate -H(+) C6H8O7 C00679 n.a.	2-Dehydro-3-deoxy-D-glucarate -H(+) C6H8O7 C03921 n.a.	(4R,5S)-4,5,6-Trihydroxy-2,3-dioxohexanoate -H(+) C6H8O7 C04575 HMDB06511	Dehydroascorbate +OH(-) C6H6O6 C05422 n.a.	5-Ureido-4-imidazole carboxylate .H/Na-H(+) C5H6N4O3 C05515 n.a.	5,6-Indolequinone-2-carboxylic acid [+1]-H(+) C9H5NO4 C17938 n.a.
neg	480	191.049	Quinate -H(+) C7H12O6 C00296 n.a.	Shikimate +OH(-) C7H10O5 C00493 HMDB03070	(2S)-2-Isopropyl-3-oxosuccinate +OH(-) C7H10O5 C04236 HMDB12149	5-Hydroxyindoleacetate [+1]-H(+) C10H9NO3 C05635 HMDB00763	N-Isopropylammelide .H/Na-H(+) C6H10N4O2 C06553 n.a.	2-Methyl-3-oxoadipate +OH(-) C7H10O5 C18307 n.a.	4-Methyl-3-oxoadipate +OH(-) C7H10O5 C18312 n.a.
neg	481	191.066	N-Formimino-L-glutamate +OH(-) C6H10N2O4 C00439 HMDB00854	Sinapyl alcohol -H2O-H(+) C11H14O4 C02325 HMDB13070	1,2-Dihydroxy-8-methylnaphthalene +OH(-) C11H10O2 C14084 n.a.	cis-1,2-Dihydroxy-1,2-dihydro-7-hydroxymethylnaphthalene -H(+) C11H12O3 C14104 n.a.	Formylisoglutamine +OH(-) C6H10N2O4 C16674 n.a.
neg	482	191.103	N-Acetylornithine +OH(-) C7H14N2O3 C00437 HMDB03357	Limonene-1,2-diol .H/Na-H(+) C10H18O2 C07276 n.a.	(-)-Jasmonic acid -H2O-H(+) C12H18O3 C08491 n.a.	(+)-7-Isojasmonic acid -H2O-H(+) C12H18O3 C16317 n.a.	Citronellate .H/Na-H(+) C10H18O2 C16462 n.a.	10-Hydroxygeraniol .H/Na-H(+) C10H18O2 C17621 n.a.	8-Methyl-6-nonenoic acid .H/Na-H(+) C10H18O2 C18202 n.a.
neg	483	191.189	no annotation
neg	484	192.02	Citrate [+1]-H(+) C6H8O7 C00158 HMDB00094	Isocitrate [+1]-H(+) C6H8O7 C00311 HMDB00193	cis-Aconitate [+1]+OH(-) C6H6O6 C00417 HMDB00072	5-Dehydro-4-deoxy-D-glucarate [+1]-H(+) C6H8O7 C00679 n.a.	Monodehydroascorbate +OH(-) C6H7O6 C01041 n.a.	2-Dehydro-3-deoxy-D-glucarate [+1]-H(+) C6H8O7 C03921 n.a.	2,3,4,5-Tetrahydrodipicolinate .H/Na-H(+) C7H9NO4 C03972 HMDB12289	(4R,5S)-4,5,6-Trihydroxy-2,3-dioxohexanoate [+1]-H(+) C6H8O7 C04575 HMDB06511	Dehydroascorbate [+1]+OH(-) C6H6O6 C05422 n.a.	AminoDHS .H/Na-H(+) C7H9NO4 C12108 n.a.
neg	485	192.884	no annotation
neg	486	192.915	no annotation
neg	487	192.962	Acetone .H2PO4K-H(+) C3H6O C00207 HMDB01659	Orotate .H/K-H(+) C5H4N2O4 C00295 HMDB00226	Propanal .H2PO4K-H(+) C3H6O C00479 HMDB03366
neg	488	192.988	sn-Glycerol 3-phosphate .H/Na-H(+) C3H9O6P C00093 HMDB00126	Propanoate .H2PO4Na-H(+) C3H6O2 C00163 HMDB00237	(S)-Lactaldehyde .H2PO4Na-H(+) C3H6O2 C00424 HMDB03052	(R)-Lactaldehyde .H2PO4Na-H(+) C3H6O2 C00937 HMDB06458	3-Hydroxypropanal .H2PO4Na-H(+) C3H6O2 C00969 HMDB03453	2-Chloro-cis,cis-muconate +OH(-) C6H5ClO4 C03572 n.a.	3-Chloro-cis,cis-muconate +OH(-) C6H5ClO4 C03585 n.a.	3-Methyl-cis,cis-hexadienedioate .H/K-H(+) C7H8O4 C04112 n.a.	(2S,3S)-2,3-Dihydro-2,3-dihydroxybenzoate .H/K-H(+) C7H8O4 C04171 n.a.	2-Chloro-2,5-dihydro-5-oxofuran-2-acetate +OH(-) C6H5ClO4 C04522 n.a.	3-Methylmuconolactone .H/K-H(+) C7H8O4 C04558 n.a.	4-Methylmuconolactone .H/K-H(+) C7H8O4 C04559 n.a.	Hydroxyacetone .H2PO4Na-H(+) C3H6O2 C05235 HMDB06961	Lactaldehyde .H2PO4Na-H(+) C3H6O2 C05999 n.a.	2-Hydroxy-6-keto-2,4-heptadienoate .H/K-H(+) C7H8O4 C06210 n.a.	1,6-Dihydroxy-cis-2,4-cyclohexadiene-1-carboxylic acid .H/K-H(+) C7H8O4 C06321 n.a.	Toluene-4-sulfonate .H/Na-H(+) C7H8O3S C06677 n.a.	2-Hydroxy-5-methyl-cis,cis-muconic semialdehyde .H/K-H(+) C7H8O4 C06760 n.a.	5-Chloro-2-hydroxymuconic semialdehyde +OH(-) C6H5ClO4 C07089 n.a.	2-Chloro-3-oxoadipate -H(+) C6H7ClO5 C12836 n.a.	3-Chloro-2-hydroxymuconic semialdehyde +OH(-) C6H5ClO4 C16266 n.a.	4-Methyl-3-oxoadipate-enol-lactone .H/K-H(+) C7H8O4 C18311 n.a.
neg	489	193.021	Citrate [+2]-H(+) C6H8O7 C00158 HMDB00094	Isocitrate [+2]-H(+) C6H8O7 C00311 HMDB00193	5-Dehydro-4-deoxy-D-glucarate [+2]-H(+) C6H8O7 C00679 n.a.	2-Dehydro-3-deoxy-D-glucarate [+2]-H(+) C6H8O7 C03921 n.a.	(4R,5S)-4,5,6-Trihydroxy-2,3-dioxohexanoate [+2]-H(+) C6H8O7 C04575 HMDB06511	Hydantoin-5-propionate .H/Na-H(+) C6H8N2O4 C05565 HMDB01212	1-Butanol .H2PO4Na-H(+) C4H10O C06142 HMDB04327	1-Hydroxy-2-naphthaldehyde .H/Na-H(+) C11H8O2 C11427 n.a.	1-Naphthoic acid .H/Na-H(+) C11H8O2 C14091 n.a.	2-Naphthoic acid .H/Na-H(+) C11H8O2 C14101 n.a.
neg	490	193.046	N-Carbamoyl-L-aspartate +OH(-) C5H8N2O5 C00438 HMDB00828	Ferulate -H(+) C10H10O4 C01494 n.a.	5-Hydroxyconiferaldehyde -H(+) C10H10O4 C12204 n.a.	2-Oxo-6-methylthiohexanoic acid +OH(-) C7H12O3S C17216 n.a.
neg	491	193.082	cis-1,2-Dihydroxy-1,2-dihydro-8-methylnaphthalene +OH(-) C11H12O2 C14083 n.a.	cis-1,2-Dihydroxy-1,2-dihydro-7-methylnaphthalene +OH(-) C11H12O2 C14102 n.a.	5,6,7,8-Tetrahydro-2-naphthoic acid +OH(-) C11H12O2 C14111 n.a.	9-Oxononanoic acid .H/Na-H(+) C9H16O3 C16322 n.a.
neg	492	193.117	Decanoic acid .H/Na-H(+) C10H20O2 C01571 HMDB00511
neg	493	194.086	cis-1,2-Dihydroxy-1,2-dihydro-8-methylnaphthalene [+1]+OH(-) C11H12O2 C14083 n.a.	cis-1,2-Dihydroxy-1,2-dihydro-7-methylnaphthalene [+1]+OH(-) C11H12O2 C14102 n.a.	5,6,7,8-Tetrahydro-2-naphthoic acid [+1]+OH(-) C11H12O2 C14111 n.a.
neg	494	194.879	no annotation
neg	495	194.899	no annotation
neg	496	194.942	Diphosphate +OH(-) P2H4O7 C00013 HMDB00250	Acetate .H2PO4K-H(+) C2H4O2 C00033 HMDB00042	Glycolaldehyde .H2PO4K-H(+) C2H4O2 C00266 HMDB03344	2-Propynal .HPO4Na2-H(+) C3H2O C05985 HMDB06803
neg	497	194.976	(S)-Dihydroorotate .H/K-H(+) C5H6N2O4 C00337 HMDB00528	Phenolic phosphate .H/Na-H(+) C6H7O4P C02734 n.a.
neg	498	195.048	D-Glucono-1,5-lactone +OH(-) C6H10O6 C00198 HMDB00150	2-Dehydro-3-deoxy-D-gluconate +OH(-) C6H10O6 C00204 n.a.	D-Gluconic acid -H(+) C6H12O7 C00257 HMDB00625	D-Mannonate -H(+) C6H12O7 C00514 n.a.	2,4,6/3,5-Pentahydroxycyclohexanone +OH(-) C6H10O6 C00691 n.a.	L-Gulonate -H(+) C6H12O7 C00800 HMDB03290	D-Altronate -H(+) C6H12O7 C00817 n.a.	D-Galactonate -H(+) C6H12O7 C00880 n.a.	L-Gulono-1,4-lactone +OH(-) C6H10O6 C01040 HMDB03466	L-Galactono-1,4-lactone +OH(-) C6H10O6 C01115 n.a.	2-Dehydro-3-deoxy-D-galactonate +OH(-) C6H10O6 C01216 n.a.	(Indol-3-yl)acetamide .H/Na-H(+) C10H10N2O C02693 n.a.	Indole-3-acetaldehyde oxime .H/Na-H(+) C10H10N2O C02937 n.a.	D-Galactono-1,4-lactone +OH(-) C6H10O6 C03383 HMDB02541	2-Deoxy-5-keto-D-gluconic acid +OH(-) C6H10O6 C06892 n.a.	L-Galactonate -H(+) C6H12O7 C15930 n.a.	1,7-Dimethyluric acid -H(+) C7H8N4O3 C16356 n.a.	5-Deoxy glucuronic acid +OH(-) C6H10O6 C16737 n.a.
neg	499	195.08	L-Arginine .H/Na-H(+) C6H14N4O2 C00062 HMDB00517	D-Arginine .H/Na-H(+) C6H14N4O2 C00792 HMDB03416	Phenanthrene +OH(-) C14H10 C11422 n.a.	Anthracene +OH(-) C14H10 C14315 n.a.
neg	500	195.112	(S)-6-Hydroxynicotine +OH(-) C10H14N2O C01056 n.a.	Dethiobiotin -H2O-H(+) C10H18N2O3 C01909 HMDB03581	(R)-6-Hydroxynicotine +OH(-) C10H14N2O C03043 n.a.
neg	501	195.896	no annotation
neg	502	195.942	Carbamate .H2PO4K-H(+) CH3NO2 C01563 HMDB03551
neg	503	195.984	Cysteamine .H2PO4Na-H(+) C2H7NS C01678 HMDB02991	3-Oxoadipyl-CoA .H/Na-H(+) C6H7O4S C02232 n.a.	L-Selenomethionine -H(+) C5H11NO2Se C05335 HMDB03966
neg	504	196.02	N-Acetyl-L-aspartate .H/Na-H(+) C6H9NO5 C01042 HMDB00812	N-Formyl-L-glutamate .H/Na-H(+) C6H9NO5 C01045 HMDB03470	3-Hydroxy-2-methylpyridine-4,5-dicarboxylate -H(+) C8H7NO5 C04604 HMDB06955	Clavulanate-9-aldehyde -H(+) C8H7NO5 C06661 n.a.
neg	505	196.054	D-Gluconic acid [+1]-H(+) C6H12O7 C00257 HMDB00625	3,4-Dihydroxy-L-phenylalanine -H(+) C9H11NO4 C00355 HMDB00181	D-Mannonate [+1]-H(+) C6H12O7 C00514 n.a.	L-Gulonate [+1]-H(+) C6H12O7 C00800 HMDB03290	D-Altronate [+1]-H(+) C6H12O7 C00817 n.a.	D-Galactonate [+1]-H(+) C6H12O7 C00880 n.a.	Hippurate +OH(-) C9H9NO3 C01586 HMDB00714	Cyclohexylsulfamate +OH(-) C6H13NO3S C02824 n.a.	N-Hydroxy-L-tyrosine -H(+) C9H11NO4 C03004 n.a.	L-Galactonate [+1]-H(+) C6H12O7 C15930 n.a.	1,7-Dimethyluric acid [+1]-H(+) C7H8N4O3 C16356 n.a.
neg	506	196.923	Carbonic acid .H2PO4K-H(+) H2CO3 C01353 HMDB03538
neg	507	196.973	no annotation
neg	508	197.015	N-Carbamoyl-L-aspartate .H/Na-H(+) C5H8N2O5 C00438 HMDB00828
neg	509	197.048	Tryptamine .H/K-H(+) C10H12N2 C00398 HMDB00303	3-(4-Hydroxyphenyl)pyruvate +OH(-) C9H8O4 C01179 HMDB00707	Caffeate +OH(-) C9H8O4 C01197 HMDB03501	3-(3,4-Dihydroxyphenyl)lactate -H(+) C9H10O5 C01207 HMDB03503	3-Propylmalate .H/Na-H(+) C7H12O5 C02123 n.a.	(2S)-2-Isopropylmalate .H/Na-H(+) C7H12O5 C02504 HMDB00402	5-Methylthio-D-ribose +OH(-) C6H12O4S C03089 HMDB01087	(2R,3S)-3-Isopropylmalate .H/Na-H(+) C7H12O5 C04411 HMDB12156	2-Hydroxy-3-(4-hydroxyphenyl)propenoate +OH(-) C9H8O4 C05350 HMDB06915	Nicotinurate +OH(-) C8H8N2O3 C05380 HMDB03269	3-Methoxy-4-hydroxymandelate -H(+) C9H10O5 C05584 HMDB00291	Clavaminic acid -H(+) C8H10N2O4 C06660 n.a.	Anatabine .H/K-H(+) C10H12N2 C10126 HMDB04476	trans-2,3-Dihydroxycinnamate +OH(-) C9H8O4 C12623 n.a.	cis-1,2-Dihydroxy-1,2-dihydro-8-methylnaphthalene .H/Na-H(+) C11H12O2 C14083 n.a.	cis-1,2-Dihydroxy-1,2-dihydro-7-methylnaphthalene .H/Na-H(+) C11H12O2 C14102 n.a.	5,6,7,8-Tetrahydro-2-naphthoic acid .H/Na-H(+) C11H12O2 C14111 n.a.
neg	510	197.077	Coniferyl alcohol +OH(-) C10H12O3 C00590 HMDB12915	cis-2,3-Dihydroxy-2,3-dihydro-p-cumate -H(+) C10H14O4 C06579 n.a.
neg	511	197.111	Hercynine -H(+) C9H16N3O2 C05575 n.a.
neg	512	197.15	no annotation
neg	513	198.071	L-Tyrosine +OH(-) C9H11NO3 C00082 HMDB00158	3-Amino-3-(4-hydroxyphenyl)propanoate +OH(-) C9H11NO3 C04368 HMDB03831
neg	514	198.112	Hercynine [+1]-H(+) C9H16N3O2 C05575 n.a.	Ecgonine methyl ester -H(+) C10H17NO3 C12448 HMDB06406
neg	515	198.913	Diphosphate .H/Na-H(+) P2H4O7 C00013 HMDB00250
neg	516	198.993	D-Erythrose 4-phosphate -H(+) C4H9O7P C00279 HMDB01321	2-Oxo-4-phosphonobutanoate +OH(-) C4H7O6P C17941 n.a.
neg	517	199.018	D-Glucono-1,5-lactone .H/Na-H(+) C6H10O6 C00198 HMDB00150	2-Dehydro-3-deoxy-D-gluconate .H/Na-H(+) C6H10O6 C00204 n.a.	2,4,6/3,5-Pentahydroxycyclohexanone .H/Na-H(+) C6H10O6 C00691 n.a.	4-Maleylacetoacetate -H(+) C8H8O6 C01036 HMDB02052	L-Gulono-1,4-lactone .H/Na-H(+) C6H10O6 C01040 HMDB03466	4-Fumarylacetoacetate -H(+) C8H8O6 C01061 HMDB01268	L-Galactono-1,4-lactone .H/Na-H(+) C6H10O6 C01115 n.a.	2-Dehydro-3-deoxy-D-galactonate .H/Na-H(+) C6H10O6 C01216 n.a.	D-Galactono-1,4-lactone .H/Na-H(+) C6H10O6 C03383 HMDB02541	2-Hydroxy-5-carboxymethylmuconate semialdehyde -H(+) C8H8O6 C04642 n.a.	cis-4,5-Dihydroxycyclohexa-1(6),2-diene-1,2-dicarboxylate -H(+) C8H8O6 C04783 n.a.	2-Deoxy-5-keto-D-gluconic acid .H/Na-H(+) C6H10O6 C06892 n.a.	3,5-Dihydroxyphenylglyoxylate +OH(-) C8H6O5 C12325 n.a.	2-Hydroxyisophthalic acid +OH(-) C8H6O5 C14097 n.a.	5-Deoxy glucuronic acid .H/Na-H(+) C6H10O6 C16737 n.a.
neg	518	199.036	Coniferyl aldehyde .H/Na-H(+) C10H10O3 C02666 n.a.	3-Methylindolepyruvate -NH3-H(+) C12H11NO3 C05644 n.a.	2,4-Dinitrotoluene +OH(-) C7H6N2O4 C11006 n.a.
neg	519	199.069	Uridine -CO2-H(+) C9H12N2O6 C00299 HMDB00296	Pseudouridine -CO2-H(+) C9H12N2O6 C02067 HMDB00767	Dihydroclavaminic acid -H(+) C8H12N2O4 C06659 n.a.
neg	520	199.092	Iridotrial +OH(-) C10H14O3 C06070 n.a.
neg	521	199.131	Decahydro-2-naphthoic acid +OH(-) C11H18O2 C14113 n.a.
neg	522	199.166	Dodecanoic acid -H(+) C12H24O2 C02679 HMDB00638
neg	523	199.909	HSO3- .H2PO4Na-H(+) HSO3 C11481 HMDB01033
neg	524	200.068	Dihydroclavaminic acid [+1]-H(+) C8H12N2O4 C06659 n.a.	2'-Aminobiphenyl-2,3-diol -H(+) C12H11NO2 C08061 n.a.	4-Amino-2-hydroxylamino-6-nitrotoluene +OH(-) C7H9N3O3 C16403 n.a.	L-Homophenylalanine .H/Na-H(+) C10H13NO2 C17235 n.a.
neg	525	200.095	no annotation
neg	526	200.126	no annotation
neg	527	200.17	Dodecanoic acid [+1]-H(+) C12H24O2 C02679 HMDB00638
neg	528	200.901	no annotation
neg	529	200.95	Acetate .HPO4Na2-H(+) C2H4O2 C00033 HMDB00042	Glycolaldehyde .HPO4Na2-H(+) C2H4O2 C00266 HMDB03344
neg	530	200.975	3-Phosphonooxypyruvate +OH(-) C3H5O7P C03232 HMDB01024
neg	531	201	D-Erythrose 4-phosphate [+2]-H(+) C4H9O7P C00279 HMDB01321	2-Pyrone-4,6-dicarboxylate +OH(-) C7H4O6 C03671 n.a.	4-Carboxy-2-hydroxy-cis,cis-muconate -H(+) C7H6O7 C04324 n.a.	(E)-4-Oxobut-1-ene-1,2,4-tricarboxylate -H(+) C7H6O7 C04434 n.a.	4-Carboxy-2-hydroxyhexa-2,4-dienedioate -H(+) C7H6O7 C04451 n.a.
neg	532	201.047	Coniferyl alcohol .H/Na-H(+) C10H12O3 C00590 HMDB12915	2,2',3-Trihydroxybiphenyl -H(+) C12H10O3 C03569 n.a.	Dibenzo-p-dioxin +OH(-) C12H8O2 C07732 n.a.
neg	533	201.08	Proclavaminic acid -H(+) C8H14N2O4 C06658 n.a.	Bis(4-hydroxyphenyl)methane [+2]-H(+) C13H12O2 C14298 n.a.
neg	534	201.107	(3R)-3-Isopropenyl-6-oxoheptanoate +OH(-) C10H16O3 C11405 n.a.	(3S)-3-Isopropenyl-6-oxoheptanoate +OH(-) C10H16O3 C11419 n.a.
neg	535	201.948	Carbamate .HPO4Na2-H(+) CH3NO2 C01563 HMDB03551
neg	536	202.047	L-Tyrosine .H/Na-H(+) C9H11NO3 C00082 HMDB00158	Indolepyruvate -H(+) C11H9NO3 C00331 HMDB00734	3-Amino-3-(4-hydroxyphenyl)propanoate .H/Na-H(+) C9H11NO3 C04368 HMDB03831
neg	537	202.106	N6-(delta2-Isopentenyl)-adenine -H(+) C10H13N5 C04083 n.a.
neg	538	202.931	Carbonic acid .HPO4Na2-H(+) H2CO3 C01353 HMDB03538
neg	539	202.991	3-Phospho-D-glycerate +OH(-) C3H7O7P C00197 n.a.	D-Xylonate .H/K-H(+) C5H10O6 C00502 n.a.	L-Arabinonate .H/K-H(+) C5H10O6 C00545 HMDB00539	2-Phospho-D-glycerate +OH(-) C3H7O7P C00631 HMDB03391	L-Xylonate .H/K-H(+) C5H10O6 C05411 n.a.	L-Lyxonate .H/K-H(+) C5H10O6 C05412 n.a.	3,5-Dihydroxyphenylglyoxylate .H/Na-H(+) C8H6O5 C12325 n.a.	2-Hydroxyisophthalic acid .H/Na-H(+) C8H6O5 C14097 n.a.	7-Methylxanthine .H/K-H(+) C6H6N4O2 C16353 HMDB01991	3-Methylxanthine .H/K-H(+) C6H6N4O2 C16357 HMDB01886	1-Methylxanthine .H/K-H(+) C6H6N4O2 C16358 n.a.
neg	540	203.049	Indolepyruvate [+1]-H(+) C11H9NO3 C00331 HMDB00734	Mannitol .H/Na-H(+) C6H14O6 C00392 HMDB00765	D-Sorbitol .H/Na-H(+) C6H14O6 C00794 HMDB00247	Galactitol .H/Na-H(+) C6H14O6 C01697 HMDB00107	Fluoren-9-ol .H/Na-H(+) C13H10O C06711 n.a.	Perillic acid .H/K-H(+) C10H14O2 C11924 HMDB04586	Myrtenic acid .H/K-H(+) C10H14O2 C11940 n.a.	10-Oxogeranial .H/K-H(+) C10H14O2 C17622 n.a.
neg	541	203.079	L-Tryptophan -H(+) C11H12N2O2 C00078 HMDB00929
neg	542	204.013	2,4-Diamino-6-nitrotoluene .H/K-H(+) C7H9N3O2 C16396 n.a.	2,6-Diamino-4-nitrotoluene .H/K-H(+) C7H9N3O2 C16397 n.a.
neg	543	204.063	L-Adrenaline .H/Na-H(+) C9H13NO3 C00788 HMDB00068	Indolelactate -H(+) C11H11NO3 C02043 HMDB00671	L-Normetanephrine .H/Na-H(+) C9H13NO3 C05589 HMDB00819	5-Methoxyindoleacetate -H(+) C11H11NO3 C05660 HMDB04096
neg	544	204.085	L-Tryptophan [+1]-H(+) C11H12N2O2 C00078 HMDB00929	6-Acetamido-2-oxohexanoate +OH(-) C8H13NO4 C05548 HMDB12150	N2-Acetyl-L-aminoadipate semialdehyde +OH(-) C8H13NO4 C12988 n.a.
neg	545	204.119	8-Amino-7-oxononanoate +OH(-) C9H17NO3 C01092 n.a.	Pantothenol -H(+) C9H19NO4 C05944 HMDB04231
neg	546	204.91	no annotation
neg	547	204.962	Butanoylphosphate .H/K-H(+) C4H9O5P C02527 n.a.	3-Butyn-1-ol .H2PO4K-H(+) C4H6O C06146 n.a.
neg	548	205.002	Dibenzofuran .H/K-H(+) C12H8O C07729 n.a.
neg	549	205.03	Lipoate -H(+) C8H14O2S2 C00725 HMDB01451	(R)-2-Hydroxybutane-1,2,4-tricarboxylate -H(+) C7H10O7 C01251 HMDB03518	2-Methylcitrate -H(+) C7H10O7 C02225 n.a.	(Z)-But-1-ene-1,2,4-tricarboxylate +OH(-) C7H8O6 C04002 n.a.	(Z)-But-2-ene-1,2,3-tricarboxylate +OH(-) C7H8O6 C04225 HMDB06357	(2S,3R)-3-Hydroxybutane-1,2,3-tricarboxylate -H(+) C7H10O7 C04593 HMDB06471	Homoisocitrate -H(+) C7H10O7 C05662 n.a.	N-Trimethyl-2-aminoethylphosphonate .H/K-H(+) C5H15NO3P C06459 n.a.	Dibenzo-p-dioxin .H/Na-H(+) C12H8O2 C07732 n.a.
neg	550	205.082	cis-2,3-Dihydro-2,3-dihydroxybiphenyl +OH(-) C12H12O2 C06589 n.a.	(3R)-3-Isopropenyl-6-oxoheptanoate .H/Na-H(+) C10H16O3 C11405 n.a.	(3S)-3-Isopropenyl-6-oxoheptanoate .H/Na-H(+) C10H16O3 C11419 n.a.	3-Dimethylallyl-4-hydroxybenzoate -H(+) C12H14O3 C12458 n.a.
neg	551	205.116	Plastoquinol-1 -H(+) C13H18O2 C02185 n.a.	N6-Acetyl-L-lysine +OH(-) C8H16N2O3 C02727 HMDB00206	N2-Acetyl-L-lysine +OH(-) C8H16N2O3 C12989 HMDB00446
neg	552	205.156	7,8-Diaminononanoate +OH(-) C9H20N2O2 C01037 n.a.	N6,N6,N6-Trimethyl-L-lysine +OH(-) C9H20N2O2 C03793 HMDB01325	Xanthoxin -CO2-H(+) C15H22O3 C13453 n.a.
neg	553	205.913	no annotation
neg	554	205.981	O-Phospho-L-serine .H/Na-H(+) C3H8NO6P C01005 HMDB00272	2-Aminoacrylate .H2PO4Na-H(+) C3H5NO2 C02218 HMDB03609	L-2,3-Dihydrodipicolinate .H/K-H(+) C7H7NO4 C03340 HMDB12247	3-Methylpyrrole-2,4-dicarboxylic acid .H/K-H(+) C7H7NO4 C12477 n.a.	4-Methyl-5-nitrocatechol .H/K-H(+) C7H7NO4 C18315 n.a.
neg	555	206.047	4-(2-Aminophenyl)-2,4-dioxobutanoate -H(+) C10H9NO4 C01252 HMDB00978	4-Hydroxy-2-quinolinecarboxylic acid +OH(-) C10H7NO3 C01717 HMDB00715	N-Acetylisatin +OH(-) C10H7NO3 C02172 n.a.	2-Formaminobenzoylacetate -H(+) C10H9NO4 C05835 n.a.	3-Amino-4,7-dihydroxy-8-methylcoumarin -H(+) C10H9NO4 C12466 n.a.
neg	556	206.083	N-Acetyl-L-phenylalanine -H(+) C11H13NO3 C03519 HMDB00512	N-Acetyl-D-phenylalanine -H(+) C11H13NO3 C05620 n.a.	3-Dimethylallyl-4-hydroxybenzoate [+1]-H(+) C12H14O3 C12458 n.a.
neg	557	206.16	7,8-Diaminononanoate [+1]+OH(-) C9H20N2O2 C01037 n.a.	N6,N6,N6-Trimethyl-L-lysine [+1]+OH(-) C9H20N2O2 C03793 HMDB01325
neg	558	206.91	no annotation
neg	559	206.942	Glycerone phosphate .H/K-H(+) C3H7O6P C00111 HMDB01473	D-Glyceraldehyde 3-phosphate .H/K-H(+) C3H7O6P C00118 n.a.	Propenoate .H2PO4K-H(+) C3H4O2 C00511 n.a.	Methylglyoxal .H2PO4K-H(+) C3H4O2 C00546 HMDB01167
neg	560	207.062	Sinapoyl aldehyde -H(+) C11H12O4 C05610 n.a.	N-Carbamyl-L-glutamate +OH(-) C6H10N2O5 C05829 n.a.	Benzylsuccinate -H(+) C11H12O4 C09816 HMDB12127	1,2-Dihydroxy-7-hydroxymethylnaphthalene +OH(-) C11H10O3 C14105 n.a.	cis-2-Carboxycyclohexyl-acetic acid .H/Na-H(+) C9H14O4 C14112 n.a.
neg	561	207.097	LL-2,6-Diaminoheptanedioate +OH(-) C7H14N2O4 C00666 HMDB01370	meso-2,6-Diaminoheptanedioate +OH(-) C7H14N2O4 C00680 n.a.	(3R)-6-Hydroxy-3-isopropenyl-heptanoate .H/Na-H(+) C10H18O3 C11404 n.a.	(5R)-6-Hydroxy-5-isopropenyl-2-methylhexanoate .H/Na-H(+) C10H18O3 C11406 n.a.	(3S)-6-Hydroxy-3-isopropenyl-heptanoate .H/Na-H(+) C10H18O3 C11417 n.a.	(5S)-6-Hydroxy-5-isopropenyl-2-methylhexanoate .H/Na-H(+) C10H18O3 C11420 n.a.	3-Dimethylallyl-4-hydroxybenzaldehyde +OH(-) C12H14O2 C12459 n.a.
neg	562	207.129	no annotation
neg	563	207.149	no annotation
neg	564	207.996	L-Alanine .H2PO4Na-H(+) C3H7NO2 C00041 HMDB00161	beta-Alanine .H2PO4Na-H(+) C3H7NO2 C00099 HMDB00056	D-Alanine .H2PO4Na-H(+) C3H7NO2 C00133 HMDB01310	Sarcosine .H2PO4Na-H(+) C3H7NO2 C00213 HMDB00271	Alanine .H2PO4Na-H(+) C3H7NO2 C01401 n.a.	2,3,4,5-Tetrahydrodipicolinate .H/K-H(+) C7H9NO4 C03972 HMDB12289	AminoDHS .H/K-H(+) C7H9NO4 C12108 n.a.
neg	565	208.05	4-(2-Aminophenyl)-2,4-dioxobutanoate [+2]-H(+) C10H9NO4 C01252 HMDB00978	2-Formaminobenzoylacetate [+2]-H(+) C10H9NO4 C05835 n.a.	3-Amino-4,7-dihydroxy-8-methylcoumarin [+2]-H(+) C10H9NO4 C12466 n.a.
neg	566	208.065	Sinapoyl aldehyde [+1]-H(+) C11H12O4 C05610 n.a.	Benzylsuccinate [+1]-H(+) C11H12O4 C09816 HMDB12127	1,2-Dihydroxy-7-hydroxymethylnaphthalene [+1]+OH(-) C11H10O3 C14105 n.a.
neg	567	208.1	LL-2,6-Diaminoheptanedioate [+1]+OH(-) C7H14N2O4 C00666 HMDB01370	meso-2,6-Diaminoheptanedioate [+1]+OH(-) C7H14N2O4 C00680 n.a.	N-Succinyl-2-L-amino-6-oxoheptanedioate -HPO3-H(+) C11H15NO8 C04462 HMDB12266	3-Dimethylallyl-4-hydroxybenzaldehyde [+1]+OH(-) C12H14O2 C12459 n.a.
neg	568	208.855	no annotation
neg	569	208.891	no annotation
neg	570	208.98	Glycerone .H2PO4Na-H(+) C3H6O3 C00184 HMDB01882	(S)-Lactate .H2PO4Na-H(+) C3H6O3 C00186 HMDB00190	(R)-Lactate .H2PO4Na-H(+) C3H6O3 C00256 HMDB01311	D-Glyceraldehyde .H2PO4Na-H(+) C3H6O3 C00577 n.a.	3-Hydroxypropanoate .H2PO4Na-H(+) C3H6O3 C01013 HMDB00700
neg	571	208.995	Hydantoin-5-propionate .H/K-H(+) C6H8N2O4 C05565 HMDB01212	1-Butanol .H2PO4K-H(+) C4H10O C06142 HMDB04327	Isoprene .HPO4Na2-H(+) C5H8 C16521 n.a.
neg	572	209.077	Sinapyl alcohol -H(+) C11H14O4 C02325 HMDB13070	cis-1,2-Dihydroxy-1,2-dihydro-7-hydroxymethylnaphthalene +OH(-) C11H12O3 C14104 n.a.
neg	573	209.114	(-)-Jasmonic acid -H(+) C12H18O3 C08491 n.a.	(+)-7-Isojasmonic acid -H(+) C12H18O3 C16317 n.a.
neg	574	209.982	cis-Aconitate [+1]+Cl(-) C6H6O6 C00417 HMDB00072	Trimethylamine N-oxide .H2PO4K-H(+) C3H9NO C01104 HMDB00925	(R)-1-Aminopropan-2-ol .H2PO4K-H(+) C3H9NO C03194 n.a.	Dehydroascorbate [+1]+Cl(-) C6H6O6 C05422 n.a.
neg	575	210.035	N-Acetyl-L-glutamate .H/Na-H(+) C7H11NO5 C00624 HMDB01138	L-Dopachrome +OH(-) C9H7NO4 C01693 HMDB01430	L-2-Amino-6-oxoheptanedioate .H/Na-H(+) C7H11NO5 C03871 n.a.	5,6-Dihydroxyindole-2-carboxylate +OH(-) C9H7NO4 C04185 HMDB01253	5-(2'-Formylethyl)-4,6-dihydroxypicolinate -H(+) C9H9NO5 C05654 n.a.	Betalamic acid -H(+) C9H9NO5 C08538 n.a.	AminoDHQ .H/Na-H(+) C7H11NO5 C12109 n.a.	3-Amino-4,7-dihydroxycoumarin +OH(-) C9H7NO4 C12468 n.a.
neg	576	210.084	Sinapyl alcohol [+1]-H(+) C11H14O4 C02325 HMDB13070
neg	577	210.116	(-)-Jasmonic acid [+1]-H(+) C12H18O3 C08491 n.a.	(+)-7-Isojasmonic acid [+1]-H(+) C12H18O3 C16317 n.a.	Carboxyspermidine .H/Na-H(+) C8H19N3O2 C18172 n.a.
neg	578	210.96	cis-Aconitate .H/K-H(+) C6H6O6 C00417 HMDB00072	Dehydroascorbate .H/K-H(+) C6H6O6 C05422 n.a.	3-Sulfocatechol .H/Na-H(+) C6H6O5S C06336 n.a.	4-Sulfocatechol .H/Na-H(+) C6H6O5S C06674 n.a.
neg	579	210.991	no annotation
neg	580	211.062	L-Arginine .H/K-H(+) C6H14N4O2 C00062 HMDB00517	LL-2,6-Diaminoheptanedioate .H/Na-H(+) C7H14N2O4 C00666 HMDB01370	meso-2,6-Diaminoheptanedioate .H/Na-H(+) C7H14N2O4 C00680 n.a.	D-Arginine .H/K-H(+) C6H14N4O2 C00792 HMDB03416	Ferulate +OH(-) C10H10O4 C01494 n.a.	(R)-3-((R)-3-Hydroxybutanoyloxy)butanoate .H/Na-H(+) C8H14O5 C04546 n.a.	N-Methyltryptamine .H/K-H(+) C11H14N2 C06213 HMDB04370	5-Hydroxyconiferaldehyde +OH(-) C10H10O4 C12204 n.a.
neg	581	211.091	no annotation
neg	582	211.128	Traumatin -H(+) C12H20O3 C16309 n.a.	12-Oxo-9(Z)-dodecenoic acid -H(+) C12H20O3 C16311 n.a.
neg	583	211.994	N-Acetyl-L-aspartate .H/K-H(+) C6H9NO5 C01042 HMDB00812	N-Formyl-L-glutamate .H/K-H(+) C6H9NO5 C01045 HMDB03470	4-Phospho-L-aspartate -H(+) C4H8NO7P C03082 HMDB12250	2-Amino-3-oxo-4-phosphonooxybutyrate -H(+) C4H8NO7P C07335 n.a.	5,6-Indolequinone-2-carboxylic acid .H/Na-H(+) C9H5NO4 C17938 n.a.	2-Phosphinomethylmalate [+1]-H(+) C5H9O7P C17947 n.a.
neg	584	212.089	no annotation
neg	585	212.124	no annotation
neg	586	212.898	no annotation
neg	587	212.947	no annotation
neg	588	212.989	Phenol .H2PO4Na-H(+) C6H6O C00146 HMDB00228	N-Carbamoyl-L-aspartate .H/K-H(+) C5H8N2O5 C00438 HMDB00828	Butanal .HPO4Na2-H(+) C4H8O C01412 HMDB03543
neg	589	213.013	2-Deoxy-D-ribose 1-phosphate -H(+) C5H11O7P C00672 HMDB01351	2-Deoxy-D-ribose 5-phosphate -H(+) C5H11O7P C00673 HMDB01031	D-Glucono-1,5-lactone 6-phosphate -CO2-H(+) C6H11O9P C01236 HMDB01127	2-Dehydro-3-deoxy-D-galactonate 6-phosphate -CO2-H(+) C6H11O9P C01286 n.a.	3-Propylmalate .H/K-H(+) C7H12O5 C02123 n.a.	(2S)-2-Isopropylmalate .H/K-H(+) C7H12O5 C02504 HMDB00402	(2R,3S)-3-Isopropylmalate .H/K-H(+) C7H12O5 C04411 HMDB12156	2-Dehydro-3-deoxy-6-phospho-D-gluconate -CO2-H(+) C6H11O9P C04442 HMDB01376	trans-O-Hydroxybenzylidenepyruvate .H/Na-H(+) C10H8O4 C06203 n.a.	2-Hydroxychromene-2-carboxylate .H/Na-H(+) C10H8O4 C06204 n.a.	2-Deoxy-5-keto-D-gluconic acid 6-phosphate -CO2-H(+) C6H11O9P C06893 n.a.	1-Deoxy-D-xylulose 5-phosphate -H(+) C5H11O7P C11437 HMDB01213
neg	590	213.072	2,3-Dihydroxy-p-cumate +OH(-) C10H12O4 C06580 n.a.	5-Hydroxyconiferyl alcohol +OH(-) C10H12O4 C12205 n.a.
neg	591	213.084	N2-Succinyl-L-ornithine -H2O-H(+) C9H16N2O5 C03415 HMDB01199	N6-Acetyl-LL-2,6-diaminoheptanedioate -H2O-H(+) C9H16N2O5 C04390 n.a.	(1-Ribosylimidazole)-4-acetate -CO2-H(+) C10H14N2O6 C05131 HMDB02331	gamma-Glutamyl-gamma-aminobutyrate -H2O-H(+) C9H16N2O5 C15767 HMDB12161
neg	592	213.107	no annotation
neg	593	213.121	Dethiobiotin -H(+) C10H18N2O3 C01909 HMDB03581
neg	594	213.144	no annotation
neg	595	213.181	no annotation
neg	596	213.983	Aminoacetone .HPO4Na2-H(+) C3H7NO C01888 HMDB02134	3-Aminopropanal .HPO4Na2-H(+) C3H7NO C05665 n.a.
neg	597	214.046	sn-glycero-3-Phosphoethanolamine -H(+) C5H14NO6P C01233 HMDB00114	Phenylacetylglycine .H/Na-H(+) C10H11NO3 C05598 n.a.	4-Amino-2,6-dinitrotoluene +OH(-) C7H7N3O4 C16394 n.a.	2-Amino-4,6-dinitrotoluene +OH(-) C7H7N3O4 C16395 n.a.	FR 900098 +OH(-) C5H12NO5P C17942 n.a.
neg	598	214.063	3,4-Dihydroxy-L-phenylalanine +OH(-) C9H11NO4 C00355 HMDB00181	N-Hydroxy-L-tyrosine +OH(-) C9H11NO4 C03004 n.a.
neg	599	214.124	Dethiobiotin [+1]-H(+) C10H18N2O3 C01909 HMDB03581	Hydroxyatrazine +OH(-) C8H15N5O C06552 n.a.
neg	600	214.184	no annotation
neg	601	214.89	Diphosphate .H/K-H(+) P2H4O7 C00013 HMDB00250
neg	602	214.932	Glyoxylate .HPO4Na2-H(+) C2H2O3 C00048 HMDB00119
neg	603	214.971	Propanoate .HPO4Na2-H(+) C3H6O2 C00163 HMDB00237	(S)-Lactaldehyde .HPO4Na2-H(+) C3H6O2 C00424 HMDB03052	(R)-Lactaldehyde .HPO4Na2-H(+) C3H6O2 C00937 HMDB06458	3-Hydroxypropanal .HPO4Na2-H(+) C3H6O2 C00969 HMDB03453	Hydroxyacetone .HPO4Na2-H(+) C3H6O2 C05235 HMDB06961	Lactaldehyde .HPO4Na2-H(+) C3H6O2 C05999 n.a.	Protoanemonin .H2PO4Na-H(+) C5H4O2 C07090 n.a.	2-Chloro-3-oxoadipate .H/Na-H(+) C6H7ClO5 C12836 n.a.
neg	604	215.03	D-Fructose 6-phosphate -CO2-H(+) C6H13O9P C00085 n.a.	D-Glucose 6-phosphate -CO2-H(+) C6H13O9P C00092 n.a.	D-Glucose 1-phosphate -CO2-H(+) C6H13O9P C00103 HMDB01586	D-Mannose 6-phosphate -CO2-H(+) C6H13O9P C00275 HMDB01078	alpha-D-Galactose 1-phosphate -CO2-H(+) C6H13O9P C00446 HMDB00645	D-Mannose 1-phosphate -CO2-H(+) C6H13O9P C00636 HMDB06330	beta-D-Glucose 1-phosphate -CO2-H(+) C6H13O9P C00663 n.a.	alpha-D-Glucose 6-phosphate -CO2-H(+) C6H13O9P C00668 HMDB01401	D-Fructose 1-phosphate -CO2-H(+) C6H13O9P C01094 HMDB01076	D-Tagatose 6-phosphate -CO2-H(+) C6H13O9P C01097 HMDB06873	D-Galactose 6-phosphate -CO2-H(+) C6H13O9P C01113 n.a.	beta-D-Glucose 6-phosphate -CO2-H(+) C6H13O9P C01172 HMDB03498	Inositol 1-phosphate -CO2-H(+) C6H13O9P C01177 HMDB00213	Ferulate .H/Na-H(+) C10H10O4 C01494 n.a.	Bergapten -H(+) C12H8O4 C01557 n.a.	Sorbose 1-phosphate -CO2-H(+) C6H13O9P C02888 HMDB06797	beta-D-Fructose 2-phosphate -CO2-H(+) C6H13O9P C03267 HMDB06800	myo-Inositol 4-phosphate -CO2-H(+) C6H13O9P C03546 HMDB01313	1D-myo-Inositol 3-phosphate -CO2-H(+) C6H13O9P C04006 HMDB06814	beta-D-Fructose 6-phosphate -CO2-H(+) C6H13O9P C05345 HMDB03971	D-arabino-Hex-3-ulose 6-phosphate -CO2-H(+) C6H13O9P C06019 n.a.	Theophylline +Cl(-) C7H8N4O2 C07130 HMDB01889	Theobromine +Cl(-) C7H8N4O2 C07480 HMDB02825	2-C-Methyl-D-erythritol 4-phosphate -H(+) C5H13O7P C11434 n.a.	5-Hydroxyconiferaldehyde .H/Na-H(+) C10H10O4 C12204 n.a.	1,7-Dimethylxanthine +Cl(-) C7H8N4O2 C13747 HMDB01860	L-Gulose 1-phosphate -CO2-H(+) C6H13O9P C15924 n.a.	L-Galactose 1-phosphate -CO2-H(+) C6H13O9P C15926 n.a.
neg	605	215.06	(S)-6-Hydroxynicotine .H/K-H(+) C10H14N2O C01056 n.a.	3-(3,4-Dihydroxyphenyl)lactate +OH(-) C9H10O5 C01207 HMDB03503	(R)-6-Hydroxynicotine .H/K-H(+) C10H14N2O C03043 n.a.	3-Methoxy-4-hydroxymandelate +OH(-) C9H10O5 C05584 HMDB00291	Clavaminic acid +OH(-) C8H10N2O4 C06660 n.a.	Caffeine .H/Na-H(+) C8H10N4O2 C07481 HMDB01847	Bis(4-hydroxyphenyl)methanol -H(+) C13H12O3 C18215 n.a.
neg	606	215.085	no annotation
neg	607	215.099	gamma-Glutamyl-gamma-aminobutyraldehyde -H(+) C9H16N2O4 C15700 n.a.
neg	608	215.121	Hercynine +OH(-) C9H16N3O2 C05575 n.a.
neg	609	215.154	no annotation
neg	610	215.213	no annotation
neg	611	216.033	Bergapten [+1]-H(+) C12H8O4 C01557 n.a.	Theophylline [+1]+Cl(-) C7H8N4O2 C07130 HMDB01889	Theobromine [+1]+Cl(-) C7H8N4O2 C07480 HMDB02825	2-C-Methyl-D-erythritol 4-phosphate [+1]-H(+) C5H13O7P C11434 n.a.	1,7-Dimethylxanthine [+1]+Cl(-) C7H8N4O2 C13747 HMDB01860
neg	612	216.065	3-Methylindolepyruvate -H(+) C12H11NO3 C05644 n.a.	Clavaminic acid [+1]+OH(-) C8H10N2O4 C06660 n.a.	2,4-Dihydroxylamino-6-nitrotoluene +OH(-) C7H9N3O4 C16402 n.a.	2-Amino-5-hydroxyl-4-hydroxylamino-6-nitrotoluene +OH(-) C7H9N3O4 C16414 n.a.	Bis(4-hydroxyphenyl)methanol [+1]-H(+) C13H12O3 C18215 n.a.
neg	613	216.089	cis-2,3-Dihydroxy-2,3-dihydro-p-cumate [+1]+OH(-) C10H14O4 C06579 n.a.
neg	614	216.131	beta-Alanyl-L-lysine -H(+) C9H19N3O3 C05341 n.a.	gamma-L-Glutamylputrescine -H(+) C9H19N3O3 C15699 HMDB12230
neg	615	216.922	Orthophosphate .H2PO4Na-H(+) H3PO4 C00009 HMDB01429
neg	616	216.987	3-(4-Hydroxyphenyl)pyruvate .H/K-H(+) C9H8O4 C01179 HMDB00707	Caffeate .H/K-H(+) C9H8O4 C01197 HMDB03501	2-Hydroxy-3-(4-hydroxyphenyl)propenoate .H/K-H(+) C9H8O4 C05350 HMDB06915	trans-2,3-Dihydroxycinnamate .H/K-H(+) C9H8O4 C12623 n.a.
neg	617	217.025	Coniferyl alcohol .H/K-H(+) C10H12O3 C00590 HMDB12915
neg	618	217.106	gamma-Glutamyl-gamma-aminobutyraldehyde [+2]-H(+) C9H16N2O4 C15700 n.a.
neg	619	217.169	Dodecanoic acid +OH(-) C12H24O2 C02679 HMDB00638
neg	620	217.206	no annotation
neg	621	217.254	no annotation
neg	622	217.921	no annotation
neg	623	218.029	4-Amino-2-methyl-5-phosphomethylpyrimidine -H(+) C6H10N3O4P C04556 n.a.
neg	624	218.1	Zeatin -H(+) C10H13N5O C00371 n.a.	Pantothenate -H(+) C9H17NO5 C00864 HMDB00210	D-4'-Phosphopantothenate -HPO3-H(+) C9H18NO8P C03492 HMDB01016	Hydroxyatrazine .H/Na-H(+) C8H15N5O C06552 n.a.	cis-Zeatin -H(+) C10H13N5O C15545 n.a.
neg	625	218.905	no annotation
neg	626	218.993	4-Sulfobenzoate +OH(-) C7H6O5S C02236 n.a.	4,5-Dihydroxyphthalate .H/Na-H(+) C8H6O6 C03233 n.a.	5-Sulfosalicylate [+2]-H(+) C7H6O6S C16199 n.a.
neg	627	219.042	Cyclohexanol .H2PO4Na-H(+) C6H12O C00854 HMDB12971	Iridotrial .H/K-H(+) C10H14O3 C06070 n.a.	Clavaminic acid .H/Na-H(+) C8H10N2O4 C06660 n.a.
neg	628	219.096	Hercynine .H/Na-H(+) C9H16N3O2 C05575 n.a.	Proclavaminic acid +OH(-) C8H14N2O4 C06658 n.a.
neg	629	219.131	no annotation
neg	630	219.171	5-Hydroxy-1-(4-hydroxyphenyl)-3-decanone -CO2-H(+) C16H24O3 C17747 n.a.
neg	631	219.911	no annotation
neg	632	220.08	N-Acetyl-D-glucosamine -H(+) C8H15NO6 C00140 HMDB00215	N-Acetyl-D-glucosamine 6-phosphate -HPO3-H(+) C8H16NO9P C00357 HMDB01062	N-Acetyl-D-mannosamine -H(+) C8H15NO6 C00645 HMDB01129	N-Acetyl-D-galactosamine -H(+) C8H15NO6 C01132 HMDB00853	N-Acetyl-D-mannosamine 6-phosphate -HPO3-H(+) C8H16NO9P C04257 HMDB01121	N-Acetyl-alpha-D-glucosamine 1-phosphate -HPO3-H(+) C8H16NO9P C04501 n.a.	N-Acetyl-D-galactosamine 6-phosphate -HPO3-H(+) C8H16NO9P C06376 n.a.	N2-Acetyl-L-aminoadipate +OH(-) C8H13NO5 C12986 n.a.
neg	633	220.89	no annotation
neg	634	220.971	3-Sulfomuconate -H(+) C6H6O7S C06675 n.a.	4-Sulfolactone -H(+) C6H6O7S C06676 n.a.	5-Hydroxyisourate .H/K-H(+) C5H4N4O4 C11821 n.a.
neg	635	220.999	4-Maleylacetoacetate .H/Na-H(+) C8H8O6 C01036 HMDB02052	4-Fumarylacetoacetate .H/Na-H(+) C8H8O6 C01061 HMDB01268	4-Sulfobenzoate [+2]+OH(-) C7H6O5S C02236 n.a.	2-Hydroxy-5-carboxymethylmuconate semialdehyde .H/Na-H(+) C8H8O6 C04642 n.a.	cis-4,5-Dihydroxycyclohexa-1(6),2-diene-1,2-dicarboxylate .H/Na-H(+) C8H8O6 C04783 n.a.	Dibenzo-p-dioxin .H/K-H(+) C12H8O2 C07732 n.a.	Angelicin +Cl(-) C11H6O3 C09060 n.a.	Psoralen +Cl(-) C11H6O3 C09305 n.a.
neg	636	221.078	N-Acetyl-D-glucosamine [+1]-H(+) C8H15NO6 C00140 HMDB00215	N-Acetyl-D-mannosamine [+1]-H(+) C8H15NO6 C00645 HMDB01129	N-Acetyl-D-galactosamine [+1]-H(+) C8H15NO6 C01132 HMDB00853	2-Oxo-8-methylthiooctanoic acid +OH(-) C9H16O3S C17224 n.a.
neg	637	221.111	N6-Acetyl-N6-hydroxy-L-lysine +OH(-) C8H16N2O4 C03955 n.a.
neg	638	221.145	Dodecanoic acid .H/Na-H(+) C12H24O2 C02679 HMDB00638
neg	639	221.89	HSO3- .HPO4Na2-H(+) HSO3 C11481 HMDB01033
neg	640	221.955	O-Phospho-L-serine .H/K-H(+) C3H8NO6P C01005 HMDB00272	2-Aminoacrylate .H2PO4K-H(+) C3H5NO2 C02218 HMDB03609
neg	641	222.031	7,8-Dihydro-7,8-dihydroxykynurenate -H(+) C10H9NO5 C01249 n.a.	Xanthurenic acid +OH(-) C10H7NO4 C02470 HMDB00881	4-(2-Amino-3-hydroxyphenyl)-2,4-dioxobutanoate -H(+) C10H9NO5 C05645 HMDB04083	4-(2-Amino-5-hydroxyphenyl)-2,4-dioxobutanoate -H(+) C10H9NO5 C05652 n.a.	6-Hydroxykynurenate +OH(-) C10H7NO4 C05663 n.a.
neg	642	222.077	Indolelactate +OH(-) C11H11NO3 C02043 HMDB00671	5-Methoxyindoleacetate +OH(-) C11H11NO3 C05660 HMDB04096
neg	643	222.113	N6-Acetyl-N6-hydroxy-L-lysine [+1]+OH(-) C8H16N2O4 C03955 n.a.
neg	644	222.882	no annotation
neg	645	222.911	no annotation
neg	646	222.959	Hydroxypyruvate .H2PO4Na-H(+) C3H4O4 C00168 HMDB01352	Malonate .H2PO4Na-H(+) C3H4O4 C00383 HMDB00691	2-Hydroxy-3-oxopropanoate .H2PO4Na-H(+) C3H4O4 C01146 HMDB06938	3-Carboxy-cis,cis-muconate .H/K-H(+) C7H6O6 C01163 n.a.	2-Carboxy-2,5-dihydro-5-oxofuran-2-acetate .H/K-H(+) C7H6O6 C01278 n.a.	Maleylpyruvate .H/K-H(+) C7H6O6 C02167 n.a.	4-Sulfobenzoate .H/Na-H(+) C7H6O5S C02236 n.a.	3-Fumarylpyruvate .H/K-H(+) C7H6O6 C02514 n.a.	3-Carboxy-2-hydroxymuconate semialdehyde .H/K-H(+) C7H6O6 C04480 n.a.	4-Carboxy-2-hydroxymuconate semialdehyde .H/K-H(+) C7H6O6 C04484 n.a.	3-Carboxy-2,5-dihydro-5-oxofuran-2-acetate .H/K-H(+) C7H6O6 C04553 n.a.	2-Hydroxy-2-hydropyrone-4,6-dicarboxylate .H/K-H(+) C7H6O6 C05375 n.a.
neg	647	222.995	4-Hydroxybutanoic acid .H2PO4Na-H(+) C4H8O3 C00989 HMDB00710	(R)-3-Hydroxybutanoate .H2PO4Na-H(+) C4H8O3 C01089 HMDB00011	2-Hydroxybutanoic acid .H2PO4Na-H(+) C4H8O3 C05984 HMDB00008	(S)-3-Hydroxyisobutyrate .H2PO4Na-H(+) C4H8O3 C06001 n.a.
neg	648	223.025	Putrescine .H2PO4K-H(+) C4H12N2 C00134 HMDB01414
neg	649	223.091	3-Dimethylallyl-4-hydroxybenzoate +OH(-) C12H14O3 C12458 n.a.
neg	650	223.126	no annotation
neg	651	223.991	L-Serine .H2PO4Na-H(+) C3H7NO3 C00065 HMDB00187	DL-Serine .H2PO4Na-H(+) C3H7NO3 C00716 n.a.	D-Serine .H2PO4Na-H(+) C3H7NO3 C00740 HMDB03406	2-(Acetamidomethylene)succinate .H/K-H(+) C7H9NO5 C01215 n.a.
neg	652	224.027	Indolepyruvate .H/Na-H(+) C11H9NO3 C00331 HMDB00734	6-Acetamido-2-oxohexanoate .H/K-H(+) C8H13NO4 C05548 HMDB12150	Diethanolamine .H2PO4Na-H(+) C4H11NO2 C06772 HMDB04437	N2-Acetyl-L-aminoadipate semialdehyde .H/K-H(+) C8H13NO4 C12988 n.a.
neg	653	224.095	N-Acetyl-L-phenylalanine +OH(-) C11H13NO3 C03519 HMDB00512	N-Acetyl-D-phenylalanine +OH(-) C11H13NO3 C05620 n.a.	3-Dimethylallyl-4-hydroxybenzoate [+1]+OH(-) C12H14O3 C12458 n.a.
neg	654	224.129	Methyl jasmonate [+1]-H(+) C13H20O3 C11512 n.a.	(+)-7-Isomethyljasmonate [+1]-H(+) C13H20O3 C16318 n.a.
neg	655	224.912	no annotation
neg	656	224.951	Glycerone .H2PO4K-H(+) C3H6O3 C00184 HMDB01882	(S)-Lactate .H2PO4K-H(+) C3H6O3 C00186 HMDB00190	(R)-Lactate .H2PO4K-H(+) C3H6O3 C00256 HMDB01311	D-Glyceraldehyde .H2PO4K-H(+) C3H6O3 C00577 n.a.	3-Hydroxypropanoate .H2PO4K-H(+) C3H6O3 C01013 HMDB00700	3-Butynoate .HPO4Na2-H(+) C4H4O2 C06144 n.a.
neg	657	224.971	no annotation
neg	658	225.027	Chorismate -H(+) C10H10O6 C00251 HMDB12199	Prephenate -H(+) C10H10O6 C00254 HMDB12283	Isochorismate -H(+) C10H10O6 C00885 n.a.	cis-2,3-Dihydro-2,3-dihydroxybiphenyl .H/K-H(+) C12H12O2 C06589 n.a.	p-Xylene .H2PO4Na-H(+) C8H10 C06756 n.a.	Ethylbenzene .H2PO4Na-H(+) C8H10 C07111 n.a.	m-Xylene .H2PO4Na-H(+) C8H10 C07208 n.a.	o-Xylene .H2PO4Na-H(+) C8H10 C07212 n.a.	Cyclohexane .HPO4Na2-H(+) C6H12 C11249 n.a.	1-Naphthalenesulfonic acid +OH(-) C10H8O3S C16201 n.a.	2-Naphthalenesulfonic acid +OH(-) C10H8O3S C16202 n.a.
neg	659	225.081	L-Kynurenine +OH(-) C10H12N2O3 C00328 n.a.	Porphobilinogen -H(+) C10H14N2O4 C00931 HMDB00245	N6-Acetyl-N6-hydroxy-L-lysine .H/Na-H(+) C8H16N2O4 C03955 n.a.	Sinapoyl aldehyde +OH(-) C11H12O4 C05610 n.a.	Formyl-5-hydroxykynurenamine +OH(-) C10H12N2O3 C05647 HMDB12948	Benzylsuccinate +OH(-) C11H12O4 C09816 HMDB12127	4,4'-Dihydroxy-alpha-methylstilbene -H(+) C15H14O2 C13632 n.a.
neg	660	225.107	no annotation
neg	661	225.141	no annotation
neg	662	225.181	no annotation
neg	663	226.092	Carboxyspermidine .H/K-H(+) C8H19N3O2 C18172 n.a.
neg	664	226.145	no annotation
neg	665	226.181	no annotation
neg	666	226.212	no annotation
neg	667	226.924	no annotation
neg	668	226.968	Glycerol .H2PO4K-H(+) C3H8O3 C00116 HMDB00131	p-Benzoquinone .H2PO4Na-H(+) C6H4O2 C00472 HMDB03364	Diacetyl .HPO4Na2-H(+) C4H6O2 C00741 HMDB03407	Cyclopropanecarboxylate .HPO4Na2-H(+) C4H6O2 C16267 n.a.	2-Chloro-5-methylmaleylacetate .H/Na-H(+) C7H7ClO5 C18305 n.a.	3-Chloro-2-methylmaleylacetate .H/Na-H(+) C7H7ClO5 C18310 n.a.
neg	669	227.01	Lipoate .H/Na-H(+) C8H14O2S2 C00725 HMDB01451	(R)-2-Hydroxybutane-1,2,4-tricarboxylate .H/Na-H(+) C7H10O7 C01251 HMDB03518	2-Methylcitrate .H/Na-H(+) C7H10O7 C02225 n.a.	(2S,3R)-3-Hydroxybutane-1,2,3-tricarboxylate .H/Na-H(+) C7H10O7 C04593 HMDB06471	Homoisocitrate .H/Na-H(+) C7H10O7 C05662 n.a.	1,2-Dihydroxy-7-hydroxymethylnaphthalene .H/K-H(+) C11H10O3 C14105 n.a.	2-Oxo-7-methylthioheptanoic acid .H/K-H(+) C8H14O3S C17220 n.a.
neg	670	227.041	LL-2,6-Diaminoheptanedioate .H/K-H(+) C7H14N2O4 C00666 HMDB01370	meso-2,6-Diaminoheptanedioate .H/K-H(+) C7H14N2O4 C00680 n.a.	D-Glucarate +OH(-) C6H10O8 C00818 n.a.	D-Galactarate +OH(-) C6H10O8 C00879 n.a.	L-Serine-phosphoethanolamine -H(+) C5H13N2O6P C03872 n.a.	3-Dimethylallyl-4-hydroxybenzaldehyde .H/K-H(+) C12H14O2 C12459 n.a.
neg	671	227.098	2,6-Dihydroxypseudooxynicotine +OH(-) C10H14N2O3 C15986 n.a.
neg	672	227.136	no annotation
neg	673	227.155	no annotation
neg	674	227.197	Tetradecanoic acid -H(+) C14H28O2 C06424 HMDB00806
neg	675	227.991	no annotation
neg	676	228.063	N-Acetyl-L-phenylalanine .H/Na-H(+) C11H13NO3 C03519 HMDB00512	N-Acetyl-D-phenylalanine .H/Na-H(+) C11H13NO3 C05620 n.a.
neg	677	228.097	no annotation
neg	678	228.139	no annotation
neg	679	228.2	Tetradecanoic acid [+1]-H(+) C14H28O2 C06424 HMDB00806
neg	680	228.926	Formylphosphonate .H2PO4Na-H(+) CH3O4P C17943 n.a.
neg	681	228.972	Citrate .H/K-H(+) C6H8O7 C00158 HMDB00094	Isocitrate .H/K-H(+) C6H8O7 C00311 HMDB00193	5-Dehydro-4-deoxy-D-glucarate .H/K-H(+) C6H8O7 C00679 n.a.	2-Dehydro-3-deoxy-D-glucarate .H/K-H(+) C6H8O7 C03921 n.a.	(4R,5S)-4,5,6-Trihydroxy-2,3-dioxohexanoate .H/K-H(+) C6H8O7 C04575 HMDB06511
neg	682	229.009	D-Ribose 5-phosphate -H(+) C5H11O8P C00117 HMDB01548	D-Ribulose 5-phosphate -H(+) C5H11O8P C00199 HMDB00618	D-Xylulose 5-phosphate -H(+) C5H11O8P C00231 HMDB00868	Quinate .H/K-H(+) C7H12O6 C00296 n.a.	alpha-D-Ribose 1-phosphate -H(+) C5H11O8P C00620 HMDB01489	L-Ribulose 5-phosphate -H(+) C5H11O8P C01101 n.a.	D-Arabinose 5-phosphate -H(+) C5H11O8P C01112 HMDB11734	L-Xylulose 5-phosphate -H(+) C5H11O8P C03291 n.a.	alpha-D-Xylose 1-phosphate -H(+) C5H11O8P C03737 n.a.	beta-L-Arabinose 1-phosphate -H(+) C5H11O8P C03906 HMDB12195	L-Xylulose 1-phosphate -H(+) C5H11O8P C06441 n.a.	2-(2'-Methylthio)ethylmalic acid .H/Na-H(+) C7H12O5S C17210 n.a.	3-(2'-Methylthio)ethylmalic acid .H/Na-H(+) C7H12O5S C17212 n.a.	2-Phosphinomethylmalate +OH(-) C5H9O7P C17947 n.a.
neg	683	229.078	no annotation
neg	684	229.1	no annotation
neg	685	229.137	Traumatin +OH(-) C12H20O3 C16309 n.a.	12-Oxo-9(Z)-dodecenoic acid +OH(-) C12H20O3 C16311 n.a.
neg	686	229.17	cis-11-Methyl-2-dodecenoic acid +OH(-) C13H24O2 C18206 n.a.
neg	687	230.013	D-Ribose 5-phosphate [+1]-H(+) C5H11O8P C00117 HMDB01548	D-Glucuronate [+1]+Cl(-) C6H10O7 C00191 HMDB00127	D-Ribulose 5-phosphate [+1]-H(+) C5H11O8P C00199 HMDB00618	D-Xylulose 5-phosphate [+1]-H(+) C5H11O8P C00231 HMDB00868	D-Galacturonate [+1]+Cl(-) C6H10O7 C00333 n.a.	D-Tagaturonate [+1]+Cl(-) C6H10O7 C00558 HMDB11731	3-Dehydro-L-gulonate [+1]+Cl(-) C6H10O7 C00618 HMDB06334	alpha-D-Ribose 1-phosphate [+1]-H(+) C5H11O8P C00620 HMDB01489	D-Fructuronate [+1]+Cl(-) C6H10O7 C00905 n.a.	L-Ribulose 5-phosphate [+1]-H(+) C5H11O8P C01101 n.a.	D-Arabinose 5-phosphate [+1]-H(+) C5H11O8P C01112 HMDB11734	L-Xylulose 5-phosphate [+1]-H(+) C5H11O8P C03291 n.a.	alpha-D-Xylose 1-phosphate [+1]-H(+) C5H11O8P C03737 n.a.	beta-L-Arabinose 1-phosphate [+1]-H(+) C5H11O8P C03906 HMDB12195	L-Xylulose 1-phosphate [+1]-H(+) C5H11O8P C06441 n.a.	2-Keto-D-gluconic acid [+1]+Cl(-) C6H10O7 C06473 n.a.	2-Phosphinomethylmalate [+1]+OH(-) C5H9O7P C17947 n.a.	N-Acetyldemethylphosphinothricin .H/Na-H(+) C6H12NO5P C17949 n.a.
neg	688	230.04	p-Hydroxyphenylacetylglycine .H/Na-H(+) C10H11NO4 C05596 HMDB00735	4-Hydroxylamino-2,6-dinitrotoluene +OH(-) C7H7N3O5 C16392 n.a.	2-Hydroxylamino-4,6-dinitrotoluene +OH(-) C7H7N3O5 C16393 n.a.
neg	689	230.082	Pinosylvin [+1]+OH(-) C14H12O2 C01745 n.a.	(+)-cis-3,4-Dihydrophenanthrene-3,4-diol [+1]+OH(-) C14H12O2 C04468 n.a.	Ergothioneine [+1]-H(+) C9H16N3O2S C05570 HMDB03045	Anthracene cis-1,2-dihydrodiol [+1]+OH(-) C14H12O2 C16203 n.a.
neg	690	230.881	no annotation
neg	691	230.909	no annotation
neg	692	230.98	no annotation
neg	693	231.037	Phenanthrene-3,4-diol .H/Na-H(+) C14H10O2 C03164 n.a.	1,2-Anthracenediol .H/Na-H(+) C14H10O2 C16204 n.a.
neg	694	231.093	N2-Succinyl-L-ornithine -H(+) C9H16N2O5 C03415 HMDB01199	N6-Acetyl-LL-2,6-diaminoheptanedioate -H(+) C9H16N2O5 C04390 n.a.	(-)-Jasmonic acid .H/Na-H(+) C12H18O3 C08491 n.a.	gamma-Glutamyl-gamma-aminobutyrate -H(+) C9H16N2O5 C15767 HMDB12161	(+)-7-Isojasmonic acid .H/Na-H(+) C12H18O3 C16317 n.a.
neg	695	231.132	N6-(L-1,3-Dicarboxypropyl)-L-lysine -CO2-H(+) C11H20N2O6 C00449 HMDB00279	Dethiobiotin +OH(-) C10H18N2O3 C01909 HMDB03581
neg	696	232.09	no annotation
neg	697	232.13	no annotation
neg	698	232.897	Orthophosphate .H2PO4K-H(+) H3PO4 C00009 HMDB01429	Acetate .HPO4K2-H(+) C2H4O2 C00033 HMDB00042	Glycolaldehyde .HPO4K2-H(+) C2H4O2 C00266 HMDB03344
neg	699	232.916	no annotation
neg	700	232.999	D-Gluconic acid .H/K-H(+) C6H12O7 C00257 HMDB00625	Cyclohexanone .H2PO4K-H(+) C6H10O C00414 HMDB03315	D-Mannonate .H/K-H(+) C6H12O7 C00514 n.a.	L-Gulonate .H/K-H(+) C6H12O7 C00800 HMDB03290	D-Altronate .H/K-H(+) C6H12O7 C00817 n.a.	D-Galactonate .H/K-H(+) C6H12O7 C00880 n.a.	4-Phospho-D-erythronate +OH(-) C4H9O8P C03393 n.a.	2-Hydroxy-6-ketononatrienedioate .H/Na-H(+) C9H8O6 C12624 n.a.	L-Galactonate .H/K-H(+) C6H12O7 C15930 n.a.	3-Hexenal .H2PO4K-H(+) C6H10O C16310 n.a.
neg	701	233.077	Bis(4-hydroxyphenyl)methanol +OH(-) C13H12O3 C18215 n.a.
neg	702	233.099	N2-Succinyl-L-ornithine [+2]-H(+) C9H16N2O5 C03415 HMDB01199	N6-Acetyl-LL-2,6-diaminoheptanedioate [+2]-H(+) C9H16N2O5 C04390 n.a.	gamma-Glutamyl-gamma-aminobutyrate [+2]-H(+) C9H16N2O5 C15767 HMDB12161
neg	703	233.145	cis-11-Methyl-2-dodecenoic acid .H/Na-H(+) C13H24O2 C18206 n.a.
neg	704	234.01	L-Proline .H2PO4Na-H(+) C5H9NO2 C00148 HMDB00162	3,4-Dihydroxy-L-phenylalanine .H/K-H(+) C9H11NO4 C00355 HMDB00181	D-Proline .H2PO4Na-H(+) C5H9NO2 C00763 HMDB03411	N-Hydroxy-L-tyrosine .H/K-H(+) C9H11NO4 C03004 n.a.	4-Hydroxylamino-2,6-dinitrotoluene .H/Na-H(+) C7H7N3O5 C16392 n.a.	2-Hydroxylamino-4,6-dinitrotoluene .H/Na-H(+) C7H7N3O5 C16393 n.a.
neg	705	234.079	3-Methylindolepyruvate +OH(-) C12H11NO3 C05644 n.a.	Bis(4-hydroxyphenyl)methanol [+1]+OH(-) C13H12O3 C18215 n.a.
neg	706	234.104	Slaframine [+1]+Cl(-) C10H18N2O2 C06185 n.a.	N-Acetyl-L-citrulline +OH(-) C8H15N3O4 C15532 HMDB00856
neg	707	234.883	no annotation
neg	708	234.965	Fumarate .H2PO4Na-H(+) C4H4O4 C00122 HMDB00134	Maleic acid .H2PO4Na-H(+) C4H4O4 C01384 HMDB00176	4,5-Dihydroxyphthalate .H/K-H(+) C8H6O6 C03233 n.a.	2-Oxo-3-hydroxy-4-phosphobutanoate .H/Na-H(+) C4H7O8P C06054 HMDB06801
neg	709	235.063	2-Hydroxy-6-oxo-6-phenylhexa-2,4-dienoate +OH(-) C12H10O4 C01273 n.a.	L-Formylkynurenine -H(+) C11H12N2O4 C02700 n.a.	2,2',3-Trihydroxydiphenylether +OH(-) C12H10O4 C07733 n.a.
neg	710	235.093	3-Dimethylallyl-4-hydroxymandelic acid -H(+) C13H16O4 C12457 HMDB00822	2-Oxo-9-methylthiononanoic acid +OH(-) C10H18O3S C17228 n.a.
neg	711	235.127	N2-(D-1-Carboxyethyl)-L-lysine +OH(-) C9H18N2O4 C04020 n.a.
neg	712	235.158	no annotation
neg	713	236.028	L-Valine .H2PO4Na-H(+) C5H11NO2 C00183 HMDB00883	5-Aminopentanoate .H2PO4Na-H(+) C5H11NO2 C00431 HMDB03355	Betaine .H2PO4Na-H(+) C5H11NO2 C00719 HMDB00043	sn-glycero-3-Phosphoethanolamine .H/Na-H(+) C5H14NO6P C01233 HMDB00114	4-Methylaminobutyrate .H2PO4Na-H(+) C5H11NO2 C15987 n.a.
neg	714	236.087	1D-1-Guanidino-1-deoxy-3-dehydro-scyllo-inositol +OH(-) C7H13N3O5 C04673 n.a.
neg	715	236.13	N2-(D-1-Carboxyethyl)-L-lysine [+1]+OH(-) C9H18N2O4 C04020 n.a.
neg	716	236.868	no annotation
neg	717	236.907	no annotation
neg	718	236.971	Succinate .H2PO4Na-H(+) C4H6O4 C00042 HMDB00254	Methylmalonate .H2PO4Na-H(+) C4H6O4 C02170 HMDB00202	N-Formiminoglycine .H2PO4K-H(+) C3H6N2O2 C02718 n.a.	4-Phospho-D-erythronate .H/Na-H(+) C4H9O8P C03393 n.a.
neg	719	237.004	5-Carboxy-2-oxohept-3-enedioate .H/Na-H(+) C8H8O7 C04052 n.a.	5-Carboxymethyl-2-hydroxymuconate .H/Na-H(+) C8H8O7 C04186 n.a.	2-C-Methyl-D-erythritol 4-phosphate .H/Na-H(+) C5H13O7P C11434 n.a.
neg	720	237.058	3-Deoxy-D-manno-octulosonate -H(+) C8H14O8 C01187 n.a.	3-Deoxy-D-manno-octulosonate 8-phosphate -HPO3-H(+) C8H15O11P C04478 n.a.
neg	721	237.108	no annotation
neg	722	237.141	no annotation
neg	723	238.006	L-Threonine .H2PO4Na-H(+) C4H9NO3 C00188 HMDB00167	L-Homoserine .H2PO4Na-H(+) C4H9NO3 C00263 HMDB00719	L-Allothreonine .H2PO4Na-H(+) C4H9NO3 C05519 HMDB04041
neg	724	238.111	beta-Alanyl-L-lysine .H/Na-H(+) C9H19N3O3 C05341 n.a.	gamma-L-Glutamylputrescine .H/Na-H(+) C9H19N3O3 C15699 HMDB12230
neg	725	238.142	no annotation
neg	726	238.902	no annotation
neg	727	238.953	Urea-1-carboxylate .H2PO4K-H(+) C2H4N2O3 C01010 n.a.	4-Carboxy-2-hydroxy-cis,cis-muconate .H/K-H(+) C7H6O7 C04324 n.a.	(E)-4-Oxobut-1-ene-1,2,4-tricarboxylate .H/K-H(+) C7H6O7 C04434 n.a.	4-Carboxy-2-hydroxyhexa-2,4-dienedioate .H/K-H(+) C7H6O7 C04451 n.a.	Benzoyl phosphate .H/K-H(+) C7H7O5P C06206 n.a.	5-Sulfosalicylate .H/Na-H(+) C7H6O6S C16199 n.a.
neg	728	238.987	Styrene .H2PO4K-H(+) C8H8 C07083 n.a.
neg	729	239.056	L-Tryptophan +Cl(-) C11H12N2O2 C00078 HMDB00929	2-Succinylbenzoate +OH(-) C11H10O5 C02730 n.a.	(1R,6R)-6-Hydroxy-2-succinylcyclohexa-2,4-diene-1-carboxylate -H(+) C11H12O6 C05817 n.a.	2-Hydroxy-7-hydroxymethylchromene-2-carboxylate +OH(-) C11H10O5 C14106 n.a.	2-Hydroxy-4-hydroxymethylbenzalpyruvate +OH(-) C11H10O5 C14107 n.a.
neg	730	239.121	no annotation
neg	731	239.155	no annotation
neg	732	239.196	2-trans,6-trans-Farnesol +OH(-) C15H26O C01126 n.a.	(-)-alpha-Bisabolol +OH(-) C15H26O C09621 n.a.	Nerolidol +OH(-) C15H26O C09704 n.a.	(1E,4S,5E,7R)-Germacra-1(10),5-dien-11-ol +OH(-) C15H26O C16143 n.a.
neg	733	239.249	no annotation
neg	734	239.895	no annotation
neg	735	239.991	no annotation
neg	736	240.047	O-Succinyl-L-homoserine .H/Na-H(+) C8H13NO6 C01118 n.a.	7,8-Dihydro-7,8-dihydroxykynurenate +OH(-) C10H9NO5 C01249 n.a.	(1-Ribosylimidazole)-4-acetate -NH3-H(+) C10H14N2O6 C05131 HMDB02331	4-(2-Amino-3-hydroxyphenyl)-2,4-dioxobutanoate +OH(-) C10H9NO5 C05645 HMDB04083	4-(2-Amino-5-hydroxyphenyl)-2,4-dioxobutanoate +OH(-) C10H9NO5 C05652 n.a.
neg	737	240.079	Zeatin .H/Na-H(+) C10H13N5O C00371 n.a.	Pantothenate .H/Na-H(+) C9H17NO5 C00864 HMDB00210	cis-Zeatin .H/Na-H(+) C10H13N5O C15545 n.a.
neg	738	240.096	no annotation
neg	739	240.125	no annotation
neg	740	240.884	no annotation
neg	741	240.941	Isoprene .HPO4K2-H(+) C5H8 C16521 n.a.
neg	742	240.972	Oxaloglutarate .H/K-H(+) C7H8O7 C05533 n.a.
neg	743	240.999	Nicotinamide .H2PO4Na-H(+) C6H6N2O C00153 HMDB01406	3-(Imidazol-4-yl)-2-oxopropyl phosphate .H/Na-H(+) C6H9N2O5P C01267 HMDB12236	4-Carboxy-4-hydroxy-2-oxoadipate .H/Na-H(+) C7H8O8 C04115 n.a.	2,3-Dihydroxy-4'-chlorobiphenyl .H/Na-H(+) C12H9ClO2 C06586 n.a.	p-Xylene .H2PO4K-H(+) C8H10 C06756 n.a.	Ethylbenzene .H2PO4K-H(+) C8H10 C07111 n.a.	m-Xylene .H2PO4K-H(+) C8H10 C07208 n.a.	o-Xylene .H2PO4K-H(+) C8H10 C07212 n.a.	2,3-Diketo-5-methylthiopentyl-1-phosphate -H(+) C6H11O6PS C15650 n.a.	2-Hydroxy-3-keto-5-methylthiopentenyl-1-phosphate -H(+) C6H11O6PS C15651 n.a.	6-Deoxy-5-ketofructose 1-phosphate -H(+) C6H11O8P C16848 n.a.
neg	744	241.051	5-Hydroxy-L-tryptophan .H/Na-H(+) C11H12N2O3 C00643 HMDB00472	7,8-Dihydro-7,8-dihydroxykynurenate [+1]+OH(-) C10H9NO5 C01249 n.a.	5-Phosphonooxy-L-lysine -H(+) C6H15N2O6P C03366 n.a.	4-(2-Amino-3-hydroxyphenyl)-2,4-dioxobutanoate [+1]+OH(-) C10H9NO5 C05645 HMDB04083	4-(2-Amino-5-hydroxyphenyl)-2,4-dioxobutanoate [+1]+OH(-) C10H9NO5 C05652 n.a.	2-Hydroxy-2H-benzo[h]chromene-2-carboxylate -H(+) C14H10O4 C11425 n.a.	cis-4-(1'-Hydroxynaphth-2'-yl)-2-oxobut-3-enoate -H(+) C14H10O4 C11426 n.a.	4-(3-Hydroxy-2-naphthyl)-2-oxobut-3-enoic acid -H(+) C14H10O4 C16210 n.a.
neg	745	241.072	Thymidine -H(+) C10H14N2O5 C00214 HMDB00273	Sinapate +OH(-) C11H12O5 C00482 n.a.	Lumichrome -H(+) C12H10N4O2 C01727 n.a.	3-Hydroxy-L-kynurenine +OH(-) C10H12N2O4 C03227 HMDB11631	5-Hydroxykynurenine +OH(-) C10H12N2O4 C05651 HMDB12819	4,5-Bisphenol-o-quinone -H(+) C15H14O3 C13628 n.a.
neg	746	241.115	no annotation
neg	747	241.135	Aristolochene .H/K-H(+) C15H24 C02004 n.a.	(+)-delta-Cadinene .H/K-H(+) C15H24 C06394 n.a.	beta-Caryophyllene .H/K-H(+) C15H24 C09629 n.a.	Humulene .H/K-H(+) C15H24 C09684 n.a.	Longifolene .H/K-H(+) C15H24 C09699 n.a.	Vetispiradiene .H/K-H(+) C15H24 C12142 n.a.	(+)-Germacrene A .H/K-H(+) C15H24 C16141 n.a.	gamma-Humulene .H/K-H(+) C15H24 C16829 n.a.
neg	748	241.176	no annotation
neg	749	241.213	12-Methyltetradecanoic acid -H(+) C15H30O2 C16665 n.a.
neg	750	241.889	no annotation
neg	751	242.075	CMP -HPO3-H(+) C9H14N3O8P C00055 HMDB00095	Cytidine -H(+) C9H13N3O5 C00475 HMDB00089	Lumichrome [+1]-H(+) C12H10N4O2 C01727 n.a.	1-Guanidino-1-deoxy-scyllo-inositol .H/Na-H(+) C7H15N3O5 C04280 n.a.	gamma-Glutamyl-beta-cyanoalanine -H(+) C9H13N3O5 C05711 n.a.	3'-CMP -HPO3-H(+) C9H14N3O8P C05822 n.a.	Pantothenol .H/K-H(+) C9H19NO4 C05944 HMDB04231
neg	752	242.111	(S)-Norlaudanosoline -CO2-H(+) C16H17NO4 C02916 n.a.	Lycorine -CO2-H(+) C16H17NO4 C08532 n.a.
neg	753	242.14	no annotation
neg	754	242.167	no annotation
neg	755	242.215	12-Methyltetradecanoic acid [+1]-H(+) C15H30O2 C16665 n.a.
neg	756	242.885	Propynoate .HPO4K2-H(+) C3H2O2 C00804 HMDB06804
neg	757	242.96	2-Oxobutanoate .HPO4Na2-H(+) C4H6O3 C00109 HMDB00005	Acetoacetate .HPO4Na2-H(+) C4H6O3 C00164 HMDB00060	Succinate semialdehyde .HPO4Na2-H(+) C4H6O3 C00232 HMDB01259	(S)-Methylmalonate semialdehyde .HPO4Na2-H(+) C4H6O3 C06002 HMDB02217	3-Sulfomuconate .H/Na-H(+) C6H6O7S C06675 n.a.	4-Sulfolactone .H/Na-H(+) C6H6O7S C06676 n.a.	2-Hydroxy-1,4-benzoquinone .H2PO4Na-H(+) C6H4O3 C07103 n.a.
neg	758	242.983	Benzyl alcohol .H2PO4K-H(+) C7H8O C00556 HMDB03119	3-Cresol .H2PO4K-H(+) C7H8O C01467 HMDB02048	4-Cresol .H2PO4K-H(+) C7H8O C01468 HMDB01858	o-Cresol .H2PO4K-H(+) C7H8O C01542 HMDB02055	1-Naphthalenesulfonic acid +Cl(-) C10H8O3S C16201 n.a.	2-Naphthalenesulfonic acid +Cl(-) C10H8O3S C16202 n.a.
neg	759	243.016	L-Fuculose 1-phosphate -H(+) C6H13O8P C01099 n.a.	L-Rhamnulose 1-phosphate -H(+) C6H13O8P C01131 n.a.	2-Succinylbenzoate .H/Na-H(+) C11H10O5 C02730 n.a.	L-Fucose 1-phosphate -H(+) C6H13O8P C02985 HMDB01265	Methylimidazole acetaldehyde .H2PO4Na-H(+) C6H8N2O C05827 HMDB04181	cis-2,3-Dihydro-2,3-dihydroxy-4'-chlorobiphenyl .H/Na-H(+) C12H11ClO2 C06585 n.a.	2-Hydroxy-7-hydroxymethylchromene-2-carboxylate .H/Na-H(+) C11H10O5 C14106 n.a.	2-Hydroxy-4-hydroxymethylbenzalpyruvate .H/Na-H(+) C11H10O5 C14107 n.a.
neg	760	243.059	UMP -HPO3-H(+) C9H13N2O9P C00105 HMDB00288	Uridine -H(+) C9H12N2O6 C00299 HMDB00296	Pseudouridine 5'-phosphate -HPO3-H(+) C9H13N2O9P C01168 HMDB01271	3'-UMP -HPO3-H(+) C9H13N2O9P C01368 n.a.	Pseudouridine -H(+) C9H12N2O6 C02067 HMDB00767	5-Phosphonooxy-L-lysine [+2]-H(+) C6H15N2O6P C03366 n.a.	3,3',4'5-Tetrahydroxystilbene -H(+) C14H12O4 C05901 HMDB04215
neg	761	243.107	Carnosine +OH(-) C9H14N4O3 C00386 HMDB00033	Guanidinoproclavaminic acid -H(+) C9H16N4O4 C06657 n.a.
neg	762	243.156	no annotation
neg	763	243.192	no annotation
neg	764	243.936	Hypotaurine .H2PO4K-H(+) C2H7NO2S C00519 HMDB00965	Hydrogen cyanide .(H2PO4)2NaH-H(+) CHN C01326 n.a.
neg	765	244.018	7,8-Dihydro-7,8-dihydroxykynurenate .H/Na-H(+) C10H9NO5 C01249 n.a.	L-Glutamyl 5-phosphate +OH(-) C5H10NO7P C03287 HMDB01228	4-(2-Amino-3-hydroxyphenyl)-2,4-dioxobutanoate .H/Na-H(+) C10H9NO5 C05645 HMDB04083	4-(2-Amino-5-hydroxyphenyl)-2,4-dioxobutanoate .H/Na-H(+) C10H9NO5 C05652 n.a.	Trinitrotoluene +OH(-) C7H5N3O6 C16391 n.a.
neg	766	244.061	Uridine [+1]-H(+) C9H12N2O6 C00299 HMDB00296	Pseudouridine [+1]-H(+) C9H12N2O6 C02067 HMDB00767	3,3',4'5-Tetrahydroxystilbene [+1]-H(+) C14H12O4 C05901 HMDB04215
neg	767	244.116	Guanidinoproclavaminic acid [+1]-H(+) C9H16N4O4 C06657 n.a.
neg	768	244.9	Propenoate .HPO4K2-H(+) C3H4O2 C00511 n.a.	Methylglyoxal .HPO4K2-H(+) C3H4O2 C00546 HMDB01167	Formylphosphonate .H2PO4K-H(+) CH3O4P C17943 n.a.
neg	769	244.978	4-Hydroxybutanoic acid .HPO4Na2-H(+) C4H8O3 C00989 HMDB00710	(R)-3-Hydroxybutanoate .HPO4Na2-H(+) C4H8O3 C01089 HMDB00011	1,2,3-Trihydroxybenzene .H2PO4Na-H(+) C6H6O3 C01108 n.a.	Phloroglucinol .H2PO4Na-H(+) C6H6O3 C02183 n.a.	Benzene-1,2,4-triol .H2PO4Na-H(+) C6H6O3 C02814 n.a.	2-Hydroxybutanoic acid .HPO4Na2-H(+) C4H8O3 C05984 HMDB00008	(S)-3-Hydroxyisobutyrate .HPO4Na2-H(+) C4H8O3 C06001 n.a.	Maltol .H2PO4Na-H(+) C6H6O3 C11918 n.a.
neg	770	245.04	Choline .HPO4Na2-H(+) C5H14NO C00114 HMDB00097	Sinapate .H/Na-H(+) C11H12O5 C00482 n.a.	(R)-5-Phosphomevalonate +OH(-) C6H13O7P C01107 HMDB01343	Isopimpinellin -H(+) C13H10O5 C02162 n.a.	Sedoheptulose 7-phosphate -CO2-H(+) C7H15O10P C05382 n.a.	D-glycero-D-manno-Heptose 7-phosphate -CO2-H(+) C7H15O10P C07836 n.a.	D-glycero-D-manno-Heptose 1-phosphate -CO2-H(+) C7H15O10P C07838 n.a.
neg	771	245.11	Methyl jasmonate .H/Na-H(+) C13H20O3 C11512 n.a.	(+)-7-Isomethyljasmonate .H/Na-H(+) C13H20O3 C16318 n.a.
neg	772	245.137	Traumatic acid +OH(-) C12H20O4 C16308 HMDB00933
neg	773	245.966	Cytosine .H2PO4K-H(+) C4H5N3O C00380 HMDB00630
neg	774	246.022	Pyridoxal phosphate -H(+) C8H10NO6P C00018 HMDB01491	Trinitrotoluene [+2]+OH(-) C7H5N3O6 C16391 n.a.	4-Acetamido-2-amino-6-nitrotoluene .H/K-H(+) C9H11N3O3 C16420 n.a.
neg	775	246.046	(R)-5-Phosphomevalonate [+1]+OH(-) C6H13O7P C01107 HMDB01343	Isopimpinellin [+1]-H(+) C13H10O5 C02162 n.a.	5-Phosphoribosylamine +OH(-) C5H12NO7P C03090 HMDB01128	4-(L-Alanin-3-yl)-2-hydroxy-cis,cis-muconate 6-semialdehyde +OH(-) C9H11NO6 C04796 n.a.	5-(L-Alanin-3-yl)-2-hydroxy-cis,cis-muconate 6-semialdehyde +OH(-) C9H11NO6 C04797 n.a.	4-Amino-4-deoxychorismate .H/Na-H(+) C10H11NO5 C11355 n.a.	N-Cyclohexylformamide .H2PO4Na-H(+) C7H13NO C11519 n.a.
neg	776	246.068	4-(L-Alanin-3-yl)-2-hydroxy-cis,cis-muconate 6-semialdehyde +OH(-) C9H11NO6 C04796 n.a.	5-(L-Alanin-3-yl)-2-hydroxy-cis,cis-muconate 6-semialdehyde +OH(-) C9H11NO6 C04797 n.a.	N-Succinyl-L-glutamate -H(+) C9H13NO7 C05931 n.a.
neg	777	246.108	no annotation
neg	778	246.902	no annotation
neg	779	246.93	no annotation
neg	780	247.02	Pyridoxal phosphate [+1]-H(+) C8H10NO6P C00018 HMDB01491	D-Ribose 5-phosphate +OH(-) C5H11O8P C00117 HMDB01548	D-Ribulose 5-phosphate +OH(-) C5H11O8P C00199 HMDB00618	D-Xylulose 5-phosphate +OH(-) C5H11O8P C00231 HMDB00868	Chorismate .H/Na-H(+) C10H10O6 C00251 HMDB12199	Prephenate .H/Na-H(+) C10H10O6 C00254 HMDB12283	alpha-D-Ribose 1-phosphate +OH(-) C5H11O8P C00620 HMDB01489	Naphthalene .H2PO4Na-H(+) C10H8 C00829 n.a.	Isochorismate .H/Na-H(+) C10H10O6 C00885 n.a.	L-Ribulose 5-phosphate +OH(-) C5H11O8P C01101 n.a.	D-Arabinose 5-phosphate +OH(-) C5H11O8P C01112 HMDB11734	Phenanthrene-3,4-diol .H/K-H(+) C14H10O2 C03164 n.a.	L-Xylulose 5-phosphate +OH(-) C5H11O8P C03291 n.a.	alpha-D-Xylose 1-phosphate +OH(-) C5H11O8P C03737 n.a.	beta-L-Arabinose 1-phosphate +OH(-) C5H11O8P C03906 HMDB12195	L-Xylulose 1-phosphate +OH(-) C5H11O8P C06441 n.a.	1,2-Anthracenediol .H/K-H(+) C14H10O2 C16204 n.a.
neg	781	247.049	Pyridoxamine phosphate -H(+) C8H13N2O5P C00647 HMDB01555	Isopimpinellin [+2]-H(+) C13H10O5 C02162 n.a.	2,6-Dihydroxypseudooxynicotine .H/K-H(+) C10H14N2O3 C15986 n.a.	2,3-Dihydroxy-2'-carboxybiphenyl +OH(-) C13H10O4 C16263 n.a.	5-Acetylamino-6-formylamino-3-methyluracil .H/Na-H(+) C8H10N4O4 C16365 n.a.	4-Hydroxyphenyl-4-hydroxybenzoate +OH(-) C13H10O4 C18216 n.a.
neg	782	247.091	Ergothioneine +OH(-) C9H16N3O2S C05570 HMDB03045	3-Dimethylallyl-4-hydroxyphenylpyruvate -H(+) C14H16O4 C12456 n.a.
neg	783	247.127	Miraxanthin-V -H3PO4-H(+) C17H18N2O6 C08557 n.a.	Abscisic aldehyde -H(+) C15H20O3 C13455 n.a.
neg	784	247.16	no annotation
neg	785	247.99	4-Oxoproline .H2PO4Na-H(+) C5H7NO3 C01877 n.a.	5-Oxoproline .H2PO4Na-H(+) C5H7NO3 C01879 HMDB00267	5-Oxo-D-proline .H2PO4Na-H(+) C5H7NO3 C02237 HMDB00805	L-Glutamyl 5-phosphate .H/Na-H(+) C5H10NO7P C03287 HMDB01228	L-1-Pyrroline-3-hydroxy-5-carboxylate .H2PO4Na-H(+) C5H7NO3 C04281 HMDB01369	1-Pyrroline-4-hydroxy-2-carboxylate .H2PO4Na-H(+) C5H7NO3 C04282 HMDB02234	5-(2'-Formylethyl)-4,6-dihydroxypicolinate .H/K-H(+) C9H9NO5 C05654 n.a.	Betalamic acid .H/K-H(+) C9H9NO5 C08538 n.a.	Trinitrotoluene .H/Na-H(+) C7H5N3O6 C16391 n.a.
neg	786	248.049	Pyridoxamine phosphate [+1]-H(+) C8H13N2O5P C00647 HMDB01555	L-Arogenate .H/Na-H(+) C10H13NO5 C00826 n.a.
neg	787	248.924	Propane-1,2-diol .HPO4K2-H(+) C3H8O2 C00583 HMDB01881	Methane .(H2PO4)2KH-H(+) CH4 C01438 HMDB02714	Propane-1,3-diol .HPO4K2-H(+) C3H8O2 C02457 n.a.	Acetylenedicarboxylate .H2PO4K-H(+) C4H2O4 C03248 n.a.
neg	788	248.949	Methanol .(H2PO4)2NaH-H(+) CH4O C00132 HMDB01875	p-Benzoquinone .HPO4Na2-H(+) C6H4O2 C00472 HMDB03364	2-Hydroxy-2,4-pentadienoate .H2PO4K-H(+) C5H6O3 C00596 n.a.	cis-Acetylacrylate .H2PO4K-H(+) C5H6O3 C07091 n.a.	(2R)-O-Phospho-3-sulfolactate -H(+) C3H7O9PS C11536 n.a.	2-Phosphinomethylmalate .H/K-H(+) C5H9O7P C17947 n.a.
neg	789	248.994	2-Hydroxycyclohexan-1-one .H2PO4K-H(+) C6H10O2 C01147 n.a.	epsilon-Caprolactone .H2PO4K-H(+) C6H10O2 C01880 n.a.
neg	790	249.052	Deoxyuridine .H/Na-H(+) C9H12N2O5 C00526 HMDB00012	Pyridoxamine phosphate [+2]-H(+) C8H13N2O5P C00647 HMDB01555	gamma-L-Glutamyl-L-cysteine -H(+) C8H14N2O5S C00669 HMDB01049	3,4',5-Trihydroxystilbene .H/Na-H(+) C14H12O3 C03582 HMDB03747
neg	791	249.107	N2-Succinyl-L-ornithine +OH(-) C9H16N2O5 C03415 HMDB01199	N6-Acetyl-LL-2,6-diaminoheptanedioate +OH(-) C9H16N2O5 C04390 n.a.	gamma-Glutamyl-gamma-aminobutyrate +OH(-) C9H16N2O5 C15767 HMDB12161	Traumatic acid .H/Na-H(+) C12H20O4 C16308 HMDB00933	2-Oxo-10-methylthiodecanoic acid +OH(-) C11H20O3S C17232 n.a.
neg	792	249.142	no annotation
neg	793	249.984	L-Proline .H2PO4K-H(+) C5H9NO2 C00148 HMDB00162	D-Proline .H2PO4K-H(+) C5H9NO2 C00763 HMDB03411	2-Aminophenol .HPO4Na2-H(+) C6H7NO C01987 n.a.	4-Hydroxyaniline .HPO4Na2-H(+) C6H7NO C02372 HMDB01169	Hydroxylaminobenzene .HPO4Na2-H(+) C6H7NO C02720 n.a.	4-Hydroxylamino-2,6-dinitrotoluene .H/K-H(+) C7H7N3O5 C16392 n.a.	2-Hydroxylamino-4,6-dinitrotoluene .H/K-H(+) C7H7N3O5 C16393 n.a.
neg	794	250.041	L-Leucine .H2PO4Na-H(+) C6H13NO2 C00123 HMDB00687	L-Isoleucine .H2PO4Na-H(+) C6H13NO2 C00407 HMDB00172	6-Aminohexanoate .H2PO4Na-H(+) C6H13NO2 C02378 HMDB01901	(3R)-beta-Leucine .H2PO4Na-H(+) C6H13NO2 C02486 HMDB03640
neg	795	250.105	no annotation
neg	796	250.143	no annotation
neg	797	250.932	Fumarate .H2PO4K-H(+) C4H4O4 C00122 HMDB00134	Maleic acid .H2PO4K-H(+) C4H4O4 C01384 HMDB00176	2-Oxo-3-hydroxy-4-phosphobutanoate .H/K-H(+) C4H7O8P C06054 HMDB06801
neg	798	250.999	L-Asparagine .H2PO4Na-H(+) C4H8N2O3 C00152 HMDB00168	Cinnamaldehyde .H2PO4Na-H(+) C9H8O C00903 HMDB03441	N-Carbamoylsarcosine .H2PO4Na-H(+) C4H8N2O3 C01043 HMDB12265	3-Ureidopropionate .H2PO4Na-H(+) C4H8N2O3 C02642 HMDB00026	trans-1,2-Cyclohexanediol .H2PO4K-H(+) C6H12O2 C03739 n.a.	cis-1,2-Cyclohexanediol .H2PO4K-H(+) C6H12O2 C12313 n.a.
neg	799	251.049	N-Phospho-D-lombricine -H3PO4-H(+) C6H16N4O9P2 C02855 n.a.	2-Hydroxy-6-oxo-6-(2-hydroxyphenyl)-hexa-2,4-dienoate +OH(-) C12H10O5 C07731 n.a.	Tetralin .H2PO4Na-H(+) C10H12 C14114 n.a.	S-(4-Methylthiobutylthiohydroximoyl)-L-cysteine -H(+) C8H16N2O3S2 C17242 n.a.
neg	800	251.122	Strigolactone ABC-rings +OH(-) C14H18O3 C18036 n.a.
neg	801	251.156	Juvenile hormone III acid -H(+) C15H24O3 C16504 n.a.
neg	802	252.002	L-Valine .H2PO4K-H(+) C5H11NO2 C00183 HMDB00883	1H-Imidazole-4-ethanamine .HPO4Na2-H(+) C5H9N3 C00388 HMDB00870	5-Aminopentanoate .H2PO4K-H(+) C5H11NO2 C00431 HMDB03355	Betaine .H2PO4K-H(+) C5H11NO2 C00719 HMDB00043	sn-glycero-3-Phosphoethanolamine .H/K-H(+) C5H14NO6P C01233 HMDB00114	Ureidoglycine .H2PO4Na-H(+) C3H7N3O3 C02091 n.a.	5-(3'-Carboxy-3'-oxopropenyl)-4,6-dihydroxypicolinate -H(+) C10H7NO7 C05641 n.a.	Indoxyl .H2PO4Na-H(+) C8H7NO C05658 HMDB04094	2-Hydroxy-6-oxo-6-(4'-chlorophenyl)-hexa-2,4-dienoate [+1]-H(+) C12H9ClO4 C06587 n.a.	Indolin-2-one .H2PO4Na-H(+) C8H7NO C12312 n.a.	4-Methylaminobutyrate .H2PO4K-H(+) C5H11NO2 C15987 n.a.	4-Methylthiobutanaldoxime .H2PO4Na-H(+) C5H11NOS C17241 n.a.
neg	803	252.027	no annotation
neg	804	252.138	no annotation
neg	805	252.16	Juvenile hormone III acid [+1]-H(+) C15H24O3 C16504 n.a.
neg	806	252.228	no annotation
neg	807	252.843	no annotation
neg	808	252.885	no annotation
neg	809	252.942	Succinate .H2PO4K-H(+) C4H6O4 C00042 HMDB00254	Methylmalonate .H2PO4K-H(+) C4H6O4 C02170 HMDB00202
neg	810	252.983	(-)-Ureidoglycolate .H2PO4Na-H(+) C3H6N2O4 C00603 HMDB01005	cis-1,2-Dihydrobenzene-1,2-diol .HPO4Na2-H(+) C6H8O2 C04091 n.a.	Cyclohexane-1,2-dione .HPO4Na2-H(+) C6H8O2 C06105 n.a.	1,4-Cyclohexanedione .HPO4Na2-H(+) C6H8O2 C08063 n.a.	2-C-Methyl-D-erythritol 4-phosphate .H/K-H(+) C5H13O7P C11434 n.a.
neg	811	253.006	D-Ribitol 5-phosphate .H/Na-H(+) C5H13O8P C01068 n.a.	Deoxyribose .H2PO4Na-H(+) C5H10O4 C01801 HMDB03224	6-Aminopenicillanate .H/K-H(+) C8H12N2O3S C02954 n.a.	Shikimate 3-phosphate -H(+) C7H11O8P C03175 n.a.	2,3-Dihydroxy-3-methylbutanoate .H2PO4Na-H(+) C5H10O4 C04039 n.a.	(R)-2,3-Dihydroxy-3-methylbutanoate .H2PO4Na-H(+) C5H10O4 C04272 HMDB12141	5-(3'-Carboxy-3'-oxopropenyl)-4,6-dihydroxypicolinate [+1]-H(+) C10H7NO7 C05641 n.a.
neg	812	253.102	3-Dimethylallyl-4-hydroxymandelic acid +OH(-) C13H16O4 C12457 HMDB00822
neg	813	253.138	no annotation
neg	814	253.17	Farnesoic acid +OH(-) C15H24O2 C16502 n.a.
neg	815	253.214	(9Z)-Hexadecenoic acid -H(+) C16H30O2 C08362 HMDB03229
neg	816	254.105	3-Dimethylallyl-4-hydroxymandelic acid [+1]+OH(-) C13H16O4 C12457 HMDB00822
neg	817	254.14	no annotation
neg	818	254.218	(9Z)-Hexadecenoic acid [+1]-H(+) C16H30O2 C08362 HMDB03229
neg	819	254.24	no annotation
neg	820	254.875	no annotation
neg	821	254.915	Mercaptopyruvate .H2PO4K-H(+) C3H4O3S C00957 HMDB01368
neg	822	254.96	2-Hydroxy-2,4-pentadienoate .HPO4Na2-H(+) C5H6O3 C00596 n.a.	cis-Acetylacrylate .HPO4Na2-H(+) C5H6O3 C07091 n.a.
neg	823	254.996	2-Hydroxycyclohexan-1-one .HPO4Na2-H(+) C6H10O2 C01147 n.a.	Toluate .H2PO4Na-H(+) C8H8O2 C01454 n.a.	epsilon-Caprolactone .HPO4Na2-H(+) C6H10O2 C01880 n.a.	4-Hydroxyphenylacetaldehyde .H2PO4Na-H(+) C8H8O2 C03765 HMDB03767	3-Vinylcatechol .H2PO4Na-H(+) C8H8O2 C07085 n.a.	Phenylacetic acid .H2PO4Na-H(+) C8H8O2 C07086 HMDB00209	2-Hydroxyacetophenone .H2PO4Na-H(+) C8H8O2 C07189 n.a.	m-Methylbenzoate .H2PO4Na-H(+) C8H8O2 C07211 n.a.	o-Toluate .H2PO4Na-H(+) C8H8O2 C07215 n.a.	4'-Hydroxyacetophenone .H2PO4Na-H(+) C8H8O2 C10700 n.a.	3-Methylsalicylaldehyde .H2PO4Na-H(+) C8H8O2 C14087 n.a.
neg	824	255.08	no annotation
neg	825	255.117	no annotation
neg	826	255.152	no annotation
neg	827	255.229	Hexadecanoic acid -H(+) C16H32O2 C00249 HMDB00220
neg	828	255.333	no annotation
neg	829	255.429	no annotation
neg	830	255.869	no annotation
neg	831	256.057	Zeatin .H/K-H(+) C10H13N5O C00371 n.a.	Pantothenate .H/K-H(+) C9H17NO5 C00864 HMDB00210	cis-Zeatin .H/K-H(+) C10H13N5O C15545 n.a.
neg	832	256.09	no annotation
neg	833	256.121	no annotation
neg	834	256.154	no annotation
neg	835	256.231	Hexadecanoic acid [+1]-H(+) C16H32O2 C00249 HMDB00220
neg	836	256.859	no annotation
neg	837	256.909	Imidazolone .HPO4K2-H(+) C3H4N2O C06195 HMDB04363
neg	838	256.95	Benzoate .H2PO4K-H(+) C7H6O2 C00180 HMDB01870	4-Hydroxybenzaldehyde .H2PO4K-H(+) C7H6O2 C00633 HMDB11718	3-Hydroxybenzaldehyde .H2PO4K-H(+) C7H6O2 C03067 n.a.	1-Methylpyrrolinium .HPO4K2-H(+) C5H10N C06178 n.a.	Salicylaldehyde .H2PO4K-H(+) C7H6O2 C06202 n.a.	Fosfomycin .H2PO4Na-H(+) C3H7O4P C06454 n.a.
neg	839	257.002	D-Glucono-1,5-lactone 6-phosphate -H(+) C6H11O9P C01236 HMDB01127	2-Dehydro-3-deoxy-D-galactonate 6-phosphate -H(+) C6H11O9P C01286 n.a.	2-Dehydro-3-deoxy-6-phospho-D-gluconate -H(+) C6H11O9P C04442 HMDB01376	2-Deoxy-5-keto-D-gluconic acid 6-phosphate -H(+) C6H11O9P C06893 n.a.	2-Carboxy-2-hydroxy-8-carboxychromene .H/Na-H(+) C11H8O6 C14094 n.a.	2-Hydroxy-3-carboxybenzalpyruvate .H/Na-H(+) C11H8O6 C14095 n.a.	2,4-Diaminotoluene .H2PO4K-H(+) C7H10N2 C14401 n.a.
neg	840	257.074	(1-Ribosylimidazole)-4-acetate -H(+) C10H14N2O6 C05131 HMDB02331	3-Dimethylallyl-4-hydroxymandelic acid .H/Na-H(+) C13H16O4 C12457 HMDB00822	2,2-Bis(4-hydroxyphenyl)-propanoic acid -H(+) C15H14O4 C13633 n.a.	Naphthyl-2-methyl-succinic acid -H(+) C15H14O4 C14115 n.a.
neg	841	257.096	sn-glycero-3-Phosphocholine -H(+) C8H21NO6P C00670 HMDB00086
neg	842	257.133	no annotation
neg	843	257.169	no annotation
neg	844	257.235	Hexadecanoic acid [+2]-H(+) C16H32O2 C00249 HMDB00220
neg	845	257.865	no annotation
neg	846	258.007	L-Valine .HPO4Na2-H(+) C5H11NO2 C00183 HMDB00883	5-Aminopentanoate .HPO4Na2-H(+) C5H11NO2 C00431 HMDB03355	Betaine .HPO4Na2-H(+) C5H11NO2 C00719 HMDB00043	D-Glucono-1,5-lactone 6-phosphate [+1]-H(+) C6H11O9P C01236 HMDB01127	2-Dehydro-3-deoxy-D-galactonate 6-phosphate [+1]-H(+) C6H11O9P C01286 n.a.	2-Dehydro-3-deoxy-6-phospho-D-gluconate [+1]-H(+) C6H11O9P C04442 HMDB01376	2-Deoxy-5-keto-D-gluconic acid 6-phosphate [+1]-H(+) C6H11O9P C06893 n.a.	4-Methylaminobutyrate .HPO4Na2-H(+) C5H11NO2 C15987 n.a.
neg	847	258.077	(1-Ribosylimidazole)-4-acetate [+1]-H(+) C10H14N2O6 C05131 HMDB02331	1,3-Dihydroxy-N-methylacridone +OH(-) C14H11NO3 C12093 n.a.	2,2-Bis(4-hydroxyphenyl)-propanoic acid [+1]-H(+) C15H14O4 C13633 n.a.	Naphthyl-2-methyl-succinic acid [+1]-H(+) C15H14O4 C14115 n.a.
neg	848	258.144	no annotation
neg	849	258.174	no annotation
neg	850	258.856	no annotation
neg	851	258.882	no annotation
neg	852	258.955	Succinate .HPO4Na2-H(+) C4H6O4 C00042 HMDB00254	Methylmalonate .HPO4Na2-H(+) C4H6O4 C02170 HMDB00202	cis-4-Carboxymethylenebut-2-en-4-olide .H2PO4Na-H(+) C6H4O4 C04431 n.a.	trans-4-Carboxymethylenebut-2-en-4-olide .H2PO4Na-H(+) C6H4O4 C12838 n.a.
neg	853	259.019	D-Fructose 6-phosphate -H(+) C6H13O9P C00085 n.a.	D-Glucose 6-phosphate -H(+) C6H13O9P C00092 n.a.	D-Glucose 1-phosphate -H(+) C6H13O9P C00103 HMDB01586	D-Mannose 6-phosphate -H(+) C6H13O9P C00275 HMDB01078	D-Fructose 1,6-bisphosphate -HPO3-H(+) C6H14O12P2 C00354 n.a.	alpha-D-Galactose 1-phosphate -H(+) C6H13O9P C00446 HMDB00645	D-Mannose 1-phosphate -H(+) C6H13O9P C00636 HMDB06330	beta-D-Glucose 1-phosphate -H(+) C6H13O9P C00663 n.a.	beta-D-Fructose 2,6-bisphosphate -HPO3-H(+) C6H14O12P2 C00665 HMDB01047	alpha-D-Glucose 6-phosphate -H(+) C6H13O9P C00668 HMDB01401	D-Fructose 1-phosphate -H(+) C6H13O9P C01094 HMDB01076	D-Tagatose 6-phosphate -H(+) C6H13O9P C01097 HMDB06873	D-Galactose 6-phosphate -H(+) C6H13O9P C01113 n.a.	beta-D-Glucose 6-phosphate -H(+) C6H13O9P C01172 HMDB03498	Inositol 1-phosphate -H(+) C6H13O9P C01177 HMDB00213	1D-myo-Inositol 1,4-bisphosphate -HPO3-H(+) C6H14O12P2 C01220 HMDB00968	alpha-D-Glucose 1,6-bisphosphate -HPO3-H(+) C6H14O12P2 C01231 HMDB03514	Sorbose 1-phosphate -H(+) C6H13O9P C02888 HMDB06797	beta-D-Fructose 2-phosphate -H(+) C6H13O9P C03267 HMDB06800	myo-Inositol 4-phosphate -H(+) C6H13O9P C03546 HMDB01313	D-Tagatose 1,6-bisphosphate -HPO3-H(+) C6H14O12P2 C03785 HMDB06872	1D-myo-Inositol 3-phosphate -H(+) C6H13O9P C04006 HMDB06814	D-myo-Inositol 1,3-bisphosphate -HPO3-H(+) C6H14O12P2 C04062 HMDB06234	D-myo-Inositol 3,4-bisphosphate -HPO3-H(+) C6H14O12P2 C04063 HMDB06235	beta-D-Fructose 6-phosphate -H(+) C6H13O9P C05345 HMDB03971	beta-D-Fructose 1,6-bisphosphate -HPO3-H(+) C6H14O12P2 C05378 n.a.	D-arabino-Hex-3-ulose 6-phosphate -H(+) C6H13O9P C06019 n.a.	L-Gulose 1-phosphate -H(+) C6H13O9P C15924 n.a.	L-Galactose 1-phosphate -H(+) C6H13O9P C15926 n.a.	6-Deoxy-5-ketofructose 1-phosphate +OH(-) C6H11O8P C16848 n.a.
neg	854	259.071	5-Phosphonooxy-L-lysine +OH(-) C6H15N2O6P C03366 n.a.
neg	855	259.106	sn-glycero-3-Phosphocholine [+2]-H(+) C8H21NO6P C00670 HMDB00086
neg	856	259.529	no annotation
neg	857	260.022	D-Fructose 6-phosphate [+1]-H(+) C6H13O9P C00085 n.a.	D-Glucose 6-phosphate [+1]-H(+) C6H13O9P C00092 n.a.	D-Glucose 1-phosphate [+1]-H(+) C6H13O9P C00103 HMDB01586	D-Mannose 6-phosphate [+1]-H(+) C6H13O9P C00275 HMDB01078	alpha-D-Galactose 1-phosphate [+1]-H(+) C6H13O9P C00446 HMDB00645	D-Mannose 1-phosphate [+1]-H(+) C6H13O9P C00636 HMDB06330	beta-D-Glucose 1-phosphate [+1]-H(+) C6H13O9P C00663 n.a.	alpha-D-Glucose 6-phosphate [+1]-H(+) C6H13O9P C00668 HMDB01401	D-Fructose 1-phosphate [+1]-H(+) C6H13O9P C01094 HMDB01076	D-Tagatose 6-phosphate [+1]-H(+) C6H13O9P C01097 HMDB06873	D-Galactose 6-phosphate [+1]-H(+) C6H13O9P C01113 n.a.	beta-D-Glucose 6-phosphate [+1]-H(+) C6H13O9P C01172 HMDB03498	Inositol 1-phosphate [+1]-H(+) C6H13O9P C01177 HMDB00213	Sorbose 1-phosphate [+1]-H(+) C6H13O9P C02888 HMDB06797	beta-D-Fructose 2-phosphate [+1]-H(+) C6H13O9P C03267 HMDB06800	myo-Inositol 4-phosphate [+1]-H(+) C6H13O9P C03546 HMDB01313	1D-myo-Inositol 3-phosphate [+1]-H(+) C6H13O9P C04006 HMDB06814	N-Methylhistamine .H2PO4K-H(+) C6H11N3 C05127 HMDB00898	beta-D-Fructose 6-phosphate [+1]-H(+) C6H13O9P C05345 HMDB03971	D-arabino-Hex-3-ulose 6-phosphate [+1]-H(+) C6H13O9P C06019 n.a.	L-Gulose 1-phosphate [+1]-H(+) C6H13O9P C15924 n.a.	L-Galactose 1-phosphate [+1]-H(+) C6H13O9P C15926 n.a.	6-Deoxy-5-ketofructose 1-phosphate [+1]+OH(-) C6H11O8P C16848 n.a.
neg	858	260.108	Methyl jasmonate [+1]+Cl(-) C13H20O3 C11512 n.a.	(+)-7-Isomethyljasmonate [+1]+Cl(-) C13H20O3 C16318 n.a.
neg	859	260.886	no annotation
neg	860	260.97	Thymine .H2PO4K-H(+) C5H6N2O2 C00178 HMDB00262	2-Hydroxymuconate semialdehyde .H2PO4Na-H(+) C6H6O4 C00682 n.a.	cis,cis-Muconate .H2PO4Na-H(+) C6H6O4 C02480 HMDB06331	Imidazole-4-acetate .H2PO4K-H(+) C5H6N2O2 C02835 HMDB02024	2-Oxo-2,3-dihydrofuran-5-acetate .H2PO4Na-H(+) C6H6O4 C03586 n.a.	5-Amino-4-imidazolecarboxyamide .H2PO4K-H(+) C4H6N4O C04051 HMDB03192	cis,cis-4-Hydroxymuconic semialdehyde .H2PO4Na-H(+) C6H6O4 C06603 n.a.	(S)-5-Oxo-2,5-dihydrofuran-2-acetate .H2PO4Na-H(+) C6H6O4 C14610 n.a.
neg	861	260.989	L-Cystine .H/Na-H(+) C6H12N2O4S2 C00491 HMDB00192	Phenylacetaldehyde .HPO4Na2-H(+) C8H8O C00601 HMDB06236	Styrene oxide .HPO4Na2-H(+) C8H8O C02083 n.a.	Toluene-cis-dihydrodiol .H2PO4K-H(+) C7H10O2 C04592 n.a.	4-Imidazolone-5-acetate .H2PO4Na-H(+) C5H6N2O3 C05133 n.a.	5-Methylbarbiturate .H2PO4Na-H(+) C5H6N2O3 C05281 n.a.	p-Tolualdehyde .HPO4Na2-H(+) C8H8O C06758 n.a.	Acetophenone .HPO4Na2-H(+) C8H8O C07113 n.a.	3-Methylbenzaldehyde .HPO4Na2-H(+) C8H8O C07209 n.a.	2-Methylbenzaldehyde .HPO4Na2-H(+) C8H8O C07214 n.a.	1-Hydroxy-2-methyl-2-butenyl 4-diphosphate -H(+) C5H12O8P2 C11811 n.a.
neg	862	261.033	D-Mannitol 1-phosphate -H(+) C6H15O9P C00644 HMDB01530	Sorbitol 6-phosphate -H(+) C6H15O9P C01096 HMDB05831	L-Fuculose 1-phosphate +OH(-) C6H13O8P C01099 n.a.	L-Rhamnulose 1-phosphate +OH(-) C6H13O8P C01131 n.a.	L-Fucose 1-phosphate +OH(-) C6H13O8P C02985 HMDB01265	(1R,6R)-6-Hydroxy-2-succinylcyclohexa-2,4-diene-1-carboxylate .H/Na-H(+) C11H12O6 C05817 n.a.	Galactitol 1-phosphate -H(+) C6H15O9P C06311 n.a.	2-Hydroxy-6-oxo-6-(2-carboxyphenyl)-hexa-2,4-dienoate -H(+) C13H10O6 C16264 n.a.
neg	863	261.078	Biotin +OH(-) C10H16N2O3S C00120 HMDB00030	Uridine +OH(-) C9H12N2O6 C00299 HMDB00296	Pseudouridine +OH(-) C9H12N2O6 C02067 HMDB00767	3,3',4'5-Tetrahydroxystilbene +OH(-) C14H12O4 C05901 HMDB04215	Crotono-betaine .H2PO4Na-H(+) C8H16NO C11458 n.a.
neg	864	261.12	Guanidinoproclavaminic acid +OH(-) C9H16N4O4 C06657 n.a.
neg	865	261.139	no annotation
neg	866	261.174	no annotation
neg	867	261.886	no annotation
neg	868	262.039	D-Mannitol 1-phosphate [+1]-H(+) C6H15O9P C00644 HMDB01530	Sorbitol 6-phosphate [+1]-H(+) C6H15O9P C01096 HMDB05831	Galactitol 1-phosphate [+1]-H(+) C6H15O9P C06311 n.a.	1,3-Dihydroxy-N-methylacridone .H/Na-H(+) C14H11NO3 C12093 n.a.	2-Hydroxy-6-oxo-6-(2-carboxyphenyl)-hexa-2,4-dienoate [+1]-H(+) C13H10O6 C16264 n.a.
neg	869	262.122	Guanidinoproclavaminic acid [+1]+OH(-) C9H16N4O4 C06657 n.a.
neg	870	262.875	Oxalate .HPO4K2-H(+) C2H2O4 C00209 HMDB02329
neg	871	263.034	no annotation
neg	872	263.089	Butyro-betaine .H2PO4Na-H(+) C8H18NO C11459 n.a.
neg	873	263.121	no annotation
neg	874	263.156	Geranylhydroquinone +OH(-) C16H22O2 C10793 n.a.	5-Hydroxy-1-(4-hydroxyphenyl)-3-decanone -H(+) C16H24O3 C17747 n.a.
neg	875	263.965	Nicotinate .HPO4Na2-H(+) C6H5NO2 C00253 HMDB01488	4-Oxoproline .H2PO4K-H(+) C5H7NO3 C01877 n.a.	5-Oxoproline .H2PO4K-H(+) C5H7NO3 C01879 HMDB00267	5-Oxo-D-proline .H2PO4K-H(+) C5H7NO3 C02237 HMDB00805	L-Glutamyl 5-phosphate .H/K-H(+) C5H10NO7P C03287 HMDB01228	L-1-Pyrroline-3-hydroxy-5-carboxylate .H2PO4K-H(+) C5H7NO3 C04281 HMDB01369	1-Pyrroline-4-hydroxy-2-carboxylate .H2PO4K-H(+) C5H7NO3 C04282 HMDB02234	Nitrobenzene .HPO4Na2-H(+) C6H5NO2 C06813 n.a.	Trinitrotoluene .H/K-H(+) C7H5N3O6 C16391 n.a.
neg	876	264.055	Cytidine .H/Na-H(+) C9H13N3O5 C00475 HMDB00089	gamma-Glutamyl-beta-cyanoalanine .H/Na-H(+) C9H13N3O5 C05711 n.a.
neg	877	264.127	Abscisate [+1]-H(+) C15H20O4 C06082 n.a.
neg	878	264.159	5-Hydroxy-1-(4-hydroxyphenyl)-3-decanone [+1]-H(+) C16H24O3 C17747 n.a.
neg	879	264.902	no annotation
neg	880	264.958	no annotation
neg	881	265.051	L-Lysine .H2PO4Na-H(+) C6H14N2O2 C00047 HMDB00182	Pyridoxamine phosphate +OH(-) C8H13N2O5P C00647 HMDB01555	D-Lysine .H2PO4Na-H(+) C6H14N2O2 C00739 HMDB03405	(3S)-3,6-Diaminohexanoate .H2PO4Na-H(+) C6H14N2O2 C01142 HMDB12114	(3S,5S)-3,5-Diaminohexanoate .H2PO4Na-H(+) C6H14N2O2 C01186 HMDB12115	2,5-Diaminohexanoate .H2PO4Na-H(+) C6H14N2O2 C05161 n.a.
neg	882	265.103	3-Dimethylallyl-4-hydroxyphenylpyruvate +OH(-) C14H16O4 C12456 n.a.
neg	883	265.139	Abscisic aldehyde +OH(-) C15H20O3 C13455 n.a.
neg	884	265.169	Juvenile hormone III -H(+) C16H26O3 C09694 n.a.
neg	885	266.005	L-Glutamate .H2PO4Na-H(+) C5H9NO4 C00025 HMDB00148	D-Glutamate .H2PO4Na-H(+) C5H9NO4 C00217 HMDB03339	DL-Glutamate .H2PO4Na-H(+) C5H9NO4 C00302 n.a.	O-Acetyl-L-serine .H2PO4Na-H(+) C5H9NO4 C00979 HMDB03011	L-threo-3-Methylaspartate .H2PO4Na-H(+) C5H9NO4 C03618 n.a.	4-(L-Alanin-3-yl)-2-hydroxy-cis,cis-muconate 6-semialdehyde .H/K-H(+) C9H11NO6 C04796 n.a.	5-(L-Alanin-3-yl)-2-hydroxy-cis,cis-muconate 6-semialdehyde .H/K-H(+) C9H11NO6 C04797 n.a.	L-4-Hydroxyglutamate semialdehyde .H2PO4Na-H(+) C5H9NO4 C05938 HMDB06556	2-Oxo-4-hydroxy-5-aminovalerate .H2PO4Na-H(+) C5H9NO4 C05941 n.a.
neg	886	266.051	Actinidine .H2PO4Na-H(+) C10H13N C09910 n.a.
neg	887	266.086	AMP -HPO3-H(+) C10H14N5O7P C00020 HMDB00045	Adenosine -H(+) C10H13N5O4 C00212 HMDB00050	Deoxyguanosine -H(+) C10H13N5O4 C00330 HMDB00085	dGMP -HPO3-H(+) C10H14N5O7P C00362 HMDB01044	3'-AMP -HPO3-H(+) C10H14N5O7P C01367 HMDB03540
neg	888	266.141	no annotation
neg	889	266.172	no annotation
neg	890	266.208	no annotation
neg	891	266.24	no annotation
neg	892	266.908	no annotation
neg	893	266.966	D-Ribose 5-phosphate .H/K-H(+) C5H11O8P C00117 HMDB01548	D-Ribulose 5-phosphate .H/K-H(+) C5H11O8P C00199 HMDB00618	D-Xylulose 5-phosphate .H/K-H(+) C5H11O8P C00231 HMDB00868	Glutarate .H2PO4K-H(+) C5H8O4 C00489 HMDB00661	alpha-D-Ribose 1-phosphate .H/K-H(+) C5H11O8P C00620 HMDB01489	2-Acetolactate .H2PO4K-H(+) C5H8O4 C00900 HMDB06833	L-Ribulose 5-phosphate .H/K-H(+) C5H11O8P C01101 n.a.	1,2,3-Trihydroxybenzene .HPO4Na2-H(+) C6H6O3 C01108 n.a.	D-Arabinose 5-phosphate .H/K-H(+) C5H11O8P C01112 HMDB11734	4-Methylthio-2-oxobutanoic acid .H2PO4Na-H(+) C5H8O3S C01180 HMDB01553	Phloroglucinol .HPO4Na2-H(+) C6H6O3 C02183 n.a.	Benzene-1,2,4-triol .HPO4Na2-H(+) C6H6O3 C02814 n.a.	L-Xylulose 5-phosphate .H/K-H(+) C5H11O8P C03291 n.a.	4-Hydroxy-2-oxopentanoate .H2PO4K-H(+) C5H8O4 C03589 n.a.	alpha-D-Xylose 1-phosphate .H/K-H(+) C5H11O8P C03737 n.a.	beta-L-Arabinose 1-phosphate .H/K-H(+) C5H11O8P C03906 HMDB12195	2-(Hydroxymethyl)-4-oxobutanoate .H2PO4K-H(+) C5H8O4 C04106 n.a.	3-Hydroxy-3-methyl-2-oxobutanoic acid .H2PO4K-H(+) C5H8O4 C04181 n.a.	(S)-2-Acetolactate .H2PO4K-H(+) C5H8O4 C06010 HMDB06855	L-Xylulose 1-phosphate .H/K-H(+) C5H11O8P C06441 n.a.	Maltol .HPO4Na2-H(+) C6H6O3 C11918 n.a.
neg	894	267.026	(R)-Mevalonate .H2PO4Na-H(+) C6H12O4 C00418 HMDB00227	(R)-Pantoate .H2PO4Na-H(+) C6H12O4 C00522 n.a.	Luteolin -H2O-H(+) C15H10O6 C01514 HMDB05800	Isopimpinellin .H/Na-H(+) C13H10O5 C02162 n.a.	Kaempferol -H2O-H(+) C15H10O6 C05903 HMDB05801	(R)-2,3-Dihydroxy-3-methylpentanoate .H2PO4Na-H(+) C6H12O4 C06007 HMDB12140	4-Isopropylbenzaldehyde .H2PO4Na-H(+) C10H12O C06577 HMDB02214	Coumestrol -H(+) C15H8O5 C10205 HMDB02326	Tetralin .H2PO4K-H(+) C10H12 C14114 n.a.	Blue pigment +OH(-) C10H6N2O6 C16152 n.a.
neg	895	267.07	Inosine -H(+) C10H12N4O5 C00294 HMDB00195	2(alpha-D-Mannosyl)-D-glycerate -H(+) C9H16O9 C11544 n.a.
neg	896	267.119	no annotation
neg	897	267.152	no annotation
neg	898	267.229	no annotation
neg	899	267.999	Pyridoxal phosphate .H/Na-H(+) C8H10NO6P C00018 HMDB01491	L-Methionine .H2PO4Na-H(+) C5H11NO2S C00073 HMDB00696	4-Hydroxymandelonitrile .H2PO4Na-H(+) C8H7NO2 C00650 n.a.	D-Methionine .H2PO4Na-H(+) C5H11NO2S C00855 n.a.	2,3-Dihydroxyindole .H2PO4Na-H(+) C8H7NO2 C02775 n.a.	2-Formylaminobenzaldehyde .H2PO4Na-H(+) C8H7NO2 C03574 n.a.	(S)-4-Hydroxymandelonitrile .H2PO4Na-H(+) C8H7NO2 C03742 n.a.	5,6-Dihydroxyindole .H2PO4Na-H(+) C8H7NO2 C05578 HMDB04058	3-Hydroxyindolin-2-one .H2PO4Na-H(+) C8H7NO2 C11130 n.a.
neg	900	268.074	Inosine [+1]-H(+) C10H12N4O5 C00294 HMDB00195	Formononetin [+1]-H(+) C16H12O4 C00858 HMDB05808	Linamarin .H/Na-H(+) C10H17NO6 C01594 HMDB05008	N2-Succinyl-L-ornithine [+1]+Cl(-) C9H16N2O5 C03415 HMDB01199	N6-Acetyl-LL-2,6-diaminoheptanedioate [+1]+Cl(-) C9H16N2O5 C04390 n.a.	2(alpha-D-Mannosyl)-D-glycerate [+1]-H(+) C9H16O9 C11544 n.a.	gamma-Glutamyl-gamma-aminobutyrate [+1]+Cl(-) C9H16N2O5 C15767 HMDB12161
neg	901	268.1	Deoxyadenosine +OH(-) C10H13N5O3 C00559 HMDB00101
neg	902	268.155	no annotation
neg	903	268.229	no annotation
neg	904	268.865	no annotation
neg	905	268.924	no annotation
neg	906	269.054	(-)-Carvone .H2PO4Na-H(+) C10H14O C01767 n.a.	(-)-Isopiperitenone .H2PO4Na-H(+) C10H14O C02485 n.a.	Perillyl aldehyde .H2PO4Na-H(+) C10H14O C02576 HMDB03647	N2-Succinyl-L-ornithine .H/K-H(+) C9H16N2O5 C03415 HMDB01199	N6-Acetyl-LL-2,6-diaminoheptanedioate .H/K-H(+) C9H16N2O5 C04390 n.a.	5-Hydroxyindoleacetylglycine .H/Na-H(+) C12H12N2O4 C05832 HMDB04185	p-Cumic alcohol .H2PO4Na-H(+) C10H14O C06576 n.a.	Pinocarvone .H2PO4Na-H(+) C10H14O C09884 n.a.	(+)-(S)-Carvone .H2PO4Na-H(+) C10H14O C11383 HMDB04487	Myrtenal .H2PO4Na-H(+) C10H14O C11939 n.a.	gamma-Glutamyl-gamma-aminobutyrate .H/K-H(+) C9H16N2O5 C15767 HMDB12161	2-Oxo-10-methylthiodecanoic acid .H/K-H(+) C11H20O3S C17232 n.a.	S-(4-Methylthiobutylthiohydroximoyl)-L-cysteine +OH(-) C8H16N2O3S2 C17242 n.a.
neg	907	269.084	Deoxyinosine +OH(-) C10H12N4O4 C05512 HMDB00071	6-Hydroxymelatonin .H/Na-H(+) C13H16N2O3 C05643 HMDB04081
neg	908	269.131	no annotation
neg	909	269.167	Juvenile hormone III acid +OH(-) C15H24O3 C16504 n.a.	(10S)-Juvenile hormone III acid diol -H(+) C15H26O4 C16506 n.a.
neg	910	269.208	no annotation
neg	911	269.242	no annotation
neg	912	269.974	Adenine .H2PO4K-H(+) C5H5N5 C00147 HMDB00034	4-Oxoproline .HPO4Na2-H(+) C5H7NO3 C01877 n.a.	5-Oxoproline .HPO4Na2-H(+) C5H7NO3 C01879 HMDB00267	5-Oxo-D-proline .HPO4Na2-H(+) C5H7NO3 C02237 HMDB00805	L-1-Pyrroline-3-hydroxy-5-carboxylate .HPO4Na2-H(+) C5H7NO3 C04281 HMDB01369	1-Pyrroline-4-hydroxy-2-carboxylate .HPO4Na2-H(+) C5H7NO3 C04282 HMDB02234	4-Hydroxy-L-threonine .H2PO4K-H(+) C4H9NO4 C06056 n.a.
neg	913	270.032	no annotation
neg	914	270.056	N-Succinyl-2-L-amino-6-oxoheptanedioate -H2O-H(+) C11H15NO8 C04462 HMDB12266
neg	915	270.088	Deoxyinosine [+1]+OH(-) C10H12N4O4 C05512 HMDB00071
neg	916	270.142	no annotation
neg	917	270.204	no annotation
neg	918	270.245	no annotation
neg	919	270.851	Orthophosphate .HPO4K2-H(+) H3PO4 C00009 HMDB01429
neg	920	270.888	no annotation
neg	921	270.977	Xanthine .H2PO4Na-H(+) C5H4N4O2 C00385 HMDB00292	Toluate .H2PO4K-H(+) C8H8O2 C01454 n.a.	4-Hydroxyphenylacetaldehyde .H2PO4K-H(+) C8H8O2 C03765 HMDB03767	3-Vinylcatechol .H2PO4K-H(+) C8H8O2 C07085 n.a.	Phenylacetic acid .H2PO4K-H(+) C8H8O2 C07086 HMDB00209	2-Hydroxyacetophenone .H2PO4K-H(+) C8H8O2 C07189 n.a.	m-Methylbenzoate .H2PO4K-H(+) C8H8O2 C07211 n.a.	o-Toluate .H2PO4K-H(+) C8H8O2 C07215 n.a.	4'-Hydroxyacetophenone .H2PO4K-H(+) C8H8O2 C10700 n.a.	3-Methylsalicylaldehyde .H2PO4K-H(+) C8H8O2 C14087 n.a.
neg	922	271.034	gamma-L-Glutamyl-L-cysteine .H/Na-H(+) C8H14N2O5S C00669 HMDB01049
neg	923	271.05	Agmatine .HPO4Na2-H(+) C5H14N4 C00179 HMDB01432	(-)-Limonene .H2PO4K-H(+) C10H16 C00521 HMDB03375	4-Trimethylammoniobutanal .HPO4Na2-H(+) C7H16NO C01149 HMDB01345	Myrcene .H2PO4K-H(+) C10H16 C06074 n.a.	Comphene .H2PO4K-H(+) C10H16 C06076 n.a.	(+)-Limonene .H2PO4K-H(+) C10H16 C06099 HMDB04321	(-)-beta-Pinene .H2PO4K-H(+) C10H16 C06307 n.a.	(-)-alpha-Pinene .H2PO4K-H(+) C10H16 C06308 n.a.	Car-3-ene .H2PO4K-H(+) C10H16 C09839 n.a.	alpha-Pinene .H2PO4K-H(+) C10H16 C09880 n.a.
neg	924	271.076	L-Arginine phosphate +OH(-) C6H15N4O5P C05945 n.a.	Arbutin -H(+) C12H16O7 C06186 n.a.	S-(Phenylacetothiohydroximoyl)-L-cysteine +OH(-) C11H14N2O3S C17237 n.a.	p-Coumaroylputrescine .H/K-H(+) C13H18N2O2 C18326 n.a.
neg	925	271.113	no annotation
neg	926	271.146	no annotation
neg	927	271.225	(9Z)-Hexadecenoic acid +OH(-) C16H30O2 C08362 HMDB03229
neg	928	271.969	Anthranilate .H2PO4K-H(+) C7H7NO2 C00108 HMDB01123	4-Aminobenzoate .H2PO4K-H(+) C7H7NO2 C00568 HMDB01392	N-Methylnicotinate .H2PO4K-H(+) C7H7NO2 C01004 HMDB00875
neg	929	272.022	L-Leucine .HPO4Na2-H(+) C6H13NO2 C00123 HMDB00687	L-Isoleucine .HPO4Na2-H(+) C6H13NO2 C00407 HMDB00172	6-Aminohexanoate .HPO4Na2-H(+) C6H13NO2 C02378 HMDB01901	(3R)-beta-Leucine .HPO4Na2-H(+) C6H13NO2 C02486 HMDB03640	Dopamine .H2PO4Na-H(+) C8H11NO2 C03758 HMDB00073	2,4,6-Triaminotoluene .H2PO4K-H(+) C7H11N3 C16400 n.a.	Vanillylamine .H2PO4Na-H(+) C8H11NO2 C16666 HMDB12309
neg	930	272.084	N-(L-Arginino)succinate -NH3-H(+) C10H18N4O6 C03406 HMDB00052	Arbutin [+1]-H(+) C12H16O7 C06186 n.a.
neg	931	272.117	Norgalanthamine -H(+) C16H19NO3 C12173 n.a.	4'-O-Methylnorbelladine -H(+) C16H19NO3 C16702 n.a.
neg	932	272.151	L-Pyrrolysine +OH(-) C12H21N3O3 C16138 n.a.
neg	933	272.834	no annotation
neg	934	272.914	no annotation
neg	935	273.011	6-Hydroxyhexanoic acid .HPO4Na2-H(+) C6H12O3 C06103 HMDB12843	4-Hydroxy-3-methoxy-benzenemethanol .H2PO4Na-H(+) C8H10O3 C06317 n.a.
neg	936	273.085	(-)-Menthone .H2PO4Na-H(+) C10H18O C00843 n.a.	Geraniol .H2PO4Na-H(+) C10H18O C01500 n.a.	(-)-endo-Fenchol .H2PO4Na-H(+) C10H18O C02344 n.a.	Sabinene hydrate .H2PO4Na-H(+) C10H18O C02462 n.a.	Nicotinate D-ribonucleoside +OH(-) C11H14NO6 C05841 HMDB06809	L-Arginine phosphate [+2]+OH(-) C6H15N4O5P C05945 n.a.	Arbutin [+2]-H(+) C12H16O7 C06186 n.a.	Isoliquiritigenin +OH(-) C15H12O4 C08650 n.a.	Afzelechin -H(+) C15H14O5 C09320 n.a.	Liquiritigenin +OH(-) C15H12O4 C09762 n.a.	(R)-(+)-Citronellal .H2PO4Na-H(+) C10H18O C09848 n.a.	Nerol .H2PO4Na-H(+) C10H18O C09871 n.a.	(S)-(-)-Citronellal .H2PO4Na-H(+) C10H18O C11384 n.a.	(-)-Linalool .H2PO4Na-H(+) C10H18O C11388 n.a.	(-)-alpha-Terpineol .H2PO4Na-H(+) C10H18O C11393 n.a.	(1R,2R,4R)-Dihydrocarveol .H2PO4Na-H(+) C10H18O C11396 n.a.	(1R,2S,4R)-Neo-dihydrocarveol .H2PO4Na-H(+) C10H18O C11397 n.a.	(1S,2S,4R)-Iso-dihydrocarveol .H2PO4Na-H(+) C10H18O C11399 n.a.	(1S,2R,4R)-Neoiso-dihydrocarveol .H2PO4Na-H(+) C10H18O C11400 n.a.	(1R,2S,4S)- Neoiso-dihydrocarveol .H2PO4Na-H(+) C10H18O C11410 n.a.	(1R,2R,4S)-Iso-dihydrocarveol .H2PO4Na-H(+) C10H18O C11411 n.a.	(1S,2S,4S)-Dihydrocarveol .H2PO4Na-H(+) C10H18O C11413 n.a.	(1S,2R,4S)-Neo-dihydrocarveol .H2PO4Na-H(+) C10H18O C11416 n.a.	(-)-Epiafzelechin -H(+) C15H14O5 C12128 n.a.
neg	937	273.135	no annotation
neg	938	273.173	no annotation
neg	939	273.987	N-Methylethanolamine phosphate .H2PO4Na-H(+) C3H10NO4P C01210 n.a.	4-Amino-5-hydroxymethyl-2-methylpyrimidine .H2PO4K-H(+) C6H9N3O C01279 n.a.	L-Histidinal .H2PO4K-H(+) C6H9N3O C01929 n.a.	D-1-Aminopropan-2-ol O-phosphate .H2PO4Na-H(+) C3H10NO4P C04122 n.a.	5-(3'-Carboxy-3'-oxopropenyl)-4,6-dihydroxypicolinate .H/Na-H(+) C10H7NO7 C05641 n.a.	Indoxyl .HPO4Na2-H(+) C8H7NO C05658 HMDB04094	Indolin-2-one .HPO4Na2-H(+) C8H7NO C12312 n.a.	4-Methylthiobutanaldoxime .HPO4Na2-H(+) C5H11NOS C17241 n.a.
neg	940	274.014	L-Histidine .H2PO4Na-H(+) C6H9N3O2 C00135 HMDB00177	Tropinone .H2PO4K-H(+) C8H13NO C00783 n.a.	1-Indolizidinone .H2PO4K-H(+) C8H13NO C16697 n.a.
neg	941	274.048	Neopterin .H/Na-H(+) C9H11N5O4 C05926 HMDB00845	Retronecine .H2PO4Na-H(+) C8H13NO2 C06177 n.a.	Paraoxon -H(+) C10H14NO6P C06606 HMDB13035
neg	942	274.09	N-Acetylmuramate -H2O-H(+) C11H19NO8 C02713 n.a.
neg	943	274.83	no annotation
neg	944	274.878	no annotation
neg	945	274.918	2-Oxobutanoate .HPO4K2-H(+) C4H6O3 C00109 HMDB00005	Acetoacetate .HPO4K2-H(+) C4H6O3 C00164 HMDB00060	Acetyl phosphate .H2PO4K-H(+) C2H5O5P C00227 HMDB01494	Succinate semialdehyde .HPO4K2-H(+) C4H6O3 C00232 HMDB01259	Triphosphate +OH(-) P3H5O10 C00536 HMDB03379	2-Phosphoglycolate .H2PO4Na-H(+) C2H5O6P C00988 HMDB00816	N-Formiminoglycine .HPO4K2-H(+) C3H6N2O2 C02718 n.a.	Phosphonoacetate .H2PO4K-H(+) C2H5O5P C05682 HMDB04110	(S)-Methylmalonate semialdehyde .HPO4K2-H(+) C4H6O3 C06002 HMDB02217
neg	946	274.961	Acetone .(H2PO4)2NaH-H(+) C3H6O C00207 HMDB01659	Orotate .H2PO4Na-H(+) C5H4N2O4 C00295 HMDB00226	Propanal .(H2PO4)2NaH-H(+) C3H6O C00479 HMDB03366	Betaine aldehyde .HPO4K2-H(+) C5H12NO C00576 HMDB01252	(-)-Ureidoglycolate .HPO4Na2-H(+) C3H6N2O4 C00603 HMDB01005	4-Hydroxymethylcatechol .H2PO4K-H(+) C7H8O3 C14110 n.a.	2,4,6-Trihydroxytoluene .H2PO4K-H(+) C7H8O3 C16401 n.a.	2,4,5-Trihydroxytoluene .H2PO4K-H(+) C7H8O3 C18317 n.a.
neg	947	275.097	(-)-Menthol .H2PO4Na-H(+) C10H20O C00400 HMDB03352	5-Amino-6-(1-D-ribitylamino)uracil -H(+) C9H16N4O6 C04732 HMDB11106	beta-Citronellol .H2PO4Na-H(+) C10H20O C09849 n.a.	(-)-Citronellol .H2PO4Na-H(+) C10H20O C11386 n.a.	2,2-Bis(4-hydroxyphenyl)-propanoic acid +OH(-) C15H14O4 C13633 n.a.	Naphthyl-2-methyl-succinic acid +OH(-) C15H14O4 C14115 n.a.	N-Succinyl-L-citrulline [+1]-H(+) C10H17N3O6 C18048 n.a.
neg	948	275.12	N6-(L-1,3-Dicarboxypropyl)-L-lysine -H(+) C11H20N2O6 C00449 HMDB00279	sn-glycero-3-Phosphocholine +OH(-) C8H21NO6P C00670 HMDB00086	1-(3,4-Dihydroxyphenyl)-1-decene-3,5-dione -H(+) C16H20O4 C17745 n.a.	Dihydroechinofuran +OH(-) C16H18O3 C18134 n.a.
neg	949	275.157	no annotation
neg	950	276.045	Dihydrobiopterin .H/K-H(+) C9H13N5O3 C00268 n.a.	D-Glucosamine 6-phosphate +OH(-) C6H14NO8P C00352 HMDB01254	Tropine .H2PO4K-H(+) C8H15NO C00729 n.a.	1-Amino-1-deoxy-scyllo-inositol 4-phosphate +OH(-) C6H14NO8P C01283 n.a.	6-Lactoyl-5,6,7,8-tetrahydropterin .H/K-H(+) C9H13N5O3 C04244 HMDB02065	alpha-D-Glucosamine 1-phosphate +OH(-) C6H14NO8P C06156 n.a.	Hygrine .H2PO4K-H(+) C8H15NO C06179 n.a.	Pelletierine .H2PO4K-H(+) C8H15NO C06182 n.a.	D-Galactosamine 6-phosphate +OH(-) C6H14NO8P C06377 n.a.	(-)-Hygrine .H2PO4K-H(+) C8H15NO C11359 n.a.	Kanosamine 6-phosphate +OH(-) C6H14NO8P C12213 n.a.	Aminofructose 6-phosphate +OH(-) C6H14NO8P C12214 n.a.	Trachelanthamidine .H2PO4K-H(+) C8H15NO C12440 n.a.
neg	951	276.083	no annotation
neg	952	276.859	no annotation
neg	953	276.944	Acetate .(H2PO4)2NaH-H(+) C2H4O2 C00033 HMDB00042	Glycolaldehyde .(H2PO4)2NaH-H(+) C2H4O2 C00266 HMDB03344	2-Hydroxymuconate semialdehyde .H2PO4K-H(+) C6H6O4 C00682 n.a.	cis,cis-Muconate .H2PO4K-H(+) C6H6O4 C02480 HMDB06331	2-Oxo-2,3-dihydrofuran-5-acetate .H2PO4K-H(+) C6H6O4 C03586 n.a.	cis,cis-4-Hydroxymuconic semialdehyde .H2PO4K-H(+) C6H6O4 C06603 n.a.	Styrene .HPO4K2-H(+) C8H8 C07083 n.a.	(S)-5-Oxo-2,5-dihydrofuran-2-acetate .H2PO4K-H(+) C6H6O4 C14610 n.a.
neg	954	276.969	Hypoxanthine .HPO4Na2-H(+) C5H4N4O C00262 HMDB00157	L-Cystine .H/K-H(+) C6H12N2O4S2 C00491 HMDB00192	Threonate .HPO4Na2-H(+) C4H8O5 C01620 HMDB00943	2-Maleylacetate .H2PO4Na-H(+) C6H6O5 C02222 n.a.	2-Hydroxymuconate .H2PO4Na-H(+) C6H6O5 C02501 n.a.	gamma-Oxalocrotonate .H2PO4Na-H(+) C6H6O5 C03453 n.a.	3-Hydroxy-cis,cis-muconate .H2PO4Na-H(+) C6H6O5 C03676 n.a.	4-Methylene-2-oxoglutarate .H2PO4Na-H(+) C6H6O5 C06035 n.a.	L-Ascorbate 6-phosphate .H/Na-H(+) C6H9O9P C16186 n.a.
neg	955	276.986	Choline .HPO4K2-H(+) C5H14NO C00114 HMDB00097	(S)-Dihydroorotate .H2PO4Na-H(+) C5H6N2O4 C00337 HMDB00528	Toluate .HPO4Na2-H(+) C8H8O2 C01454 n.a.	Propan-2-ol .(H2PO4)2NaH-H(+) C3H8O C01845 n.a.	(R)(-)-Allantoin .H2PO4Na-H(+) C4H6N4O3 C02348 n.a.	(S)(+)-Allantoin .H2PO4Na-H(+) C4H6N4O3 C02350 n.a.	4-Hydroxyphenylacetaldehyde .HPO4Na2-H(+) C8H8O2 C03765 HMDB03767	Propane-1-ol .(H2PO4)2NaH-H(+) C3H8O C05979 HMDB00820	3-Vinylcatechol .HPO4Na2-H(+) C8H8O2 C07085 n.a.	Phenylacetic acid .HPO4Na2-H(+) C8H8O2 C07086 HMDB00209	2-Hydroxyacetophenone .HPO4Na2-H(+) C8H8O2 C07189 n.a.	m-Methylbenzoate .HPO4Na2-H(+) C8H8O2 C07211 n.a.	o-Toluate .HPO4Na2-H(+) C8H8O2 C07215 n.a.	4'-Hydroxyacetophenone .HPO4Na2-H(+) C8H8O2 C10700 n.a.	2-C-Methyl-D-erythritol 2,4-cyclodiphosphate -H(+) C5H12O9P2 C11453 n.a.	3-Methylsalicylaldehyde .HPO4Na2-H(+) C8H8O2 C14087 n.a.
neg	956	277.03	D-Fructose 6-phosphate +OH(-) C6H13O9P C00085 n.a.	D-Glucose 6-phosphate +OH(-) C6H13O9P C00092 n.a.	D-Glucose 1-phosphate +OH(-) C6H13O9P C00103 HMDB01586	D-Mannose 6-phosphate +OH(-) C6H13O9P C00275 HMDB01078	alpha-D-Galactose 1-phosphate +OH(-) C6H13O9P C00446 HMDB00645	D-Mannose 1-phosphate +OH(-) C6H13O9P C00636 HMDB06330	beta-D-Glucose 1-phosphate +OH(-) C6H13O9P C00663 n.a.	alpha-D-Glucose 6-phosphate +OH(-) C6H13O9P C00668 HMDB01401	D-Fructose 1-phosphate +OH(-) C6H13O9P C01094 HMDB01076	D-Tagatose 6-phosphate +OH(-) C6H13O9P C01097 HMDB06873	D-Galactose 6-phosphate +OH(-) C6H13O9P C01113 n.a.	beta-D-Glucose 6-phosphate +OH(-) C6H13O9P C01172 HMDB03498	Inositol 1-phosphate +OH(-) C6H13O9P C01177 HMDB00213	Sorbose 1-phosphate +OH(-) C6H13O9P C02888 HMDB06797	beta-D-Fructose 2-phosphate +OH(-) C6H13O9P C03267 HMDB06800	myo-Inositol 4-phosphate +OH(-) C6H13O9P C03546 HMDB01313	1D-myo-Inositol 3-phosphate +OH(-) C6H13O9P C04006 HMDB06814	beta-D-Fructose 6-phosphate +OH(-) C6H13O9P C05345 HMDB03971	D-arabino-Hex-3-ulose 6-phosphate +OH(-) C6H13O9P C06019 n.a.	L-Gulose 1-phosphate +OH(-) C6H13O9P C15924 n.a.	L-Galactose 1-phosphate +OH(-) C6H13O9P C15926 n.a.
neg	957	277.105	5-Amino-6-(1-D-ribitylamino)uracil [+2]-H(+) C9H16N4O6 C04732 HMDB11106	2,3-Bis(4-hydroxyphenyl)-1,2-propanediol +OH(-) C15H16O4 C13634 n.a.
neg	958	277.137	1-(4-Hydroxyphenyl)-1-decene-3,5-dione +OH(-) C16H20O3 C17744 n.a.	Dihydroshikonofuran +OH(-) C16H20O3 C18135 n.a.
neg	959	277.171	no annotation
neg	960	277.236	no annotation
neg	961	278.032	D-Fructose 6-phosphate [+1]+OH(-) C6H13O9P C00085 n.a.	D-Glucose 6-phosphate [+1]+OH(-) C6H13O9P C00092 n.a.	D-Glucose 1-phosphate [+1]+OH(-) C6H13O9P C00103 HMDB01586	D-Mannose 6-phosphate [+1]+OH(-) C6H13O9P C00275 HMDB01078	alpha-D-Galactose 1-phosphate [+1]+OH(-) C6H13O9P C00446 HMDB00645	D-Mannose 1-phosphate [+1]+OH(-) C6H13O9P C00636 HMDB06330	beta-D-Glucose 1-phosphate [+1]+OH(-) C6H13O9P C00663 n.a.	alpha-D-Glucose 6-phosphate [+1]+OH(-) C6H13O9P C00668 HMDB01401	D-Fructose 1-phosphate [+1]+OH(-) C6H13O9P C01094 HMDB01076	D-Tagatose 6-phosphate [+1]+OH(-) C6H13O9P C01097 HMDB06873	D-Galactose 6-phosphate [+1]+OH(-) C6H13O9P C01113 n.a.	beta-D-Glucose 6-phosphate [+1]+OH(-) C6H13O9P C01172 HMDB03498	Inositol 1-phosphate [+1]+OH(-) C6H13O9P C01177 HMDB00213	Sorbose 1-phosphate [+1]+OH(-) C6H13O9P C02888 HMDB06797	beta-D-Fructose 2-phosphate [+1]+OH(-) C6H13O9P C03267 HMDB06800	myo-Inositol 4-phosphate [+1]+OH(-) C6H13O9P C03546 HMDB01313	1D-myo-Inositol 3-phosphate [+1]+OH(-) C6H13O9P C04006 HMDB06814	beta-D-Fructose 6-phosphate [+1]+OH(-) C6H13O9P C05345 HMDB03971	D-arabino-Hex-3-ulose 6-phosphate [+1]+OH(-) C6H13O9P C06019 n.a.	L-Gulose 1-phosphate [+1]+OH(-) C6H13O9P C15924 n.a.	L-Galactose 1-phosphate [+1]+OH(-) C6H13O9P C15926 n.a.
neg	962	278.112	Pantetheine [+1]-H(+) C11H22N2O4S C00831 HMDB03426	alpha-Ribazole [+1]-H(+) C14H18N2O4 C05775 HMDB11112	Homospermidine .H2PO4Na-H(+) C8H21N3 C06366 n.a.	Aminopropylcadaverine .H2PO4Na-H(+) C8H21N3 C16565 HMDB12189
neg	963	278.14	1-(4-Hydroxyphenyl)-1-decene-3,5-dione [+1]+OH(-) C16H20O3 C17744 n.a.	Dihydroshikonofuran [+1]+OH(-) C16H20O3 C18135 n.a.
neg	964	278.176	no annotation
neg	965	278.244	no annotation
neg	966	278.856	no annotation
neg	967	278.939	Ethanol .(H2PO4)2KH-H(+) C2H6O C00469 HMDB00108	Fosfomycin .HPO4Na2-H(+) C3H7O4P C06454 n.a.	2,3-Diketo-5-methylthiopentyl-1-phosphate .H/K-H(+) C6H11O6PS C15650 n.a.	2-Hydroxy-3-keto-5-methylthiopentenyl-1-phosphate .H/K-H(+) C6H11O6PS C15651 n.a.
neg	968	278.985	2-Oxoadipate .H2PO4Na-H(+) C6H8O5 C00322 HMDB00225	3-Oxoadipate .H2PO4Na-H(+) C6H8O5 C00846 HMDB00398	D-Glucono-1,5-lactone 6-phosphate .H/Na-H(+) C6H11O9P C01236 HMDB01127	2-Dehydro-3-deoxy-D-galactonate 6-phosphate .H/Na-H(+) C6H11O9P C01286 n.a.	3D-(3,5/4)-Trihydroxycyclohexane-1,2-dione .H2PO4Na-H(+) C6H8O5 C04287 n.a.	2-Dehydro-3-deoxy-6-phospho-D-gluconate .H/Na-H(+) C6H11O9P C04442 HMDB01376	2-Deoxy-5-keto-D-gluconic acid 6-phosphate .H/Na-H(+) C6H11O9P C06893 n.a.	2-Formylglutarate .H2PO4Na-H(+) C6H8O5 C16159 n.a.
neg	969	279.033	Thymidine .H/K-H(+) C10H14N2O5 C00214 HMDB00273	D-Alanyl-D-alanine .H2PO4Na-H(+) C6H12N2O3 C00993 HMDB03459	N-gamma-Acetyldiaminobutyrate .H2PO4Na-H(+) C6H12N2O3 C06442 n.a.	3,6-Nonadienal .HPO4Na2-H(+) C9H14O C16323 n.a.
neg	970	279.072	sn-glycero-3-Phosphocholine .H/Na-H(+) C8H21NO6P C00670 HMDB00086
neg	971	279.117	no annotation
neg	972	279.15	no annotation
neg	973	279.177	12-Methyltetradecanoic acid .H/K-H(+) C15H30O2 C16665 n.a.
neg	974	279.228	Linoleate -H(+) C18H32O2 C01595 HMDB00673
neg	975	280.039	no annotation
neg	976	280.121	no annotation
neg	977	280.156	1-(3,4-Dihydroxyphenyl)-5-hydroxy-3-decanone [+1]-H(+) C16H24O4 C17748 n.a.
neg	978	280.186	no annotation
neg	979	280.259	Sphingosine 1-phosphate -H3PO4-H(+) C18H38NO5P C06124 HMDB00277
neg	980	280.882	Sulfur dioxide .(H2PO4)2NaH-H(+) SO2 C09306 n.a.
neg	981	280.932	2-Oxoglutarate .H2PO4K-H(+) C5H6O5 C00026 HMDB00208	Benzyl alcohol .HPO4K2-H(+) C7H8O C00556 HMDB03119	3-Cresol .HPO4K2-H(+) C7H8O C01467 HMDB02048	4-Cresol .HPO4K2-H(+) C7H8O C01468 HMDB01858	o-Cresol .HPO4K2-H(+) C7H8O C01542 HMDB02055	5-Hydroxy-2,4-dioxopentanoate .H2PO4K-H(+) C5H6O5 C05406 n.a.	Methyloxaloacetate .H2PO4K-H(+) C5H6O5 C06030 n.a.
neg	982	280.98	2-Dehydropantoate .H2PO4K-H(+) C6H10O4 C00966 n.a.	(R)-4-Dehydropantoate .H2PO4K-H(+) C6H10O4 C01053 n.a.	L-Fuculose 1-phosphate .H/K-H(+) C6H13O8P C01099 n.a.	L-Rhamnulose 1-phosphate .H/K-H(+) C6H13O8P C01131 n.a.	L-Fucose 1-phosphate .H/K-H(+) C6H13O8P C02985 HMDB01265	S-Methyl-5-thio-D-ribose 1-phosphate .H/Na-H(+) C6H13O7PS C04188 HMDB00963	S-Methyl-5-thio-D-ribulose 1-phosphate .H/Na-H(+) C6H13O7PS C04582 HMDB01299	(S)-2-Aceto-2-hydroxybutanoate .H2PO4K-H(+) C6H10O4 C06006 HMDB06900	Adipate .H2PO4K-H(+) C6H10O4 C06104 HMDB00448	4-Hydroxy-2-oxohexanoic acid .H2PO4K-H(+) C6H10O4 C06762 n.a.	Umbelliferone .H2PO4Na-H(+) C9H6O3 C09315 n.a.	4-Hydroxymethylcatechol .HPO4Na2-H(+) C7H8O3 C14110 n.a.	(R)-3-Hydroxy-3-methyl-2-oxopentanoate .H2PO4K-H(+) C6H10O4 C14463 n.a.	1,2-Dihydroxy-5-(methylthio)pent-1-en-3-one .H2PO4Na-H(+) C6H10O3S C15606 HMDB12134	3-Hydroxy-5-oxohexanoate .H2PO4K-H(+) C6H10O4 C16272 n.a.	2,4,6-Trihydroxytoluene .HPO4Na2-H(+) C7H8O3 C16401 n.a.	2-Oxo-5-methylthiopentanoic acid .H2PO4Na-H(+) C6H10O3S C17211 n.a.	2,4,5-Trihydroxytoluene .HPO4Na2-H(+) C7H8O3 C18317 n.a.
neg	983	281.028	L-Lysine .H2PO4K-H(+) C6H14N2O2 C00047 HMDB00182	D-Lysine .H2PO4K-H(+) C6H14N2O2 C00739 HMDB03405	(3S)-3,6-Diaminohexanoate .H2PO4K-H(+) C6H14N2O2 C01142 HMDB12114	(3S,5S)-3,5-Diaminohexanoate .H2PO4K-H(+) C6H14N2O2 C01186 HMDB12115	2,5-Diaminohexanoate .H2PO4K-H(+) C6H14N2O2 C05161 n.a.
neg	984	281.098	no annotation
neg	985	281.132	Abscisate +OH(-) C15H20O4 C06082 n.a.
neg	986	281.163	no annotation
neg	987	281.244	(9Z)-Octadecenoic acid -H(+) C18H34O2 C00712 HMDB00207
neg	988	281.455	no annotation
neg	989	281.973	L-Glutamate .H2PO4K-H(+) C5H9NO4 C00025 HMDB00148	D-Glutamate .H2PO4K-H(+) C5H9NO4 C00217 HMDB03339	DL-Glutamate .H2PO4K-H(+) C5H9NO4 C00302 n.a.	O-Acetyl-L-serine .H2PO4K-H(+) C5H9NO4 C00979 HMDB03011	L-threo-3-Methylaspartate .H2PO4K-H(+) C5H9NO4 C03618 n.a.	2-Aminomuconate semialdehyde .HPO4Na2-H(+) C6H7NO3 C03824 HMDB01280	6-Oxo-1,4,5,6-tetrahydronicotinate .HPO4Na2-H(+) C6H7NO3 C04226 n.a.	L-4-Hydroxyglutamate semialdehyde .H2PO4K-H(+) C5H9NO4 C05938 HMDB06556	2-Oxo-4-hydroxy-5-aminovalerate .H2PO4K-H(+) C5H9NO4 C05941 n.a.
neg	990	282.017	L-Histidinol .HPO4Na2-H(+) C6H11N3O C00860 HMDB03431	3-Methyldioxyindole .H2PO4Na-H(+) C9H9NO2 C05834 HMDB04186	Homomethionine .H2PO4Na-H(+) C6H13NO2S C17213 n.a.
neg	991	282.081	GMP -HPO3-H(+) C10H14N5O8P C00144 HMDB01397	Guanosine -H(+) C10H13N5O5 C00387 HMDB00133	Guanosine 3'-phosphate -HPO3-H(+) C10H14N5O8P C06193 n.a.	Precursor Z -HPO3-H(+) C10H14N5O8P C18239 n.a.
neg	992	282.134	no annotation
neg	993	282.164	no annotation
neg	994	282.248	(9Z)-Octadecenoic acid [+1]-H(+) C18H34O2 C00712 HMDB00207
neg	995	282.882	no annotation
neg	996	282.951	Isopentenyl diphosphate .H/K-H(+) C5H12O7P2 C00129 HMDB01347	Dimethylallyl diphosphate .H/K-H(+) C5H12O7P2 C00235 HMDB01120	3-Phospho-D-glyceroyl phosphate +OH(-) C3H8O10P2 C00236 HMDB01270	2-Hydroxymuconate semialdehyde .HPO4Na2-H(+) C6H6O4 C00682 n.a.	2-Dehydro-3-deoxy-L-arabinonate .H2PO4K-H(+) C5H8O5 C00684 n.a.	L-Arabinono-1,4-lactone .H2PO4K-H(+) C5H8O5 C01114 n.a.	2,3-Bisphospho-D-glycerate +OH(-) C3H8O10P2 C01159 HMDB01294	4-Methylthio-2-oxobutanoic acid .H2PO4K-H(+) C5H8O3S C01180 HMDB01553	D-Xylonolactone .H2PO4K-H(+) C5H8O5 C02266 HMDB11676	cis,cis-Muconate .HPO4Na2-H(+) C6H6O4 C02480 HMDB06331	(R)-2-Methylmalate .H2PO4K-H(+) C5H8O5 C02612 n.a.	(S)-2-Methylmalate .H2PO4K-H(+) C5H8O5 C02614 n.a.	2-Hydroxyglutarate .H2PO4K-H(+) C5H8O5 C02630 n.a.	2-Oxo-2,3-dihydrofuran-5-acetate .HPO4Na2-H(+) C6H6O4 C03586 n.a.	2-Dehydro-3-deoxy-D-xylonate .H2PO4K-H(+) C5H8O5 C03826 n.a.	L-threo-3-Methylmalate .H2PO4K-H(+) C5H8O5 C06029 n.a.	D-threo-3-Methylmalate .H2PO4K-H(+) C5H8O5 C06031 n.a.	D-erythro-3-Methylmalate .H2PO4K-H(+) C5H8O5 C06032 n.a.	cis,cis-4-Hydroxymuconic semialdehyde .HPO4Na2-H(+) C6H6O4 C06603 n.a.	(S)-5-Oxo-2,5-dihydrofuran-2-acetate .HPO4Na2-H(+) C6H6O4 C14610 n.a.
neg	997	283.015	L-Rhamnose .H2PO4Na-H(+) C6H12O5 C00507 HMDB00849	D-Mannitol 1-phosphate .H/Na-H(+) C6H15O9P C00644 HMDB01530	L-Rhamnulose .H2PO4Na-H(+) C6H12O5 C00861 HMDB10207	6-Deoxy-L-galactose .H2PO4Na-H(+) C6H12O5 C01019 HMDB00174	Sorbitol 6-phosphate .H/Na-H(+) C6H15O9P C01096 HMDB05831	D-Rhamnose .H2PO4Na-H(+) C6H12O5 C01684 n.a.	L-Fuculose .H2PO4Na-H(+) C6H12O5 C01721 n.a.	L-Rhamnofuranose .H2PO4Na-H(+) C6H12O5 C02431 n.a.	Galactitol 1-phosphate .H/Na-H(+) C6H15O9P C06311 n.a.	2-Hydroxy-6-oxo-6-(2-carboxyphenyl)-hexa-2,4-dienoate .H/Na-H(+) C13H10O6 C16264 n.a.
neg	998	283.086	Guanosine [+1]-H(+) C10H13N5O5 C00387 HMDB00133
neg	999	283.146	no annotation
neg	1000	283.262	Octadecanoic acid -H(+) C18H36O2 C01530 HMDB00827
[truncated: 6,534 more rows]
[truncated: 4 more columns]
