# Supplementary material for: Genomewide landscape of gene–metabolome associations in Escherichia coli
Source: Mol Syst Biol. 2017 Jan 16;13(1):907. doi: 10.15252/msb.20167150 (PMC5293155; doi:10.15252/msb.20167150)
Supplement: Supplementary file 3 — Table EV2 [file MSB-13-907-s003.xlsx]

## Sheet: Legend Table EV2
Legend:
Ion annotation overview. Annotation included M-H+, +Cl-, +OH- or M+H+, +K+, +Na+ in negative or positive mode respectively and neutral mass-shifts for both ionization modes: 12C1-13C1, 12C2-13C2, -H++Na+, -H++K+, -H2O, -CO2, -NH3, -HPO3, -H3PO4, +H2PO4Na, +H2PO4K, +HPO4Na2, +HPO4K2, +(H2PO4Na)2, +(H2PO4K)2, +(H2PO4)2NaH and +(H2PO4)2KH. All compounds were contained within KEGG database(Kanehisa e…

## Sheet: Table EV2
Model	KEGG eco		Orth 2011
Mode	Positive	Negative	Positive	Negative
Compounds in database	3223	3223	963	963
Unique chemical formulas in database	2028	2028	762	762
Theoretical ions derived from database	170428	170428	51011	51011
Ions (centroids) detected	4365	3169	4365	3169
Unknown ions	2719	1685	3413	2200
Annotated ions	1646	1484	952	969
Matched unique chemical formulas	1177	1170	431	436
Matched compounds including isomers	2075	2093	588	607
Total matched compounds (without overlap)	2472		701
