# Supplementary material for: Genomewide landscape of gene–metabolome associations in Escherichia coli
Source: Mol Syst Biol. 2017 Jan 16;13(1):907. doi: 10.15252/msb.20167150 (PMC5293155; doi:10.15252/msb.20167150)
Supplement: Supplementary file 4 — Table EV3 [file MSB-13-907-s004.zip]

Archive with 1,276 entries (1,275 files):
- index.html
- Table_EV3_Legend.docx
- details/
- details/data_yaaA.html
- details/data_yaaH.html
- details/data_yaaI.html
- details/data_yaaJ.html
- details/data_yaaU.html
- details/data_yaaW.html
- details/data_yaaX.html
- details/data_yaaY.html
- details/data_yabI.html
- details/data_yabP.html
- details/data_yacC.html
- details/data_yacF.html
- details/data_yacG.html
- details/data_yacH.html
- details/data_yacL.html
- details/data_yadC.html
- details/data_yadD.html
- details/data_yadE.html
- details/data_yadI.html
- details/data_yadK.html
- details/data_yadL.html
- details/data_yadM.html
- details/data_yadN.html
- details/data_yadS.html
- details/data_yaeB.html
- details/data_yaeF.html
- details/data_yaeH.html
- details/data_yaeI.html
- details/data_yaeJ.html
- details/data_yaeP.html
- details/data_yaeQ.html
- details/data_yaeR.html
- details/data_yafC.html
- details/data_yafD.html
- details/data_yafE.html
- details/data_yafJ.html
- details/data_yafK.html
- details/data_yafL.html
- details/data_yafM.html
- details/data_yafN.html
- details/data_yafO.html
- details/data_yafP.html
- details/data_yafS.html
- details/data_yafT.html
- details/data_yafU.html
- details/data_yafV.html
- details/data_yafX.html
- details/data_yafY.html
- details/data_yafZ.html
- details/data_yagA.html
- details/data_yagB.html
- details/data_yagE.html
- details/data_yagF.html
- details/data_yagH.html
- details/data_yagI.html
- details/data_yagJ.html
- details/data_yagK.html
- details/data_yagM.html
- details/data_yagN.html
- details/data_yagP.html
- details/data_yagU.html
- details/data_yagV.html
- details/data_yagW.html
- details/data_yagX.html
- details/data_yahB.html
- details/data_yahC.html
- details/data_yahE.html
- details/data_yahF.html
- details/data_yahG.html
- details/data_yahH.html
- details/data_yahI.html
- details/data_yahJ.html
- details/data_yahK.html
- details/data_yahL.html
- details/data_yahM.html
- details/data_yahO.html
- details/data_yaiA.html
- details/data_yaiE.html
- details/data_yaiF.html
- details/data_yaiI.html
- details/data_yaiO.html
- details/data_yaiP.html
- details/data_yaiS.html
- details/data_yaiT.html
- details/data_yaiU.html
- details/data_yaiV.html
- details/data_yaiW.html
- details/data_yaiY.html
- details/data_yaiZ.html
- details/data_yajD.html
- details/data_yajG.html
- details/data_yajI.html
- details/data_yajL.html
- details/data_yajO.html
- details/data_yajQ.html
- details/data_yajR.html
- details/data_ybaA.html
- details/data_ybaE.html
- details/data_ybaL.html
- details/data_ybaM.html
- details/data_ybaN.html
- details/data_ybaO.html
- details/data_ybaP.html
- details/data_ybaQ.html
- details/data_ybaT.html
- details/data_ybaV.html
- details/data_ybaY.html
- details/data_ybaZ.html
- details/data_ybbC.html
- details/data_ybbD.html
- details/data_ybbL.html
- details/data_ybbM.html
- details/data_ybbN.html
- details/data_ybbO.html
- details/data_ybbV.html
- details/data_ybbW.html
- details/data_ybbY.html
- details/data_ybcC.html
- details/data_ybcF.html
- details/data_ybcH.html
- details/data_ybcI.html
- details/data_ybcJ.html
- details/data_ybcK.html
- details/data_ybcL.html
- details/data_ybcM.html
- details/data_ybcN.html
- details/data_ybcO.html
- details/data_ybcV.html
- details/data_ybcW.html
- details/data_ybcY.html
- details/data_ybdD.html
- details/data_ybdF.html
- details/data_ybdH.html
- details/data_ybdJ.html
- details/data_ybdM.html
- details/data_ybdN.html
- details/data_ybdO.html
- details/data_ybdR.html
- details/data_ybdZ.html
- details/data_ybeB.html
- details/data_ybeD.html
- details/data_ybeF.html
- details/data_ybeH.html
- details/data_ybeL.html
- details/data_ybeM.html
- details/data_ybeQ.html
- details/data_ybeR.html
- details/data_ybeT.html
- details/data_ybeU.html
- details/data_ybeX.html
- details/data_ybeZ.html
- details/data_ybfA.html
- details/data_ybfB.html
- details/data_ybfC.html
- details/data_ybfD.html
- details/data_ybfF.html
- details/data_ybfG.html
- details/data_ybfH.html
- details/data_ybfO.html
- details/data_ybfP.html
- details/data_ybfQ.html
- details/data_ybgA.html
- details/data_ybgD.html
- details/data_ybgE.html
- details/data_ybgK.html
- details/data_ybgL.html
- details/data_ybgO.html
- details/data_ybgP.html
- details/data_ybgQ.html
- details/data_ybgS.html
- details/data_ybgT.html
- details/data_ybhB.html
- details/data_ybhC.html
- details/data_ybhD.html
- details/data_ybhG.html
- details/data_ybhH.html
- details/data_ybhI.html
- details/data_ybhJ.html
- details/data_ybhK.html
- details/data_ybhL.html
- details/data_ybhM.html
- details/data_ybhP.html
- details/data_ybhQ.html
- details/data_ybhT.html
- details/data_ybiA.html
- details/data_ybiC.html
- details/data_ybiH.html
- details/data_ybiI.html
- details/data_ybiJ.html
- details/data_ybiO.html
- details/data_ybiP.html
- details/data_ybiR.html
- details/data_ybiS.html
- details/data_ybiT.html
- details/data_ybiU.html
- details/data_ybiW.html
- details/data_ybiX.html
- details/data_ybiY.html
- details/data_ybjC.html
- details/data_ybjD.html
- details/data_ybjE.html
- details/data_ybjH.html
- details/data_ybjI.html
- details/data_ybjK.html
- details/data_ybjL.html
- details/data_ybjM.html
- details/data_ybjN.html
- details/data_ybjO.html
- details/data_ybjP.html
- details/data_ybjQ.html
- details/data_ybjS.html
- details/data_ybjT.html
- details/data_ybjX.html
- details/data_ycaD.html
- details/data_ycaI.html
- details/data_ycaK.html
- details/data_ycaL.html
- details/data_ycaM.html
- details/data_ycaN.html
- details/data_ycaO.html
- details/data_ycaP.html
- details/data_ycaQ.html
- details/data_ycaR.html
- details/data_ycbB.html
- details/data_ycbC.html
- details/data_ycbF.html
- details/data_ycbJ.html
- details/data_ycbK.html
- details/data_ycbL.html
- details/data_ycbU.html
- details/data_ycbV.html
- details/data_ycbW.html
- details/data_ycbX.html
- details/data_ycbZ.html
- details/data_yccE.html
- details/data_yccF.html
- details/data_yccJ.html
- details/data_yccM.html
- details/data_yccS.html
- details/data_yccT.html
- details/data_yccU.html
- details/data_yccX.html
- details/data_ycdT.html
- details/data_ycdU.html
- details/data_ycdX.html
- details/data_ycdY.html
- details/data_ycdZ.html
- details/data_yceA.html
- details/data_yceB.html
- details/data_yceD.html
- details/data_yceF.html
- details/data_yceG.html
- details/data_yceH.html
- details/data_yceI.html
- details/data_yceJ.html
- details/data_yceK.html
- details/data_yceO.html
- details/data_ycfD.html
- details/data_ycfH.html
- details/data_ycfJ.html
- details/data_ycfL.html
- details/data_ycfM.html
- details/data_ycfP.html
- details/data_ycfQ.html
- details/data_ycfS.html
- details/data_ycfT.html
- details/data_ycgB.html
- details/data_ycgE.html
- details/data_ycgF.html
- details/data_ycgG.html
- details/data_ycgI.html
- details/data_ycgJ.html
- details/data_ycgL.html
- details/data_ycgM.html
- details/data_ycgN.html
- details/data_ycgV.html
- details/data_ycgX.html
- details/data_ycgY.html
- details/data_ycgZ.html
- details/data_ychA.html
- details/data_ychE.html
- details/data_ychF.html
- details/data_ychH.html
- details/data_ychJ.html
- details/data_ychM.html
- details/data_ychN.html
- details/data_ychP.html
- details/data_ychQ.html
- details/data_yciA.html
- details/data_yciB.html
- details/data_yciC.html
- details/data_yciE.html
- details/data_yciG.html
- details/data_yciH.html
- details/data_yciI.html
- details/data_yciK.html
- details/data_yciM.html
[truncated: 976 more entries]
