# Supplementary material for: Genomewide landscape of gene–metabolome associations in Escherichia coli
Source: Mol Syst Biol. 2017 Jan 16;13(1):907. doi: 10.15252/msb.20167150 (PMC5293155; doi:10.15252/msb.20167150)
Supplement: Supplementary file 5 — Table EV4 [file MSB-13-907-s005.xlsx]

## Sheet: Legend Table EV5
Legend:
For each annotated ion, we ranked enzyme deletions according to their respective absolute Z-score. Then we performed an ROC analysis in which true postives are enzymes that either use the predicted metabolite as substrate or product. The AUC score reflect whether annoated enzymes directly linked to the metabolite are eliciting the strongest changes, and it is used as a measure of annotation of re…

## Sheet: negative mode
'id'	'name'	'formula'	'mz'	'mod'	'score'	'rank'	'mzDelta'	'ion'	'TIC correl'	'average int'	'AUC'	'Z-cutoff'
'C00688'	'dTDP-4-dehydro-6-deoxy-L-mannose'	'C16H24N2O15P2'	563.066	'+OH(-)'	29	2	0.00202161	2213	0.867909	317.393	0.998733	1.79424
'5''-deoxyribose'	'5''-deoxyribose'	'C5H10O4'	115.04	'-H2O-H(+)'	10	2	3.72001e-05	129	0.867814	12456.6	0.998312	3.807
'C01187'	'3-Deoxy-D-manno-2-octulosonate'	'C8H14O8'	237.061	'-H(+)'	100	1	0.00042166	720	0.786147	1686.5	0.998312	2.44086
'C04478'	'3-Deoxy-D-manno-octulosonate 8-phosphate'	'C8H15O11P'	237.061	'-HPO3-H(+)'	10	2	0.000422181	720	0.786147	1686.5	0.998312	2.44086
'C04478'	'3-Deoxy-D-manno-octulosonate 8-phosphate'	'C8H15O11P'	317.028	'-H(+)'	100	1	-0.000483948	1198	0.721014	657.437	0.998312	2.02921
'C05821'	'Enterochelin'	'C30H27N3O15'	668.129	'-H(+)'	50	1	0.00764415	2515	0.512191	299.783	0.998312	0.14751
'C05821'	'Enterochelin'	'C30H27N3O15'	669.137	'[+1]-H(+)'	20	1	0.00369772	2520	0.619438	167.209	0.998312	0.289616
'C05821'	'Enterochelin'	'C30H27N3O15'	670.137	'[+2]-H(+)'	31	1	0.00642058	2525	0.700831	53.1378	0.998312	1.04539
'C05821'	'Enterochelin'	'C30H27N3O15'	686.153	'+OH(-)'	28	2	-0.0051089	2566	0.77977	137.196	0.998312	2.52313
'C02962'	'D-Allose 6-phosphate'	'C6H13O9P'	179.056	'-HPO3-H(+)'	8	11	0.00031465	424	0.84452	124891	0.996203	0.0265566
'd-biotin d-sulfoxide'	'd-biotin d-sulfoxide'	'C10H16N2O4S'	261.082	'[+2]-H(+)'	100	1	0.00095929	863	0.895832	4373.69	0.996203	0.0146787
'C00669'	'gamma-L-Glutamyl-L-cysteine'	'C8H14N2O5S'	249.055	'-H(+)'	100	1	-0.000423718	790	0.833515	702.33	0.995566	0.792349
'C02962'	'D-Allose 6-phosphate'	'C6H13O9P'	259.023	'-H(+)'	100	1	-8.57158e-05	853	0.892835	4912.5	0.991983	2.55874
'C02962'	'D-Allose 6-phosphate'	'C6H13O9P'	260.026	'[+1]-H(+)'	100	1	-0.000111288	857	0.830256	694.672	0.991983	2.42089
'C03319'	'dTDP-L-rhamnose'	'C16H26N2O15P2'	547.072	'-H(+)'	100	1	0.00169631	2157	0.812295	3002.16	0.991983	3.16243
'C03319'	'dTDP-L-rhamnose'	'C16H26N2O15P2'	548.076	'[+1]-H(+)'	100	1	0.0010442	2160	0.772966	786.767	0.991983	2.72723
'C03319'	'dTDP-L-rhamnose'	'C16H26N2O15P2'	569.05	'.H/Na-H(+)'	18	1	0.00561865	2232	0.869949	1040.54	0.991983	2.78369
'cyclopropane phosphatidylethanolamine (dihexadec-9,10-cyclo-anoyl, n-C16:0 cyclo)'	'cyclopropane phosphatidylethanolamine (dihexadec-9,10-cyclo-anoyl, n-C16:0 cyclo)'	'C39H74N1O8P1'	714.503	'-H(+)'	70	1	0.00533431	2647	0.894328	4100.07	0.991983	2.65057
'cyclopropane phosphatidylethanolamine (dihexadec-9,10-cyclo-anoyl, n-C16:0 cyclo)'	'cyclopropane phosphatidylethanolamine (dihexadec-9,10-cyclo-anoyl, n-C16:0 cyclo)'	'C39H74N1O8P1'	715.506	'[+1]-H(+)'	47	1	0.00505968	2650	0.858599	1977.42	0.991983	2.56613
'cyclopropane phosphatidylethanolamine (dihexadec-9,10-cyclo-anoyl, n-C16:0 cyclo)'	'cyclopropane phosphatidylethanolamine (dihexadec-9,10-cyclo-anoyl, n-C16:0 cyclo)'	'C39H74N1O8P1'	834.457	'.H2PO4Na-H(+)'	8	1	0.0101572	2918	0.90197	339.328	0.991983	2.50205
'C00337'	'(S)-Dihydroorotate'	'C5H6N2O4'	175.037	'+OH(-)'	20	2	-0.000624802	406	0.873013	34409.2	0.991343	2.61349
'C00337'	'(S)-Dihydroorotate'	'C5H6N2O4'	176.04	'[+1]+OH(-)'	17	2	-0.000715407	410	0.847872	4018.8	0.991343	2.87052
'C00209'	'Oxalate'	'C2H2O4'	262.879	'.HPO4K2-H(+)'	13	1	-0.00242684	870	0.116802	3446.78	0.987764	0.0315676
'C00612'	'N1-Acetylspermidine'	'C9H21N3O'	186.159	'-H(+)'	100	1	0.00170192	461	0.0328268	1088.82	0.983544	2.27173
'C01029'	'N8-Acetylspermidine'	'C9H21N3O'	186.159	'-H(+)'	100	1	0.00170192	461	0.0328268	1088.82	0.983544	2.27173
'C01412'	'Butanal'	'C4H8O'	71.0509	'-H(+)'	100	1	-0.000697046	24	0.169932	901.606	0.983544	2.28645
'C02962'	'D-Allose 6-phosphate'	'C6H13O9P'	378.979	'.H2PO4Na-H(+)'	18	1	0.00212508	1528	0.804352	1051.99	0.983544	2.19482
'C06156'	'D-Glucosamine 1-phosphate'	'C6H14NO8P'	295.995	'.H/K-H(+)'	38	1	-0.00063386	1068	0.672392	787.245	0.983544	2.21352
'C01097'	'D-Tagatose 6-phosphate'	'C6H13O9P'	378.979	'.H2PO4Na-H(+)'	18	1	0.00212508	1528	0.804352	1051.99	0.982897	1.91007
'C02631'	'2-Isopropylmaleate'	'C7H10O4'	175.06	'+OH(-)'	48	3	0.00105443	407	0.836863	9344.27	0.982897	2.45854
'C00448'	'Farnesyl diphosphate'	'C15H28O7P2'	419.07	'.H/K-H(+)'	7	1	0.0094326	1714	0.932408	1977.53	0.979325	0.0463749
'C02341'	'trans-Aconitate'	'C6H6O6'	191.019	'+OH(-)'	23	6	0.00050161	479	0.614129	4553.8	0.979325	0.0057305
'C03089'	'5-Methylthio-D-ribose'	'C6H12O4S'	450.907	'.(H2PO4K)2-H(+)'	13	1	-0.00304734	1835	0.939355	6529.79	0.979325	0.036851
'C03175'	'Shikimate 5-phosphate'	'C7H11O8P'	173.044	'-HPO3-H(+)'	11	4	0.00106703	395	0.695024	698.66	0.972387	1.53274
'C03114'	'5,6-Dimethylbenzimidazole'	'C9H10N2'	318.956	'.HPO4K2-H(+)'	6	6	0.00979953	1206	0.756633	2400.27	0.970886	0.0533089
'C06056'	'4-Hydroxy-L-threonine'	'C4H9NO4'	367.952	'.(H2PO4)2KH-H(+)'	8	2	0.00370905	1476	0.855818	1408.49	0.970886	0.0710189
'C16238'	'lipoyl-AMP'	'C18H26N5O8PS2'	572.046	'.H/K-H(+)'	45	1	-0.00115808	2240	0.89803	774.49	0.970886	0.0467261
'C11472'	'D-Glycero-D-manno-heptose 1,7-bisphosphate'	'C7H16O13P2'	602.913	'.(H2PO4)2KH-H(+)'	18	3	-0.00396163	2335	0.782843	749.46	0.967061	1.96145
'5''-deoxyribose'	'5''-deoxyribose'	'C5H10O4'	133.05	'-H(+)'	100	1	0.000269465	208	0.924694	8047.01	0.966667	1.64406
'C00725'	'Lipoate'	'C8H14O2S2'	422.967	'.(H2PO4)2NaH-H(+)'	7	3	0.00474093	1728	0.302501	1083.61	0.966667	1.91443
'1,6-anhydrous-N-Acetylmuramate'	'1,6-anhydrous-N-Acetylmuramate'	'C11H17NO7'	274.094	'-H(+)'	100	1	-0.000493882	942	0.790278	1104.85	0.966047	0.461441
'C01468'	'p-Cresol'	'C7H8O'	125.061	'+OH(-)'	20	1	-0.000188372	170	-0.484567	1216.26	0.962447	0.0482678
'C03089'	'5-Methylthio-D-ribose'	'C6H12O4S'	352.931	'.HPO4K2-H(+)'	16	1	-0.00420181	1395	0.9334	5975.17	0.962447	0.0484551
'C05649'	'6,7-Dihydropteridine'	'C6H6N4'	115.04	'-H2O-H(+)'	7	5	0.00137461	129	0.867814	12456.6	0.962447	0.0392585
'C11472'	'D-Glycero-D-manno-heptose 1,7-bisphosphate'	'C7H16O13P2'	368.991	'-H(+)'	43	1	0.00852306	1481	0.300917	990.094	0.961782	1.60561
'C00447'	'Sedoheptulose 1,7-bisphosphate'	'C7H16O13P2'	608.922	'.(H2PO4Na)2-H(+)'	16	2	-0.00474132	2356	0.841978	1225.6	0.958228	2.00149
'C00530'	'Hydroquinone'	'C6H6O2'	110.036	'[+1]-H(+)'	8	2	-0.00281057	98	0.738282	1582.75	0.958228	1.89296
'C04478'	'3-Deoxy-D-manno-octulosonate 8-phosphate'	'C8H15O11P'	335.029	'+OH(-)'	7	2	0.00914356	1301	0.918299	636.207	0.958228	1.74021
'C06156'	'D-Glucosamine 1-phosphate'	'C6H14NO8P'	377.99	'.H2PO4Na-H(+)'	6	1	0.0075578	1521	0.840154	983.566	0.958228	1.99423
'cyclopropane phosphatidylglycerol (dihexadec-9,10-cyclo-anoyl, n-C16:0 cyclo)'	'cyclopropane phosphatidylglycerol (dihexadec-9,10-cyclo-anoyl, n-C16:0 cyclo)'	'C40H75O10P1'	745.493	'-H(+)'	57	1	0.00940677	2733	0.899734	2008.18	0.958228	1.85886
'cyclopropane phosphatidylglycerol (dihexadec-9,10-cyclo-anoyl, n-C16:0 cyclo)'	'cyclopropane phosphatidylglycerol (dihexadec-9,10-cyclo-anoyl, n-C16:0 cyclo)'	'C40H75O10P1'	746.497	'[+1]-H(+)'	33	1	0.00929354	2737	0.865472	723.119	0.958228	1.80989
'C00644'	'D-Mannitol 1-phosphate'	'C6H15O9P'	262.043	'[+1]-H(+)'	24	1	-0.00185405	868	0.876363	2536.22	0.954632	1.71193
'C00417'	'cis-Aconitate'	'C6H6O6'	129.02	'-CO2-H(+)'	6	4	-0.000533195	183	0.908189	14797.2	0.954392	1.58172
'C02912'	'(R)-Propane-1,2-diol'	'C3H8O2'	292.978	'.(H2PO4)2NaH-H(+)'	15	1	0.0029319	1048	0.52701	1379.18	0.954008	0.0648619
'C02912'	'(R)-Propane-1,2-diol'	'C3H8O2'	346.91	'.(H2PO4K)2-H(+)'	36	1	0.000547428	1365	0.00230496	2416.24	0.954008	0.0802134
'C02917'	'(S)-Propane-1,2-diol'	'C3H8O2'	346.91	'.(H2PO4K)2-H(+)'	36	1	0.000547428	1365	0.00230496	2416.24	0.954008	0.0802134
'C11838'	'4,5-dihydroxy-2,3-pentanedione'	'C5H8O4'	370.955	'.(H2PO4Na)2-H(+)'	21	2	-0.00198151	1491	0.781354	927.534	0.954008	0.0707122
'C04225'	'cis-2-Methylaconitate'	'C7H8O6'	205.033	'+OH(-)'	22	4	0.00244335	549	0.460247	1813.26	0.953336	1.5861
'C04593'	'methylisocitrate'	'C7H10O7'	205.033	'-H(+)'	100	1	0.00252804	549	0.460247	1813.26	0.953336	1.5861
'N-Acetyl-D-glucosamine(anhydrous)N-Acetylmuramic acid'	'N-Acetyl-D-glucosamine(anhydrous)N-Acetylmuramic acid'	'C19H30N2O12'	477.173	'-H(+)'	100	1	-0.000288065	1927	0.884396	269.257	0.951958	0.079072
'C03406'	'N(omega)-(L-Arginino)succinate'	'C10H18N4O6'	409.07	'.H2PO4Na-H(+)'	34	1	0.0037515	1673	0.854487	150.693	0.949113	1.44615
'C05840'	'Iminoaspartate'	'C4H5NO4'	148.027	'+OH(-)'	12	1	-0.00169795	279	-0.651957	5363.53	0.945946	1.36961
'dTDP-4-acetamido-4,6-dideoxy-D-galactose'	'dTDP-4-acetamido-4,6-dideoxy-D-galactose'	'C18H29N3O15P2'	588.101	'-H(+)'	100	1	-0.00129653	2295	0.897261	411.442	0.945946	1.57587
'C01508'	'L-Lyxose'	'C5H10O5'	366.988	'.(H2PO4)2NaH-H(+)'	7	1	-0.00687523	1470	0.396007	1041.88	0.94557	0.0813877
'C01888'	'Aminoacetone'	'C3H7NO'	289.987	'.(H2PO4)2NaH-H(+)'	6	3	-0.00548991	1030	0.787781	1341.4	0.94557	0.0879754
'C02341'	'trans-Aconitate'	'C6H6O6'	292.978	'.H2PO4Na-H(+)'	6	6	-0.00995169	1048	0.52701	1379.18	0.94557	0.0766496
'C04204'	'2,3-dihydroxybenzoylserine'	'C10H11NO6'	479.971	'.(H2PO4Na)2-H(+)'	20	4	-0.00194397	1939	0.836419	852.099	0.94557	0.0766231
'1,6-anhydrous-N-Acetylmuramate'	'1,6-anhydrous-N-Acetylmuramate'	'C11H17NO7'	292.104	'+OH(-)'	60	2	3.09441e-05	1040	0.737272	694.61	0.942096	1.52869
'C00644'	'D-Mannitol 1-phosphate'	'C6H15O9P'	261.037	'-H(+)'	100	1	0.000768567	862	0.924509	21044.2	0.941942	1.47193
'C00641'	'1,2-Diacyl-sn-glycerol (dioctadecanoyl, n-C18:0)'	'C39H76O5'	743.54	'.H2PO4Na-H(+)'	7	3	-0.0188431	2728	0.812291	1452.05	0.941723	1.4349
'C02631'	'2-Isopropylmaleate'	'C7H10O4'	330.941	'.HPO4K2-H(+)'	26	1	-0.00209151	1277	0.458632	3711.79	0.941723	0.14257
'C00681'	'1-octadec-11-enoyl-sn-glycerol 3-phosphate'	'C21H41O7P1'	669.162	'.(H2PO4)2KH-H(+)'	45	1	-0.000209171	2521	0.760747	136.298	0.94135	0.187826
'C00802'	'Oxalureate'	'C3H4N2O4'	168.963	'.H/K-H(+)'	6	1	0.00242495	373	0.104752	1039.56	0.94135	1.879
'C04823'	'(S)-2-[5-Amino-1-(5-phospho-D-ribosyl)imidazole-4-carboxamido]succinate'	'C13H19N4O12P'	686.969	'.(H2PO4)2KH-H(+)'	10	1	0.00670215	2570	0.849301	536.428	0.94135	1.82408
'dihydromonapterin-triphosphate'	'dihydromonapterin-triphosphate'	'C9H16N5O13P3'	493.987	'-H(+)'	100	1	0.00137154	1988	0.305767	391.868	0.94135	1.75367
'C04411'	'3-Carboxy-2-hydroxy-4-methylpentanoate'	'C7H12O5'	175.06	'-H(+)'	100	1	0.00113911	407	0.836863	9344.27	0.938574	1.37569
'C02917'	'(S)-Propane-1,2-diol'	'C3H8O2'	292.978	'.(H2PO4)2NaH-H(+)'	15	1	0.0029319	1048	0.52701	1379.18	0.937131	0.0887717
'C11838'	'4,5-dihydroxy-2,3-pentanedione'	'C5H8O4'	266.97	'.H2PO4K-H(+)'	24	1	-0.00186528	893	0.704861	1925.22	0.937131	0.0800695
'C16488'	'fructoselysine'	'C12H24N2O7'	325.166	'+OH(-)'	16	1	-0.00425315	1244	0.788659	7427.23	0.935052	0.102426
'C00196'	'2,3-Dihydroxybenzoate'	'C7H6O4'	171.029	'+OH(-)'	20	2	0.000406037	384	0.837794	3045.4	0.933277	0.601825
'C03415'	'N2-Succinyl-L-ornithine'	'C9H16N2O5'	233.103	'[+2]-H(+)'	17	1	0.00275607	702	0.921222	8395.63	0.933277	0.118174
'C07836'	'D-Glycero-D-manno-heptose 7-phosphate'	'C7H15O10P'	245.043	'-CO2-H(+)'	12	2	-3.02745e-05	770	0.73418	8216.03	0.933277	1.38341
'7-deaza-7-carboxyguanine'	'7-deaza-7-carboxyguanine'	'C7H6N4O3'	230.016	'[+1]+Cl(-)'	13	8	-0.000464603	687	0.744666	914.7	0.932911	1.66274
'C16565'	'N-3-aminopropyl-1,5-diaminopentane'	'C8H21N3'	332.052	'.HPO4K2-H(+)'	21	1	0.00265348	1284	0.841126	828.897	0.932911	1.74412
'C00417'	'cis-Aconitate'	'C6H6O6'	191.019	'+OH(-)'	23	6	0.00050161	479	0.614129	4553.8	0.932221	0.208846
'C00644'	'D-Mannitol 1-phosphate'	'C6H15O9P'	380.993	'.H2PO4Na-H(+)'	15	1	0.00380309	1538	0.818916	4294.92	0.931366	1.31164
'C00641'	'1,2-Diacyl-sn-glycerol (dioctadec-11-enoyl, n-C18:1)'	'C39H72O5'	637.533	'+OH(-)'	19	2	0.00774687	2435	0.758926	162.658	0.929054	1.09973
'C03539'	'S-Ribosyl-L-homocysteine'	'C9H17NO6S'	505.986	'.(H2PO4Na)2-H(+)'	31	4	0.00208812	2027	0.875104	1359.95	0.929054	1.43702
'C11457'	'3-(3-hydroxy-phenyl)propionate'	'C9H10O3'	165.054	'-H(+)'	61	1	0.00164436	355	-0.209265	5799.96	0.929054	0.016018
'C02962'	'D-Allose 6-phosphate'	'C6H13O9P'	215.033	'-CO2-H(+)'	10	2	-0.000306031	604	0.892424	94918.3	0.928692	0.0899101
'C01013'	'3-Hydroxypropanoate'	'C3H6O3'	107.036	'+OH(-)'	15	1	-0.00130688	91	0.813987	4864.98	0.924831	0.151432
'C00350'	'phosphatidylethanolamine (dihexadec-9enoyl, n-C16:1)'	'C37H70N1O8P1'	687.477	'[+1]-H(+)'	41	1	0.00264466	2571	0.798306	349.691	0.924831	1.27601
'psicoselysine'	'psicoselysine'	'C12H24N2O7'	325.166	'+OH(-)'	16	1	-0.00425315	1244	0.788659	7427.23	0.924831	0.102426
'C04425'	'S-Adenosyl-4-methylthio-2-oxobutanoate'	'C15H20N5O6S'	419.07	'.H/Na-H(+)'	7	1	0.0178955	1714	0.932408	1977.53	0.924473	1.73014
'C02637'	'3-Dehydroshikimate'	'C7H8O5'	172.033	'[+1]-H(+)'	92	1	0.00040282	388	0.63696	915.055	0.920964	0.987193
'C03393'	'4-Phospho-D-erythronate'	'C4H9O8P'	233.003	'+OH(-)'	12	1	0.00393404	700	0.846966	2163.6	0.920608	1.49941
'C03657'	'1,4-Dihydroxy-2-naphthoate'	'C11H8O4'	442.953	'.(H2PO4Na)2-H(+)'	71	1	-0.000193763	1804	0.794368	1319.01	0.920608	0.130442
'C18096'	'Allulose 6-phosphate'	'C6H13O9P'	378.979	'.H2PO4Na-H(+)'	18	1	0.00212508	1528	0.804352	1051.99	0.920608	1.35806
'C00989'	'gamma-hydroxybutyrate'	'C4H8O3'	244.982	'.HPO4Na2-H(+)'	21	1	-0.000765611	769	-0.169462	3074.36	0.920253	0.111748
'C02917'	'(S)-Propane-1,2-diol'	'C3H8O2'	97.0277	'.H/Na-H(+)'	22	1	-0.000588249	65	0.851884	4817.14	0.920253	0.115275
'C01005'	'O-Phospho-L-serine'	'C3H8NO6P'	423.918	'.(H2PO4Na)2-H(+)'	36	1	0.00110862	1731	0.843788	1740.18	0.919552	1.06874
'C01909'	'Dethiobiotin'	'C10H18N2O3'	133.158	'-HPO3-H(+)'	8	1	0.000276208	210	0.807809	441.055	0.916385	1.34598
'C03090'	'5-Phospho-beta-D-ribosylamine'	'C5H12NO7P'	445.972	'.(H2PO4)2NaH-H(+)'	6	2	-0.0083034	1816	0.673066	1098.94	0.916385	0.138816
'C04640'	'2-(Formamido)-N1-(5-phospho-D-ribosyl)acetamidine'	'C8H16N3O8P'	312.064	'-H(+)'	72	1	-0.00373361	1164	0.841608	659.06	0.915329	0.951353
'C00120'	'Biotin'	'C10H16N2O3S'	261.082	'+OH(-)'	8	3	0.00982467	863	0.895832	4373.69	0.912162	0.200905
'C00673'	'2-Deoxy-D-ribose 5-phosphate'	'C5H11O7P'	133.05	'-HPO3-H(+)'	8	9	0.000269986	208	0.924694	8047.01	0.912162	0.0853883
'C00860'	'L-Histidinol'	'C6H11N3O'	140.079	'-H(+)'	35	1	0.00415932	240	-0.382854	393.219	0.912162	0.169024
'C02341'	'trans-Aconitate'	'C6H6O6'	129.02	'-CO2-H(+)'	6	4	-0.000533195	183	0.908189	14797.2	0.911814	0.0570765
'C02591'	'Sucrose 6-phosphate'	'C12H23O14P'	439.073	'+OH(-)'	10	1	0.0130864	1782	0.855461	999.808	0.908629	0.989055
'C00624'	'N-Acetyl-L-glutamate'	'C7H11NO5'	171.029	'-NH3-H(+)'	8	11	0.000499821	384	0.837794	3045.4	0.907939	0.0673222
'C00129'	'Isopentenyl diphosphate'	'C5H12O7P2'	380.923	'.H2PO4K-H(+)'	10	1	0.00828257	1537	0.885992	2532.74	0.907595	1.62752
'C00235'	'Dimethylallyl diphosphate'	'C5H12O7P2'	380.923	'.H2PO4K-H(+)'	10	1	0.00828257	1537	0.885992	2532.74	0.907595	1.62752
'C00534'	'Pyridoxamine'	'C8H12N2O2'	385.012	'.(H2PO4)2NaH-H(+)'	5	3	0.00649797	1557	0.736739	1959.99	0.907595	1.65914
'C09306'	'sulfur dioxide'	'O2S'	280.886	'.(H2PO4)2NaH-H(+)'	6	1	0.00452594	980	-0.40964	17797.8	0.907595	1.63361
'C00311'	'Isocitrate'	'C6H8O7'	191.019	'-H(+)'	100	1	0.000586293	479	0.614129	4553.8	0.907572	0.149794
'C00213'	'Sarcosine'	'C3H7NO2'	207.999	'.H2PO4Na-H(+)'	31	1	4.76556e-06	564	0.860255	1888.55	0.903376	0.13278
'C00644'	'D-Mannitol 1-phosphate'	'C6H15O9P'	283.02	'.H/Na-H(+)'	34	1	0.00031029	997	0.850887	3199.09	0.901755	1.9027
'C03508'	'L-2-Amino-3-oxobutanoate'	'C4H7NO3'	116.036	'-H(+)'	96	1	-0.00103844	133	0.906803	2281.71	0.899831	0.480887
'C01112'	'D-Arabinose 5-phosphate'	'C5H11O8P'	348.968	'.H2PO4Na-H(+)'	25	1	0.00242431	1379	0.798707	1103.39	0.899493	0.162198
'C00725'	'Lipoate'	'C8H14O2S2'	227.014	'.H/Na-H(+)'	7	3	0.00433969	669	0.267507	3165.01	0.899156	1.7581
'C00937'	'D-Lactaldehyde'	'C3H6O2'	95.0131	'.H/Na-H(+)'	12	1	-0.00168784	59	0.255543	6529.17	0.899156	1.55666
'C02504'	'3-Carboxy-3-hydroxy-4-methylpentanoate'	'C7H12O5'	175.06	'-H(+)'	100	1	0.00113911	407	0.836863	9344.27	0.899127	1.03064
'C03657'	'1,4-Dihydroxy-2-naphthoate'	'C11H8O4'	420.97	'.(H2PO4)2NaH-H(+)'	39	1	0.00104822	1721	0.906554	2162.21	0.89527	1.59717
'C01508'	'L-Lyxose'	'C5H10O5'	284.976	'.H2PO4K-H(+)'	21	1	0.00198763	1007	0.684277	1012.2	0.894937	0.146094
'C01888'	'Aminoacetone'	'C3H7NO'	72.0465	'-H(+)'	95	1	-0.00105326	26	0.726658	289.588	0.894937	0.102382
'C00631'	'D-Glycerate 2-phosphate'	'C3H7O7P'	184.985	'-H(+)'	100	1	0.000742282	452	0.548239	4650.2	0.892787	0.194428
'C00233'	'4-Methyl-2-oxopentanoate'	'C6H10O3'	148.069	'[+1]+OH(-)'	11	3	0.000867611	281	0.926398	3873.35	0.891047	1.38128
'C12624'	'2-hydroxy-6-ketononatrienedioate'	'C9H8O6'	450.945	'.(H2PO4Na)2-H(+)'	14	1	-0.00285236	1836	0.882229	3529.45	0.891047	1.11104
'C03451'	'(R)-S-Lactoylglutathione'	'C13H21N3O8S'	379.101	'[+1]-H(+)'	96	1	0.000463141	1529	0.877061	587.068	0.891047	1.32724
'C00534'	'Pyridoxamine'	'C8H12N2O2'	400.986	'.(H2PO4)2KH-H(+)'	7	2	0.00614052	1639	0.58665	1516.79	0.890717	1.56545
'C00681'	'1-dodecanoyl-sn-glycerol 3-phosphate'	'C15H31O7P1'	355.175	'[+2]-H(+)'	21	1	0.00554239	1411	0.179902	605.257	0.890717	1.20104
'C01468'	'p-Cresol'	'C7H8O'	280.936	'.HPO4K2-H(+)'	21	1	0.00286966	981	0.718799	3154.28	0.890717	1.62549
'C02917'	'(S)-Propane-1,2-diol'	'C3H8O2'	113	'.H/K-H(+)'	12	1	0.000665366	116	0.173142	3282.85	0.890717	1.4777
'N-Acetyl-D-glucosamine(anhydrous)N-Acetylmuramic acid'	'N-Acetyl-D-glucosamine(anhydrous)N-Acetylmuramic acid'	'C19H30N2O12'	513.151	'+Cl(-)'	16	1	-0.00283936	2051	0.818095	249.421	0.887856	0.676106
'C00680'	'meso-2,6-Diaminoheptanedioate'	'C7H14N2O4'	325.026	'.H2PO4K-H(+)'	13	1	-0.005565	1242	0.790841	557.686	0.886824	1.2215
'C01181'	'gamma-butyrobetaine'	'C7H15NO2'	264.059	'.H2PO4Na-H(+)'	15	2	0.00241464	876	0.607001	979.976	0.886824	0.188133
'C01236'	'6-phospho-D-glucono-1,5-lactone'	'C6H11O9P'	257.005	'-H(+)'	100	1	0.00133848	839	0.709305	645.651	0.886824	0.591025
'C04479'	'2-Hydroxy-6-oxonona-2,4-diene-1,9-dioate'	'C9H10O6'	484.914	'.(H2PO4K)2-H(+)'	6	3	-0.00829845	1959	0.698642	1766.52	0.886824	0.320279
'C00612'	'N1-Acetylspermidine'	'C9H21N3O'	328.1	'.HPO4Na2-H(+)'	15	1	0.00157946	1259	0.94643	9058.56	0.886498	0.126931
'C00942'	'3'',5''-Cyclic GMP'	'C10H12N5O7P'	381.998	'.H/K-H(+)'	18	1	-0.00215072	1543	0.819907	1199.35	0.886498	0.119779
'C01029'	'N8-Acetylspermidine'	'C9H21N3O'	328.1	'.HPO4Na2-H(+)'	15	1	0.00157946	1259	0.94643	9058.56	0.886498	0.126931
'C04236'	'3-Carboxy-4-methyl-2-oxopentanoate'	'C7H10O5'	191.052	'+OH(-)'	10	2	0.00409975	480	0.707498	1369.77	0.886498	0.0384267
'C11453'	'2-C-methyl-D-erythritol 2,4-cyclodiphosphate'	'C5H12O9P2'	276.99	'-H(+)'	100	1	-0.00127965	955	0.928342	6763.56	0.886498	0.0784785
'C00099'	'beta-Alanine'	'C3H7NO2'	88.0413	'-H(+)'	100	1	-0.000855098	45	0.796972	2202.43	0.885742	0.830673
'C00636'	'D-Mannose 1-phosphate'	'C6H13O9P'	260.026	'[+1]-H(+)'	100	1	-0.000111288	857	0.830256	694.672	0.885742	1.31185
'C01468'	'p-Cresol'	'C7H8O'	107.05	'-H(+)'	100	1	0.000161672	92	-0.326036	1996.98	0.882278	1.53081
'C11453'	'2-C-methyl-D-erythritol 2,4-cyclodiphosphate'	'C5H12O9P2'	412.926	'.H2PO4K-H(+)'	15	3	-0.00517875	1687	0.799005	6247.42	0.882278	1.4516
'C00671'	'(S)-3-Methyl-2-oxopentanoate'	'C6H10O3'	148.069	'[+1]+OH(-)'	11	3	0.000867611	281	0.926398	3873.35	0.878378	1.28099
'C01037'	'7,8-Diaminononanoate'	'C9H20N2O2'	205.159	'+OH(-)'	12	1	-0.00293038	552	-0.152507	2643.78	0.878378	0.277675
'C01909'	'Dethiobiotin'	'C10H18N2O3'	453.042	'.(H2PO4Na)2-H(+)'	44	1	0.000244889	1845	0.893883	182.934	0.878378	1.45186
'C03892'	'Phosphatidylglycerophosphate (didodecanoyl, n-C12:0)'	'C30H60O13P2'	929.254	'.(H2PO4Na)2-H(+)'	14	1	0.00737169	3069	0.561621	281.189	0.878378	1.05624
'C15930'	'L-Galactonate'	'C6H12O7'	196.057	'[+1]-H(+)'	18	1	-0.00293632	505	0.762086	867.654	0.878378	0.153723
'C01508'	'L-Lyxose'	'C5H10O5'	149.045	'-H(+)'	100	1	0.000806164	285	0.87096	6461.39	0.878059	0.166234
'C00327'	'L-Citrulline'	'C6H13N3O3'	294.051	'.H2PO4Na-H(+)'	7	3	-0.00423524	1054	0.836159	553.907	0.876585	1.41764
'C00497'	'D-Malate'	'C4H6O5'	134.019	'[+1]-H(+)'	40	1	-0.0016546	211	0.795197	1928.56	0.874155	1.14791
'C01092'	'8-Amino-7-oxononanoate'	'C9H17NO3'	186.113	'-H(+)'	100	1	0.00070937	460	0.821643	1545.55	0.874155	0.807743
'C00296'	'Quinate'	'C7H12O6'	430.969	'.(H2PO4Na)2-H(+)'	7	1	0.00507616	1757	-0.067285	1566.87	0.87384	1.49127
'C00437'	'N2-Acetyl-L-ornithine'	'C7H14N2O3'	406.997	'.(H2PO4)2KH-H(+)'	8	2	0.00623483	1663	0.51313	1058.79	0.873063	0.307565
'C00156'	'4-Hydroxybenzoate'	'C7H6O3'	139.035	'[+2]-H(+)'	6	2	-0.0037596	236	0.235353	4275.91	0.86962	0.178903
'C11514'	'E-3-carboxy-2-pentenedioate 6-methyl ester'	'C7H8O6'	187.019	'-H(+)'	42	1	0.00547819	463	0.608789	2323.07	0.86962	0.165939
'C03785'	'D-Tagatose 1,6-biphosphate'	'C6H14O12P2'	259.023	'-HPO3-H(+)'	8	13	-8.51951e-05	853	0.892835	4912.5	0.869602	0.979754
'C00288'	'Bicarbonate'	'CH2O3'	62.999	'[+2]-H(+)'	21	1	0.000842148	19	-0.372582	456.16	0.868443	1.3196
'C02637'	'3-Dehydroshikimate'	'C7H8O5'	189.039	'+OH(-)'	15	2	0.00167837	469	0.423147	1747.24	0.867427	0.557667
'C02780'	'2,5-diketo-D-gluconate'	'C6H8O7'	228.976	'.H/K-H(+)'	26	1	6.82406e-05	681	0.0724117	2069.76	0.867427	0.0742118
'C01005'	'O-Phospho-L-serine'	'C3H8NO6P'	221.959	'.H/K-H(+)'	8	2	-0.0012522	640	0.487877	606.086	0.864654	0.878926
'C00437'	'N2-Acetyl-L-ornithine'	'C7H14N2O3'	413.02	'.(H2PO4Na)2-H(+)'	11	3	-0.00896029	1689	0.896156	2552.82	0.86461	0.307808
'C04376'	'N2-Formyl-N1-(5-phospho-D-ribosyl)glycinamide'	'C8H15N2O9P'	331.054	'+OH(-)'	73	1	0.000513789	1280	0.645034	1283.38	0.861792	1.43043
'C01019'	'L-Fucose'	'C6H12O5'	181.073	'+OH(-)'	15	4	-0.00133662	437	0.586389	8669.75	0.861486	0.123806
'C00137'	'myo-Inositol'	'C6H12O6'	396.991	'.(H2PO4)2NaH-H(+)'	17	1	0.000690527	1620	0.964465	34565	0.861486	1.27545
'C00681'	'1-tetradecanoyl-sn-glycerol 3-phosphate'	'C17H35O7P1'	399.212	'+OH(-)'	38	1	0.00314397	1634	0.295459	169.468	0.861181	0.188982
'C00681'	'1-hexadec-9-enoyl-sn-glycerol 3-phosphate'	'C19H37O7P1'	408.243	'[+1]-H(+)'	20	1	-0.0190763	1669	-0.42529	183.364	0.861181	0.203027
'C02912'	'(R)-Propane-1,2-diol'	'C3H8O2'	308.955	'.(H2PO4)2KH-H(+)'	39	2	-4.09556e-05	1145	0.105772	1634	0.861181	0.192089
'C04462'	'N-Succinyl-2-L-amino-6-oxoheptanedioate'	'C11H15NO8'	270.06	'-H2O-H(+)'	9	1	0.00228414	914	0.623273	1082.34	0.861181	0.162113
'C11838'	'4,5-dihydroxy-2,3-pentanedione'	'C5H8O4'	348.968	'.(H2PO4)2NaH-H(+)'	16	8	0.00242111	1379	0.798707	1103.39	0.861181	0.151274
'C04204'	'2,3-dihydroxybenzoylserine'	'C10H11NO6'	240.051	'-H(+)'	100	1	0.000595427	736	0.794333	1903.43	0.856962	0.527258
'C11811'	'1-hydroxy-2-methyl-2-(E)-butenyl 4-diphosphate'	'C5H12O8P2'	260.993	'-H(+)'	100	1	0.000287166	861	0.648444	5717.2	0.856962	1.44987
'1,6-anhydrous-N-Acetylmuramyl-tripeptide'	'1,6-anhydrous-N-Acetylmuramyl-tripeptide'	'C26H41N5O14'	646.26	'-H(+)'	100	1	-0.00263351	2457	0.839119	168.135	0.856861	0.640086
'C00417'	'cis-Aconitate'	'C6H6O6'	192.023	'[+1]+OH(-)'	20	6	-0.000225671	484	0.641111	853.831	0.856208	0.401176
'C02730'	'o-Succinylbenzoate'	'C11H10O5'	239.059	'+OH(-)'	9	2	-0.00328708	729	0.842789	3322.93	0.853041	0.152918
'C18096'	'Allulose 6-phosphate'	'C6H13O9P'	260.026	'[+1]-H(+)'	100	1	-0.000111288	857	0.830256	694.672	0.853041	0.990505
'C01468'	'p-Cresol'	'C7H8O'	242.987	'.H2PO4K-H(+)'	6	1	-0.00399008	758	0.100139	3570.98	0.852743	0.195105
'C01005'	'O-Phospho-L-serine'	'C3H8NO6P'	303.959	'.H2PO4Na-H(+)'	21	1	0.00189337	1116	0.81949	2304.29	0.851985	0.683676
'C00320'	'Thiosulfate'	'H2O3S2'	112.937	'-H(+)'	100	1	-0.000159688	114	0.468151	1805.11	0.85	1.10929
'C02225'	'2-Methylcitrate'	'C7H10O7'	227.014	'.H/Na-H(+)'	9	1	0.00347066	669	0.267507	3165.01	0.848818	0.298916
'C05775'	'N1-(alpha-D-ribosyl)-5,6-dimethylbenzimidazole'	'C14H18N2O4'	315.075	'.H/K-H(+)'	27	1	-0.000199954	1185	0.84667	836.173	0.848818	1.36386
'C02962'	'D-Allose 6-phosphate'	'C6H13O9P'	498.935	'.(H2PO4Na)2-H(+)'	11	2	0.00535033	2003	0.850045	1123.65	0.848523	1.34261
'C12623'	'2,3-dihydroxicinnamic acid'	'C9H8O4'	352.931	'.HPO4K2-H(+)'	9	2	-0.00757294	1395	0.9334	5975.17	0.846295	0.901001
'C00312'	'L-Xylulose'	'C5H10O5'	284.976	'.H2PO4K-H(+)'	21	1	0.00198763	1007	0.684277	1012.2	0.845178	0.153426
'C00222'	'Malonate semialdehyde'	'C3H4O3'	105.02	'+OH(-)'	17	2	-0.00117358	88	0.548366	1252.52	0.844886	0.168898
'C00647'	'Pyridoxamine 5''-phosphate'	'C8H13N2O5P'	249.055	'[+2]-H(+)'	21	2	0.00014188	790	0.833515	702.33	0.844886	0.131581
'C00288'	'Bicarbonate'	'CH2O3'	294.903	'.(H2PO4)2KH-H(+)'	31	1	-0.00023698	1060	-0.205283	4530.4	0.844649	1.34065
'C04494'	'Guanosine 3''-diphosphate 5''-triphosphate'	'C10H18N5O20P5'	681.905	'-H(+)'	58	1	0.0115323	2553	0.887775	1173.94	0.844595	1.12224
'C02655'	'6-Acetyl-D-glucose'	'C8H14O7'	341.035	'.H2PO4Na-H(+)'	5	4	-0.0097194	1335	0.897516	3858.88	0.844304	0.178209
'C05519'	'L-Allo-threonine'	'C4H9NO3'	140.034	'.H/Na-H(+)'	13	2	-0.00155804	239	0.533746	838.538	0.843477	1.11054
'C00417'	'cis-Aconitate'	'C6H6O6'	412.926	'.(H2PO4Na)2-H(+)'	52	1	0.000497936	1687	0.799005	6247.42	0.840372	1.17161
'C00469'	'Ethanol'	'C2H6O'	316.898	'.(H2PO4K)2-H(+)'	6	1	0.00166931	1196	0.383311	8093.09	0.840372	1.22538
'C01083'	'Trehalose'	'C12H22O11'	359.12	'+OH(-)'	34	1	-0.000520726	1430	0.960842	9996.29	0.840372	0.247662
'C01112'	'D-Arabinose 5-phosphate'	'C5H11O8P'	500.878	'.(H2PO4K)2-H(+)'	56	1	-0.000189643	2011	0.837643	4145.62	0.840372	0.264002
'C01721'	'L-fuculose'	'C6H12O5'	181.073	'+OH(-)'	15	4	-0.00133662	437	0.586389	8669.75	0.840372	0.147095
'C00137'	'myo-Inositol'	'C6H12O6'	161.045	'-H2O-H(+)'	10	3	0.000154348	340	0.755277	24888.1	0.840372	1.12617
'C01103'	'Orotidine 5''-phosphate'	'C10H13N2O11P'	540.924	'.HPO4K2-H(+)'	6	1	-0.0166771	2142	0.89613	1902.45	0.840372	1.0151
'C00129'	'Isopentenyl diphosphate'	'C5H12O7P2'	484.914	'.(H2PO4Na)2-H(+)'	24	1	0.0019093	1959	0.698642	1766.52	0.840084	1.31729
'C00209'	'Oxalate'	'C2H2O4'	360.851	'.(H2PO4K)2-H(+)'	15	1	0.00263878	1438	0.594978	5764.11	0.840084	1.35321
'C00213'	'Sarcosine'	'C3H7NO2'	88.0413	'-H(+)'	100	1	-0.000855098	45	0.796972	2202.43	0.840084	1.22663
'C00235'	'Dimethylallyl diphosphate'	'C5H12O7P2'	484.914	'.(H2PO4Na)2-H(+)'	24	1	0.0019093	1959	0.698642	1766.52	0.840084	1.31729
'C02341'	'trans-Aconitate'	'C6H6O6'	209.985	'[+1]+Cl(-)'	7	1	0.00263535	574	0.780735	951.951	0.840084	1.4058
'C01236'	'6-phospho-D-glucono-1,5-lactone'	'C6H11O9P'	258.011	'[+1]-H(+)'	57	1	-0.000950616	846	0.845909	1366.61	0.836149	1.21191
'C03287'	'L-Glutamate 5-phosphate'	'C5H10NO7P'	367.952	'.HPO4Na2-H(+)'	25	1	0.00115058	1476	0.855818	1408.49	0.836149	0.336167
'C03974'	'2-octadec-11-enoyl-sn-glycerol 3-phosphate'	'C21H41O7P1'	453.275	'+OH(-)'	8	3	-0.0131229	1849	0.871132	745.826	0.836149	0.858269
'C04479'	'2-Hydroxy-6-oxonona-2,4-diene-1,9-dioate'	'C9H10O6'	446.947	'.(H2PO4)2KH-H(+)'	16	8	0.00324424	1822	0.699761	888.581	0.836149	1.01367
'C04751'	'5-amino-1-(5-phospho-D-ribosyl)imidazole-4-carboxylate'	'C9H14N3O9P'	360.022	'.H/Na-H(+)'	65	1	-0.000800172	1435	0.88167	636.312	0.836149	0.260249
'C00196'	'2,3-Dihydroxybenzoate'	'C7H6O4'	153.019	'-H(+)'	100	1	1.52317e-05	298	0.870529	8276.84	0.835093	0.47898
'C00770'	'L-Idonate'	'C6H12O7'	195.051	'-H(+)'	100	1	0.000503127	498	0.884939	4509.18	0.833615	0.0597491
'C00081'	'ITP'	'C10H15N4O14P3'	508.985	'[+2]-H(+)'	13	2	-0.00628514	2036	0.876187	336.743	0.832206	0.957655
'C00522'	'(R)-Pantoate'	'C6H12O4'	165.073	'+OH(-)'	8	2	0.00421163	356	0.932687	9428.73	0.832206	0.547084
'C18239'	'cyclic pyranopterin monophosphate'	'C10H14N5O8P'	282.086	'-HPO3-H(+)'	11	2	-0.00116928	991	0.942172	6007.53	0.831959	1.76067
'C00266'	'Glycolaldehyde'	'C2H4O2'	60.0178	'[+1]-H(+)'	60	1	-0.000551088	11	0.640444	1657.43	0.831926	1.11886
'C15930'	'L-Galactonate'	'C6H12O7'	195.051	'-H(+)'	100	1	0.000503127	498	0.884939	4509.18	0.831926	0.159957
'C16154'	'uridine 5''''-diphospho-{beta}-4-deoxy-4-formamido-L-arabinose'	'C15H23N3O16P2'	735.958	'.HPO4K2-H(+)'	6	2	-0.0214571	2715	0.915038	645.998	0.831926	0.421854
'C00153'	'Nicotinamide'	'C6H6N2O'	241.003	'.H2PO4Na-H(+)'	18	2	-0.00326301	743	0.636882	2184.88	0.831646	1.32524
'C00680'	'meso-2,6-Diaminoheptanedioate'	'C7H14N2O4'	309.043	'.H2PO4Na-H(+)'	7	1	0.00399888	1147	0.505966	445.074	0.83087	0.964888
'C00099'	'beta-Alanine'	'C3H7NO2'	71.0143	'-NH3-H(+)'	8	7	-0.000418149	23	0.908144	17784.1	0.830797	0.110412
'C00164'	'Acetoacetate'	'C4H6O3'	101.025	'-H(+)'	100	1	-0.000996108	78	0.878838	20361.3	0.82798	0.285094
'C00270'	'N-Acetylneuraminate'	'C11H19NO9'	579.955	'.(H2PO4K)2-H(+)'	7	1	0.00940069	2271	0.885412	825.033	0.827703	0.252962
'C15930'	'L-Galactonate'	'C6H12O7'	177.04	'-H2O-H(+)'	16	3	0.000760637	415	0.699616	3934.24	0.827703	0.150055
'C00448'	'Farnesyl diphosphate'	'C15H28O7P2'	652.998	'.(H2PO4K)2-H(+)'	6	1	-0.00914041	2476	0.894618	1430.21	0.827426	0.221608
'C00530'	'Hydroquinone'	'C6H6O2'	109.03	'-H(+)'	100	1	-0.000273601	96	0.745834	1801.17	0.827426	0.0898302
'C03492'	'D-4''-Phosphopantothenate'	'C9H18NO8P'	298.069	'-H(+)'	100	1	0.000537345	1082	0.69242	458.837	0.827426	0.124658
'C03406'	'N(omega)-(L-Arginino)succinate'	'C10H18N4O6'	289.112	'-H(+)'	53	1	0.00327635	1027	0.488374	552.72	0.826647	0.416744
'C18239'	'cyclic pyranopterin monophosphate'	'C10H14N5O8P'	380.063	'+OH(-)'	25	1	-0.00178098	1533	0.877717	1677.65	0.825613	1.14985
'C04442'	'2-Dehydro-3-deoxy-D-gluconate 6-phosphate'	'C6H11O9P'	177.04	'-HPO3-H(+)'	13	9	0.000696474	415	0.699616	3934.24	0.825162	1.23126
'C07086'	'Phenylacetic acid'	'C8H8O2'	270.981	'.H2PO4K-H(+)'	12	1	-0.00306198	921	0.374047	1315.92	0.82348	1.29568
'C00645'	'N-Acetyl-D-mannosamine'	'C8H15NO6'	221.081	'[+1]-H(+)'	8	1	0.00479616	636	0.558305	1786.61	0.82348	0.376943
'C01083'	'Trehalose'	'C12H22O11'	341.104	'-H(+)'	70	1	0.00451165	1336	0.868575	1103.01	0.82348	0.824342
'C00213'	'Sarcosine'	'C3H7NO2'	327.959	'.(H2PO4Na)2-H(+)'	27	1	-0.00118646	1256	0.856963	981.689	0.823207	1.27322
'C04734'	'5-Formamido-1-(5-phospho-D-ribosyl)imidazole-4-carboxamide'	'C10H15N4O9P'	387.031	'.H/Na-H(+)'	49	2	0.00148417	1567	0.847052	620.434	0.823207	1.05667
'C05650'	'5,6,7,8-tetrahydropteridine'	'C6H8N4'	352.997	'.(H2PO4)2NaH-H(+)'	6	1	0.00680316	1396	0.795209	1378.62	0.823207	1.25426
'C00295'	'Orotate'	'C5H4N2O4'	274.965	'.H2PO4Na-H(+)'	12	1	0.00333679	946	0.782133	1330.24	0.820935	1.5464
'C03291'	'L-Xylulose 5-phosphate'	'C5H11O8P'	266.97	'.H/K-H(+)'	16	5	-0.00186507	893	0.704861	1925.22	0.819797	1.50683
'C01112'	'D-Arabinose 5-phosphate'	'C5H11O8P'	229.013	'-H(+)'	100	1	-0.00095746	682	0.891849	7382.4	0.819257	0.183533
'C06054'	'2-Oxo-3-hydroxy-4-phosphobutanoate'	'C4H7O8P'	354.923	'.HPO4Na2-H(+)'	30	1	-0.00159797	1409	0.810605	1501.92	0.819257	0.820726
'C00178'	'Thymine'	'C5H6N2O2'	358.942	'.(H2PO4)2KH-H(+)'	14	1	0.00302665	1428	0.94663	5956.04	0.818987	0.245722
'C00937'	'D-Lactaldehyde'	'C3H6O2'	73.0303	'-H(+)'	100	1	-0.000777012	28	0.717413	2666.33	0.818987	0.202034
'C04823'	'(S)-2-[5-Amino-1-(5-phospho-D-ribosyl)imidazole-4-carboxamido]succinate'	'C13H19N4O12P'	475.047	'.H/Na-H(+)'	97	1	0.000938717	1920	0.894355	203.726	0.818987	0.243216
'C06187'	'Arbutin 6-phosphate'	'C12H17O10P'	351.051	'-H(+)'	100	1	-0.00272477	1389	0.648339	435.139	0.818374	0.240348
'C00680'	'meso-2,6-Diaminoheptanedioate'	'C7H14N2O4'	211.065	'.H/Na-H(+)'	11	1	0.00513735	580	0.386288	1392.97	0.818201	0.871731
'C02504'	'3-Carboxy-3-hydroxy-4-methylpentanoate'	'C7H12O5'	197.051	'.H/Na-H(+)'	7	4	-0.0080319	509	0.718837	2088.14	0.816709	0.243979
'C04677'	'5-Amino-1-(5-Phospho-D-ribosyl)imidazole-4-carboxamide'	'C9H15N4O8P'	457.015	'.H2PO4Na-H(+)'	61	1	-0.000512694	1859	0.934534	1885.9	0.816709	0.19089
'C01279'	'4-Amino-5-hydroxymethyl-2-methylpyrimidine'	'C6H9N3O'	138.066	'-H(+)'	100	1	0.0011315	231	-0.381373	438.499	0.815034	1.14229
'C11472'	'D-Glycero-D-manno-heptose 1,7-bisphosphate'	'C7H16O13P2'	488.945	'.H2PO4Na-H(+)'	8	4	0.0127123	1973	0.463187	1127.03	0.813978	0.89035
'C02995'	'Maltose 6''-phosphate'	'C12H23O14P'	439.09	'+OH(-)'	19	1	-0.00450135	1783	0.856218	1447.23	0.813452	0.865485
'C18239'	'cyclic pyranopterin monophosphate'	'C10H14N5O8P'	362.053	'-H(+)'	89	1	-0.00226952	1444	0.856763	1851.12	0.813452	1.11638
'C00522'	'(R)-Pantoate'	'C6H12O4'	185.019	'.H/K-H(+)'	6	3	0.00349802	453	0.766498	1588.14	0.811778	2.56995
'C00270'	'N-Acetylneuraminate'	'C11H19NO9'	308.101	'-H(+)'	49	1	-0.00234556	1139	0.860829	21148.9	0.810811	0.358021
'C03451'	'(R)-S-Lactoylglutathione'	'C13H21N3O8S'	378.099	'-H(+)'	100	1	-0.00112747	1522	0.897516	3063.73	0.810811	0.772877
'C15767'	'gamma-glutamyl-gamma aminobutyric acid'	'C9H16O5N2'	269.058	'.H/K-H(+)'	6	1	-0.00343637	906	0.388489	4509.13	0.810811	0.538763
'C04442'	'2-Dehydro-3-deoxy-D-gluconate 6-phosphate'	'C6H11O9P'	376.96	'.H2PO4Na-H(+)'	8	1	0.00593429	1517	0.71816	506.043	0.80896	0.864316
'C03373'	'5-amino-1-(5-phospho-D-ribosyl)imidazole'	'C8H14N3O7P'	312.064	'+OH(-)'	14	2	-0.00381829	1164	0.841608	659.06	0.808256	1.84379
'C02780'	'2,5-diketo-D-gluconate'	'C6H8O7'	147.03	'-CO2-H(+)'	10	1	-0.000302567	273	0.948336	47020.5	0.808256	0.0111102
'C00081'	'ITP'	'C10H15N4O14P3'	778.836	'.(H2PO4K)2-H(+)'	55	1	0.00156983	2815	0.928488	2148.53	0.806847	1.73124
'C00159'	'D-Mannose'	'C6H12O6'	299.013	'.H2PO4Na-H(+)'	13	1	0.00229267	1089	0.977857	22709.6	0.806588	0.328071
'C03974'	'2-tetradecanoyl-sn-glycerol 3-phosphate'	'C17H35O7P1'	399.212	'+OH(-)'	38	1	0.00314397	1634	0.295459	169.468	0.806588	0.331273
'C05775'	'N1-(alpha-D-ribosyl)-5,6-dimethylbenzimidazole'	'C14H18N2O4'	419.07	'.HPO4Na2-H(+)'	7	1	-0.0100398	1714	0.932408	1977.53	0.806588	0.518473
'C05811'	'2-Octaprenyl-6-hydroxyphenol'	'C46H70O2'	887.457	'.(H2PO4)2KH-H(+)'	6	3	-0.0167868	3002	0.886749	748.244	0.806329	1.24819
'C06056'	'4-Hydroxy-L-threonine'	'C4H9NO4'	307.938	'.HPO4K2-H(+)'	20	2	-0.00318785	1138	0.722707	665.406	0.806329	1.24402
'C02976'	'D-Fructose 1-phosphate'	'C6H13O9P'	215.033	'-CO2-H(+)'	10	2	-0.000306031	604	0.892424	94918.3	0.805673	1.06235
'C02976'	'D-Fructose 1-phosphate'	'C6H13O9P'	277.034	'+OH(-)'	19	1	-0.00104574	956	0.943457	205395	0.805673	1.14164
'C00141'	'3-Methyl-2-oxobutanoate'	'C5H8O3'	115.04	'-H(+)'	100	1	-2.74836e-05	129	0.867814	12456.6	0.803556	2.00361
'C01530'	'octadecanoate (n-C18:0)'	'C18H36O2'	285.271	'[+2]-H(+)'	88	1	-0.000350344	1012	0.798708	777.148	0.802876	0.176275
'C00137'	'myo-Inositol'	'C6H12O6'	299.013	'.H2PO4Na-H(+)'	13	1	0.00229267	1089	0.977857	22709.6	0.802365	1.04422
'C00680'	'meso-2,6-Diaminoheptanedioate'	'C7H14N2O4'	227.044	'.H/K-H(+)'	30	1	-0.000257712	670	0.404258	1399.34	0.802365	0.410364
'C01721'	'L-fuculose'	'C6H12O5'	380.993	'.(H2PO4)2NaH-H(+)'	10	4	0.00379988	1538	0.818916	4294.92	0.802365	0.374375
'C03539'	'S-Ribosyl-L-homocysteine'	'C9H17NO6S'	386.041	'.H2PO4Na-H(+)'	6	3	-0.0122242	1562	0.891662	1849.5	0.802365	0.791945
'C05925'	'Dihydroneopterin monophosphate'	'C9H14N5O7P'	567.963	'.(H2PO4)2KH-H(+)'	21	6	0.00251754	2228	0.88774	1171.94	0.802365	0.46005
'C00937'	'D-Lactaldehyde'	'C3H6O2'	92.0432	'[+1]+OH(-)'	12	2	0.00011775	55	0.0665963	251.914	0.80211	0.264552
'C00182'	'glycogen'	'C6H10O5'	302.985	'.HPO4Na2-H(+)'	18	1	0.00129468	1112	0.755715	3739.74	0.799746	0.341074
'C00170'	'5-Methylthioadenosine'	'C11H15N5O3S'	318.059	'.H/Na-H(+)'	11	5	0.00495242	1202	0.845451	783.732	0.798142	0.378542
'C15767'	'gamma-glutamyl-gamma aminobutyric acid'	'C9H16O5N2'	268.078	'[+1]+Cl(-)'	19	3	-5.56164e-05	900	0.881716	973.902	0.798142	0.245539
'C00129'	'Isopentenyl diphosphate'	'C5H12O7P2'	282.955	'.H/K-H(+)'	36	1	-0.000753866	996	0.752898	2254.69	0.79789	1.25946
'C00213'	'Sarcosine'	'C3H7NO2'	70.0302	'-H2O-H(+)'	10	1	-0.000330101	22	0.765238	1306.51	0.79789	1.20347
'C00235'	'Dimethylallyl diphosphate'	'C5H12O7P2'	282.955	'.H/K-H(+)'	36	1	-0.000753866	996	0.752898	2254.69	0.79789	1.25946
'C00447'	'Sedoheptulose 1,7-bisphosphate'	'C7H16O13P2'	640.876	'.(H2PO4K)2-H(+)'	6	1	-0.0112661	2442	0.833582	1032.91	0.79789	1.29924
'C00937'	'D-Lactaldehyde'	'C3H6O2'	91.0399	'+OH(-)'	20	2	9.27898e-05	52	-0.156932	2102.55	0.79789	0.341699
'C01508'	'L-Lyxose'	'C5H10O5'	388.966	'.(H2PO4Na)2-H(+)'	20	2	-0.00253922	1579	0.296031	1021.24	0.79789	1.25249
'C00295'	'Orotate'	'C5H4N2O4'	156.013	'[+1]-H(+)'	68	1	0.000337991	312	0.923954	18217.5	0.797689	1.14023
'C03373'	'5-amino-1-(5-phospho-D-ribosyl)imidazole'	'C8H14N3O7P'	294.051	'-H(+)'	100	1	-0.0018251	1054	0.836159	553.907	0.797689	0.800314
'C00680'	'meso-2,6-Diaminoheptanedioate'	'C7H14N2O4'	190.09	'[+1]-H(+)'	56	1	0.00161681	475	0.704327	631.469	0.797086	0.814084
'C00362'	'dGMP'	'C10H14N5O7P'	364.066	'+OH(-)'	54	1	0.000176877	1454	0.913688	4307.28	0.796531	0.227481
'C02979'	'Glycerol 2-phosphate'	'C3H9O6P'	192.991	'.H/Na-H(+)'	19	2	-0.00246164	488	0.205146	2346.46	0.796531	1.15028
'branching glycogen'	'branching glycogen'	'C6H10O5'	302.985	'.HPO4Na2-H(+)'	18	1	0.00129468	1112	0.755715	3739.74	0.796531	0.341074
'C00770'	'L-Idonate'	'C6H12O7'	233.003	'.H/K-H(+)'	6	3	0.00413289	700	0.846966	2163.6	0.794167	0.133437
'C02730'	'o-Succinylbenzoate'	'C11H10O5'	243.02	'.H/Na-H(+)'	7	3	0.00743805	759	0.466968	1515.04	0.793919	1.09949
'C15667'	'5-phosphoribosyl-5-carboxyaminoimidazole'	'C9H14N3O9P'	360.022	'.H/Na-H(+)'	65	1	-0.000800172	1435	0.88167	636.312	0.793919	0.260249
'C06393'	'2,3-diaminopropionate'	'C3H8N2O2'	374.914	'.(H2PO4K)2-H(+)'	16	1	0.00235222	1507	0.927897	5450.33	0.793671	0.254554
'C16565'	'N-3-aminopropyl-1,5-diaminopentane'	'C8H21N3'	376.104	'.(H2PO4)2NaH-H(+)'	23	1	-0.00163354	1512	0.826951	804.111	0.793671	0.225041
'C00311'	'Isocitrate'	'C6H8O7'	173.008	'-H2O-H(+)'	8	4	0.00129396	394	0.5678	1070.47	0.793359	0.976364
'C00182'	'glycogen'	'C6H10O5'	161.045	'-H(+)'	100	1	8.96641e-05	340	0.755277	24888.1	0.792972	0.292989
'C00184'	'Dihydroxyacetone'	'C3H6O3'	126.981	'.H/K-H(+)'	19	1	-0.000856894	175	0.323105	1286.52	0.792233	0.432365
'C00295'	'Orotate'	'C5H4N2O4'	111.02	'-CO2-H(+)'	10	2	-0.00047552	101	0.967025	417233	0.792054	0.980061
'C00966'	'2-Dehydropantoate'	'C6H10O4'	145.052	'-H(+)'	89	1	-0.00119961	267	0.787068	4063.98	0.792054	2.11813
'C03838'	'N1-(5-Phospho-D-ribosyl)glycinamide'	'C7H15N2O8P'	303.063	'+OH(-)'	26	1	-0.00285251	1113	0.84176	1462	0.792054	1.34591
'C02637'	'3-Dehydroshikimate'	'C7H8O5'	127.039	'-CO2-H(+)'	10	2	0.000650275	176	0.623207	2687.82	0.79135	3.63988
'C00053'	'3''-Phosphoadenylyl sulfate'	'C10H15N5O13P2S'	505.986	'-H(+)'	92	3	-0.00700933	2027	0.875104	1359.95	0.790906	1.03015
'C00596'	'2-Oxopent-4-enoate'	'C5H6O3'	135.003	'.H/Na-H(+)'	9	1	0.0031732	216	0.563383	2679.93	0.789696	0.441938
'C01013'	'3-Hydroxypropanoate'	'C3H6O3'	71.0143	'-H2O-H(+)'	10	2	-0.000362567	23	0.908144	17784.1	0.789696	0.740002
'C01092'	'8-Amino-7-oxononanoate'	'C9H17NO3'	169.086	'-NH3-H(+)'	8	1	0.000992525	376	0.580939	1116.17	0.789696	0.481416
'C01097'	'D-Tagatose 6-phosphate'	'C6H13O9P'	179.056	'-HPO3-H(+)'	8	11	0.00031465	424	0.84452	124891	0.789696	0.833283
'C01228'	'Guanosine 3'',5''-bis(diphosphate)'	'C10H17N5O17P4'	775.824	'.HPO4K2-H(+)'	9	1	0.0143171	2810	0.921316	867.002	0.789696	0.490136
'C03406'	'N(omega)-(L-Arginino)succinate'	'C10H18N4O6'	291.12	'[+2]-H(+)'	43	1	0.00248274	1036	0.025542	467.156	0.789696	1.17308
'C04494'	'Guanosine 3''-diphosphate 5''-triphosphate'	'C10H18N5O20P5'	703.89	'.H/Na-H(+)'	11	1	0.00798602	2620	0.924541	845.469	0.789696	0.88699
'C06007'	'(R)-2,3-Dihydroxy-3-methylpentanoate'	'C6H12O4'	148.069	'[+1]-H(+)'	57	1	0.000952295	281	0.926398	3873.35	0.789696	1.08429
'C03089'	'5-Methylthio-D-ribose'	'C6H12O4S'	197.051	'+OH(-)'	23	1	-0.00233552	509	0.718837	2088.14	0.789451	1.16065
'C04236'	'3-Carboxy-4-methyl-2-oxopentanoate'	'C7H10O5'	314.984	'.HPO4Na2-H(+)'	6	1	0.00245839	1183	0.939613	9033.24	0.789451	1.13364
'C04575'	'2,3-Dioxo-L-gulonate'	'C6H8O7'	147.03	'-CO2-H(+)'	10	1	-0.000302567	273	0.948336	47020.5	0.789451	0.854323
'C00631'	'D-Glycerate 2-phosphate'	'C3H7O7P'	167.961	'-NH3-H(+)'	5	1	-0.00148919	369	-0.216159	1399.18	0.788532	0.460748
'C02679'	'Dodecanoate (n-C12:0)'	'C12H24O2'	221.148	'.H/Na-H(+)'	13	1	0.00409278	638	-0.574253	442.816	0.787892	0.339426
'C12623'	'2,3-dihydroxicinnamic acid'	'C9H8O4'	197.051	'+OH(-)'	9	2	-0.00570665	509	0.718837	2088.14	0.787123	0.857638
'C00311'	'Isocitrate'	'C6H8O7'	147.03	'-CO2-H(+)'	10	1	-0.000302567	273	0.948336	47020.5	0.785956	0.719808
'C00159'	'D-Mannose'	'C6H12O6'	179.056	'-H(+)'	100	1	0.000314129	424	0.84452	124891	0.785473	0.326855
'C00417'	'cis-Aconitate'	'C6H6O6'	209.985	'[+1]+Cl(-)'	7	1	0.00263535	574	0.780735	951.951	0.785473	0.550181
'C00596'	'2-Oxopent-4-enoate'	'C5H6O3'	248.953	'.H2PO4K-H(+)'	10	2	0.0042794	788	0.303641	467.44	0.785473	0.326034
'C01037'	'7,8-Diaminononanoate'	'C9H20N2O2'	323.089	'.H2PO4K-H(+)'	6	1	-0.0108031	1231	0.843725	736.853	0.785473	0.973079
'C03539'	'S-Ribosyl-L-homocysteine'	'C9H17NO6S'	439.966	'.HPO4K2-H(+)'	12	3	-0.00690447	1789	0.770772	509.531	0.785473	0.941309
'C00942'	'3'',5''-Cyclic GMP'	'C10H12N5O7P'	345.043	'[+1]-H(+)'	100	1	0.000575729	1357	0.882815	1765.03	0.785232	0.22196
'C06056'	'4-Hydroxy-L-threonine'	'C4H9NO4'	116.036	'-H2O-H(+)'	10	3	-0.000973754	133	0.906803	2281.71	0.785232	0.125923
'd-biotin d-sulfoxide'	'd-biotin d-sulfoxide'	'C10H16N2O4S'	259.075	'-H(+)'	100	1	0.00119862	854	0.875138	2488.62	0.785232	0.300074
'C04114'	'crotonobetaine'	'C7H13NO2'	315.987	'.HPO4K2-H(+)'	7	2	-0.0111146	1190	0.830724	984.221	0.785028	0.206869
'C01097'	'D-Tagatose 6-phosphate'	'C6H13O9P'	498.935	'.(H2PO4Na)2-H(+)'	11	2	0.00535033	2003	0.850045	1123.65	0.784417	0.735203
'C02225'	'2-Methylcitrate'	'C7H10O7'	205.033	'-H(+)'	100	1	0.00252804	549	0.460247	1813.26	0.784417	0.711026
'C00362'	'dGMP'	'C10H14N5O7P'	266.09	'-HPO3-H(+)'	16	3	-5.66225e-05	887	0.895123	4826.39	0.783841	0.400986
'C04411'	'3-Carboxy-2-hydroxy-4-methylpentanoate'	'C7H12O5'	197.051	'.H/Na-H(+)'	7	4	-0.0080319	509	0.718837	2088.14	0.782897	0.243979
'C00288'	'Bicarbonate'	'CH2O3'	196.926	'.H2PO4K-H(+)'	15	1	-0.000532227	506	-0.170119	28126.9	0.781726	0.917472
'C02995'	'Maltose 6''-phosphate'	'C12H23O14P'	439.073	'+OH(-)'	10	1	0.0130864	1782	0.855461	999.808	0.781726	0.989055
'C03291'	'L-Xylulose 5-phosphate'	'C5H11O8P'	229.013	'-H(+)'	100	1	-0.00095746	682	0.891849	7382.4	0.781726	0.863869
'C11145'	'methanesulfonate'	'CH4O3S'	268.869	'.HPO4K2-H(+)'	21	1	0.000415428	904	-0.372618	676.512	0.781726	0.267544
'C00337'	'(S)-Dihydroorotate'	'C5H6N2O4'	194.979	'.H/K-H(+)'	5	1	0.0028113	497	0.947915	30336.2	0.78125	0.998632
'C00514'	'D-Mannonate'	'C6H12O7'	195.051	'-H(+)'	100	1	0.000503127	498	0.884939	4509.18	0.78125	0.123068
'C01181'	'gamma-butyrobetaine'	'C7H15NO2'	384.016	'.(H2PO4Na)2-H(+)'	9	2	0.00433608	1554	0.794442	849.484	0.78125	1.0512
'C02225'	'2-Methylcitrate'	'C7H10O7'	422.967	'.(H2PO4)2NaH-H(+)'	9	1	0.0038719	1728	0.302501	1083.61	0.78125	0.323424
'C00212'	'Adenosine'	'C10H13N5O4'	266.09	'-H(+)'	100	1	-5.71433e-05	887	0.895123	4826.39	0.781231	0.951608
'C00989'	'gamma-hydroxybutyrate'	'C4H8O3'	59.0509	'-CO2-H(+)'	10	1	-0.000689014	6	-0.975666	254270	0.781013	0.967127
'C06332'	'N-Acetylanthranilate'	'C9H9NO3'	196.057	'+OH(-)'	15	7	0.00413411	505	0.762086	867.654	0.781013	0.842045
'C11838'	'4,5-dihydroxy-2,3-pentanedione'	'C5H8O4'	304.933	'.HPO4K2-H(+)'	5	2	-0.00937548	1121	0.547771	1704.59	0.781013	1.13626
'C00105'	'UMP'	'C9H13N2O9P'	341.035	'+OH(-)'	18	1	0.00383945	1335	0.897516	3858.88	0.780625	0.288008
'C00164'	'Acetoacetate'	'C4H6O3'	102.028	'[+1]-H(+)'	57	1	5.64403e-05	80	0.618097	1070.4	0.780079	0.231108
'C01081'	'Thiamin monophosphate'	'C12H17N4O4PS'	365.051	'.H/Na-H(+)'	10	4	-0.00506774	1460	0.886932	847.812	0.780079	0.117005
'C04376'	'N2-Formyl-N1-(5-phospho-D-ribosyl)glycinamide'	'C8H15N2O9P'	335.029	'.H/Na-H(+)'	20	1	-0.00307767	1301	0.918299	636.207	0.777261	2.39815
'C00575'	'cAMP'	'C10H12N5O6P'	599.914	'.(H2PO4K)2-H(+)'	30	4	-0.00276356	2326	0.875901	1086.1	0.777027	0.842034
'C00817'	'D-Altronate'	'C6H12O7'	195.051	'-H(+)'	100	1	0.000503127	498	0.884939	4509.18	0.777027	0.129364
'C01100'	'L-Histidinol phosphate'	'C6H12N3O4P'	355.989	'.H2PO4K-H(+)'	8	4	-0.00720705	1413	0.881541	1367.54	0.777027	0.463789
'C04171'	'2,3-Dihydro-2,3-dihydroxybenzoate'	'C7H8O4'	173.044	'+OH(-)'	34	3	0.000981823	395	0.695024	698.66	0.777027	0.629249
'C05931'	'N2-Succinyl-L-glutamate'	'C9H13NO7'	479.971	'.(H2PO4)2KH-H(+)'	39	1	0.000617716	1939	0.836419	852.099	0.777027	0.277871
'C00132'	'Methanol'	'CH4O1'	302.889	'.(H2PO4K)2-H(+)'	8	1	-0.00491929	1110	0.0619983	2733.26	0.776793	0.273042
'C00133'	'D-Alanine'	'C3H7NO2'	327.959	'.(H2PO4Na)2-H(+)'	27	1	-0.00118646	1256	0.856963	981.689	0.776079	1.18906
'C00864'	'(R)-Pantothenate'	'C9H17NO5'	218.104	'-H(+)'	100	1	-0.000324194	624	0.877072	2228.28	0.775852	0.628211
'C14179'	'sulfoacetate'	'C2H4O5S'	160.949	'.H/Na-H(+)'	7	1	0.0036574	338	-0.655623	16689.9	0.775381	1.06859
'N-Acetyl-D-glucosamine(anhydrous)N-Acetylmuramic acid'	'N-Acetyl-D-glucosamine(anhydrous)N-Acetylmuramic acid'	'C19H30N2O12'	478.177	'[+1]-H(+)'	100	1	-0.000995307	1929	0.867941	96.5939	0.774444	0.602721
'C00362'	'dGMP'	'C10H14N5O7P'	302.067	'-CO2-H(+)'	23	1	-0.00053087	1108	0.865154	5636.35	0.773266	0.418807
'C00497'	'D-Malate'	'C4H6O5'	170.97	'.H/K-H(+)'	18	1	-0.000233036	383	0.441976	1323.61	0.772804	0.54128
'C01345'	'dITP'	'C10H15N4O13P3'	508.985	'+OH(-)'	61	1	0.00258024	2036	0.876187	336.743	0.772804	0.957655
'C03589'	'4-Hydroxy-2-oxopentanoate'	'C5H8O4'	149.045	'+OH(-)'	20	11	0.000721481	285	0.87096	6461.39	0.772804	0.447322
'C04171'	'2,3-Dihydro-2,3-dihydroxybenzoate'	'C7H8O4'	296.969	'.HPO4Na2-H(+)'	6	1	0.00717797	1075	0.749531	1192.64	0.772804	1.02672
'C04479'	'2-Hydroxy-6-oxonona-2,4-diene-1,9-dioate'	'C9H10O6'	386.926	'.HPO4K2-H(+)'	27	3	0.00345567	1566	0.618475	1186.45	0.772804	0.92792
'C00152'	'L-Asparagine'	'C4H8N2O3'	304.933	'.HPO4K2-H(+)'	27	1	0.00185791	1121	0.547771	1704.59	0.77265	0.387845
'C01337'	'XDP'	'C10H14N4O12P2'	616.873	'.HPO4K2-H(+)'	6	1	0.0164468	2379	0.800873	1495.31	0.772574	1.09769
'C06332'	'N-Acetylanthranilate'	'C9H9NO3'	178.05	'-H(+)'	94	1	0.00124105	420	0.55923	1000.83	0.772574	0.677572
'C06393'	'2,3-diaminopropionate'	'C3H8N2O2'	276.948	'.HPO4K2-H(+)'	5	3	-0.00797824	953	0.820325	4930.15	0.772574	1.13177
'C02976'	'D-Fructose 1-phosphate'	'C6H13O9P'	278.036	'[+1]+OH(-)'	12	1	-0.000143019	961	0.935911	15032.8	0.771804	0.90846
'C00885'	'Isochorismate'	'C10H10O6'	247.024	'.H/Na-H(+)'	67	1	-0.00113161	780	0.777946	924.546	0.771151	1.22553
'C00266'	'Glycolaldehyde'	'C2H4O2'	276.948	'.(H2PO4)2NaH-H(+)'	17	1	0.00164362	953	0.820325	4930.15	0.768581	0.468671
'C00270'	'N-Acetylneuraminate'	'C11H19NO9'	346.056	'.H/K-H(+)'	9	6	-0.00151612	1361	0.928921	8250	0.768581	0.766731
'C00575'	'cAMP'	'C10H12N5O6P'	329.048	'[+1]-H(+)'	93	1	0.000680149	1267	0.934222	4952.98	0.768581	0.372758
'C01563'	'Carbamate'	'CH3NO2'	179.973	'.H2PO4Na-H(+)'	7	1	-0.00503616	430	0.852998	1870.02	0.768354	0.291619
'C00864'	'(R)-Pantothenate'	'C9H17NO5'	240.083	'.H/Na-H(+)'	21	1	0.00260414	737	0.841525	1170.09	0.767399	0.518541
'C06196'	'dIMP'	'C10H13N4O7P'	349.053	'+OH(-)'	40	3	0.0020858	1380	0.865651	796.728	0.767399	0.898874
'C04376'	'N2-Formyl-N1-(5-phospho-D-ribosyl)glycinamide'	'C8H15N2O9P'	314.05	'[+1]-H(+)'	39	1	-0.00263195	1177	0.853757	418.76	0.766695	1.59088
'C00636'	'D-Mannose 1-phosphate'	'C6H13O9P'	378.979	'.H2PO4Na-H(+)'	18	1	0.00212508	1528	0.804352	1051.99	0.76599	0.101205
'C03785'	'D-Tagatose 1,6-biphosphate'	'C6H14O12P2'	338.988	'-H(+)'	100	1	0.0011747	1324	0.683541	1212.45	0.76503	1.67185
'C00270'	'N-Acetylneuraminate'	'C11H19NO9'	326.108	'+OH(-)'	22	1	0.00121351	1248	0.914903	3383.09	0.764358	0.659105
'C01019'	'L-Fucose'	'C6H12O5'	283.02	'.H2PO4Na-H(+)'	25	4	0.000310086	997	0.850887	3199.09	0.764358	0.680711
'C01092'	'8-Amino-7-oxononanoate'	'C9H17NO3'	204.123	'+OH(-)'	24	1	0.00151409	545	0.906381	671.111	0.764358	0.0622006
'C01092'	'8-Amino-7-oxononanoate'	'C9H17NO3'	322.045	'.H2PO4K-H(+)'	10	4	0.00148145	1223	0.865969	2109.69	0.764358	0.796949
'C06054'	'2-Oxo-3-hydroxy-4-phosphobutanoate'	'C4H7O8P'	452.903	'.(H2PO4Na)2-H(+)'	9	1	-0.00429488	1844	0.82995	2196.53	0.764358	0.723232
'C00350'	'phosphatidylethanolamine (dihexadecanoyl, n-C16:0)'	'C37H74N1O8P1'	691.504	'[+1]-H(+)'	60	1	0.00711332	2584	0.798204	318.214	0.764135	0.945561
'C00479'	'Propanal'	'C3H6O'	274.965	'.(H2PO4)2NaH-H(+)'	5	2	0.00498698	946	0.782133	1330.24	0.764135	1.07704
'C04575'	'2,3-Dioxo-L-gulonate'	'C6H8O7'	228.976	'.H/K-H(+)'	26	1	6.82406e-05	681	0.0724117	2069.76	0.764135	1.05975
'C04734'	'5-Formamido-1-(5-phospho-D-ribosyl)imidazole-4-carboxamide'	'C10H15N4O9P'	365.051	'-H(+)'	100	1	-0.000155706	1460	0.886932	847.812	0.764135	0.838197
'C05820'	'L-seryl-AMP'	'C13H19N6O9P'	606.985	'.HPO4K2-H(+)'	12	1	-0.00877095	2346	0.898484	655.332	0.764135	1.16832
'cyclopropane phosphatidylglycerol (dihexadec-9,10-cyclo-anoyl, n-C16:0 cyclo)'	'cyclopropane phosphatidylglycerol (dihexadec-9,10-cyclo-anoyl, n-C16:0 cyclo)'	'C40H75O10P1'	887.457	'.HPO4Na2-H(+)'	7	2	-0.013472	3002	0.886749	748.244	0.764135	1.15005
'1,6-anhydrous-N-Acetylmuramate'	'1,6-anhydrous-N-Acetylmuramate'	'C11H17NO7'	275.101	'[+1]-H(+)'	12	2	-0.004575	947	0.871176	2021.45	0.763877	1.24183
'C00669'	'gamma-L-Glutamyl-L-cysteine'	'C8H14N2O5S'	271.038	'.H/Na-H(+)'	40	1	-0.000889858	922	0.799173	370.257	0.763302	0.465542
'C01005'	'O-Phospho-L-serine'	'C3H8NO6P'	319.933	'.H2PO4K-H(+)'	26	1	0.00136655	1211	0.668206	576.55	0.763302	0.51836
'C00312'	'L-Xylulose'	'C5H10O5'	388.966	'.(H2PO4Na)2-H(+)'	20	2	-0.00253922	1579	0.296031	1021.24	0.76269	1.21722
'C00679'	'5-Dehydro-4-deoxy-D-glucarate'	'C6H8O7'	193.024	'[+2]-H(+)'	17	1	0.00221391	489	0.462403	1022.72	0.76269	0.183688
'C00079'	'L-Phenylalanine'	'C9H11NO2'	165.073	'[+1]-H(+)'	23	1	0.00250136	356	0.932687	9428.73	0.762429	0.669796
'C16488'	'fructoselysine'	'C12H24N2O7'	308.15	'[+1]-H(+)'	7	1	0.0048749	1140	0.601563	3075.94	0.761764	1.50167
'C00212'	'Adenosine'	'C10H13N5O4'	284.099	'+OH(-)'	42	1	0.00124375	1003	0.851544	868.473	0.760632	0.799909
'C00966'	'2-Dehydropantoate'	'C6H10O4'	280.984	'.H2PO4K-H(+)'	37	1	-0.000369048	982	-0.278597	6553.82	0.760355	0.31989
'Tetradecanoyl-phosphate (n-C14:1)'	'Tetradecanoyl-phosphate (n-C14:1)'	'C14H27O5P'	327.143	'.H/Na-H(+)'	7	1	-0.00874469	1254	0.0287831	567.424	0.760355	0.10211
'C00159'	'D-Mannose'	'C6H12O6'	396.991	'.(H2PO4)2NaH-H(+)'	17	1	0.000690527	1620	0.964465	34565	0.760135	0.41439
'C01170'	'UDP-N-acetyl-D-mannosamine'	'C17H27N3O17P2'	606.07	'-H(+)'	58	1	0.00449547	2343	0.779777	1435.24	0.760135	0.804941
'C03733'	'UDP-D-galacto-1,4-furanose'	'C15H24N2O17P2'	685.001	'.H2PO4Na-H(+)'	8	1	0.00556462	2561	0.810157	863.959	0.760135	0.359822
'C15767'	'gamma-glutamyl-gamma aminobutyric acid'	'C9H16O5N2'	231.097	'-H(+)'	100	1	0.00193241	694	0.474965	789.062	0.760135	0.523964
'C01225'	'sn-Glycero-3-phospho-1-inositol'	'C9H17O11P'	564.947	'.(H2PO4)2KH-H(+)'	12	1	0.00633287	2217	0.59067	468.051	0.759949	1.13158
'C00577'	'D-Glyceraldehyde'	'C3H6O3'	90.0284	'[+1]-H(+)'	60	1	-0.00060119	49	0.73274	2709.43	0.759916	0.329373
'C16698'	'N-acetylmuramate 6-phosphate'	'C11H20NO11P'	590	'.(H2PO4)2NaH-H(+)'	11	1	0.00579367	2301	0.879201	562.108	0.759605	1.24884
'C00224'	'Adenosine 5''-phosphosulfate'	'C10H14N5O10PS'	545.98	'.H2PO4Na-H(+)'	8	6	-0.00812762	2154	0.803369	1564.76	0.756128	0.761834
'C01037'	'7,8-Diaminononanoate'	'C9H20N2O2'	206.163	'[+1]+OH(-)'	11	1	-0.00382528	557	-0.12629	518.369	0.755912	0.522964
'C01345'	'dITP'	'C10H15N4O13P3'	708.912	'.(H2PO4)2NaH-H(+)'	55	1	0.00109393	2635	0.889239	749.166	0.755912	0.624677
'C03589'	'4-Hydroxy-2-oxopentanoate'	'C5H8O4'	348.968	'.(H2PO4)2NaH-H(+)'	16	8	0.00242111	1379	0.798707	1103.39	0.755912	0.362867
'C04593'	'methylisocitrate'	'C7H10O7'	422.967	'.(H2PO4)2NaH-H(+)'	9	1	0.0038719	1728	0.302501	1083.61	0.755912	0.43156
'C05817'	'2-Succinyl-6-hydroxy-2,4-cyclohexadiene-1-carboxylate'	'C11H12O6'	380.993	'.HPO4Na2-H(+)'	10	4	0.0037645	1538	0.818916	4294.92	0.755912	0.678995
'C06054'	'2-Oxo-3-hydroxy-4-phosphobutanoate'	'C4H7O8P'	446.882	'.(H2PO4)2KH-H(+)'	6	3	0.0082378	1821	0.749417	1199.38	0.755912	0.940884
'C00447'	'Sedoheptulose 1,7-bisphosphate'	'C7H16O13P2'	368.991	'-H(+)'	43	1	0.00852306	1481	0.300917	990.094	0.755696	1.01098
'C00577'	'D-Glyceraldehyde'	'C3H6O3'	107.036	'+OH(-)'	15	1	-0.00130688	91	0.813987	4864.98	0.755696	1.07764
'C11453'	'2-C-methyl-D-erythritol 2,4-cyclodiphosphate'	'C5H12O9P2'	295.995	'[+1]+OH(-)'	6	4	0.00726832	1068	0.672392	787.245	0.755696	1.13226
'C00295'	'Orotate'	'C5H4N2O4'	155.01	'-H(+)'	100	1	5.18802e-05	306	0.944662	295075	0.755424	1.05072
'C01005'	'O-Phospho-L-serine'	'C3H8NO6P'	401.939	'.(H2PO4)2NaH-H(+)'	14	1	-0.00130562	1644	0.8255	1671.62	0.754856	0.479239
'branching glycogen'	'branching glycogen'	'C6H10O5'	161.045	'-H(+)'	100	1	8.96641e-05	340	0.755277	24888.1	0.75423	0.292989
'C00546'	'Methylglyoxal'	'C3H4O2'	71.0143	'-H(+)'	100	1	-0.00042725	23	0.908144	17784.1	0.753968	0.351543
'C00818'	'D-Glucarate'	'C6H10O8'	227.044	'+OH(-)'	17	3	-0.00344737	670	0.404258	1399.34	0.752115	1.10275
'C00164'	'Acetoacetate'	'C4H6O3'	119.036	'+OH(-)'	20	1	-0.000686046	148	0.910878	37273.5	0.751902	0.296237
'C15767'	'gamma-glutamyl-gamma aminobutyric acid'	'C9H16O5N2'	213.087	'-H2O-H(+)'	17	1	0.0014009	591	0.771795	1277.8	0.751689	0.734927
'C06311'	'Galactitol 1-phosphate'	'C6H15O9P'	262.043	'[+1]-H(+)'	24	1	-0.00185405	868	0.876363	2536.22	0.751482	0.828489
'C16565'	'N-3-aminopropyl-1,5-diaminopentane'	'C8H21N3'	278.117	'.H2PO4Na-H(+)'	7	2	0.00851027	962	0.902927	1280.28	0.751477	0.325377
'C00442'	'alpha-D-Ribose 1-phosphate'	'C5H11O8P'	500.878	'.(H2PO4K)2-H(+)'	56	1	-0.000189643	2011	0.837643	4145.62	0.750635	0.48296
'C01005'	'O-Phospho-L-serine'	'C3H8NO6P'	205.984	'.H/Na-H(+)'	36	1	-0.000390241	554	0.668878	1691.35	0.750633	1.82469
'C00081'	'ITP'	'C10H15N4O14P3'	680.865	'.HPO4K2-H(+)'	22	1	-0.00413569	2552	0.934695	4110.61	0.750493	0.813367
'C00424'	'L-Lactaldehyde'	'C3H6O2'	192.991	'.H2PO4Na-H(+)'	14	4	-0.00246185	488	0.205146	2346.46	0.75	0.497793
'C00438'	'N-Carbamoyl-L-aspartate'	'C5H8N2O5'	157.025	'-H2O-H(+)'	10	4	0.00025839	319	0.965929	73278.5	0.749084	0.442332
'C05235'	'Acetol'	'C3H6O2'	192.991	'.H2PO4Na-H(+)'	14	4	-0.00246185	488	0.205146	2346.46	0.748095	1.27998
'C00437'	'N2-Acetyl-L-ornithine'	'C7H14N2O3'	191.105	'+OH(-)'	19	1	-0.0018144	482	-0.488011	525.45	0.747675	0.984733
'C00270'	'N-Acetylneuraminate'	'C11H19NO9'	444.032	'.H2PO4K-H(+)'	55	4	-0.000359376	1808	0.74028	1127.77	0.747466	0.690388
'C00575'	'cAMP'	'C10H12N5O6P'	346.056	'+OH(-)'	26	4	-0.000377552	1361	0.928921	8250	0.747466	0.79713
'C00942'	'3'',5''-Cyclic GMP'	'C10H12N5O7P'	479.971	'.H2PO4K-H(+)'	30	2	0.00195933	1939	0.836419	852.099	0.747257	1.03907
'C03406'	'N(omega)-(L-Arginino)succinate'	'C10H18N4O6'	272.088	'-NH3-H(+)'	7	2	0.000612554	930	0.870091	1876.59	0.74641	2.88412
'C06196'	'dIMP'	'C10H13N4O7P'	353.034	'.H/Na-H(+)'	8	2	-0.00703175	1397	0.885823	647.27	0.746267	0.3409
'C00199'	'D-Ribulose 5-phosphate'	'C5H11O8P'	468.922	'.(H2PO4Na)2-H(+)'	8	1	0.00758383	1901	0.711373	993.167	0.745789	0.886555
'C16698'	'N-acetylmuramate 6-phosphate'	'C11H20NO11P'	292.104	'-HPO3-H(+)'	13	3	0.000116149	1040	0.737272	694.61	0.743715	0.729601
'C04044'	'3-(2,3-Dihydroxyphenyl)propanoate'	'C9H10O4'	301.011	'.H2PO4Na-H(+)'	20	1	-0.00156314	1102	0.691859	2169.69	0.743449	0.340812
'C16488'	'fructoselysine'	'C12H24N2O7'	307.152	'-H(+)'	100	1	-0.000812686	1136	-0.477698	454.505	0.743449	0.292427
'2-Octaprenyl-3-methyl-5-hydroxy-6-methoxy-1,4-benzoquinol'	'2-Octaprenyl-3-methyl-5-hydroxy-6-methoxy-1,4-benzoquinol'	'C48H74O4'	887.457	'.HPO4K2-H(+)'	9	1	-0.0166664	3002	0.886749	748.244	0.743243	0.933882
'C00514'	'D-Mannonate'	'C6H12O7'	196.057	'[+1]-H(+)'	18	1	-0.00293632	505	0.762086	867.654	0.743243	0.48584
'C00624'	'N-Acetyl-L-glutamate'	'C7H11NO5'	144.066	'-CO2-H(+)'	14	1	0.000404797	263	0.745407	2070.73	0.743243	3.79207
'C00671'	'(S)-3-Methyl-2-oxopentanoate'	'C6H10O3'	347	'.(H2PO4)2NaH-H(+)'	6	2	-0.00895631	1366	0.0272045	940.408	0.743243	0.715509
'C01019'	'L-Fucose'	'C6H12O5'	336.957	'.HPO4K2-H(+)'	7	1	-0.00676275	1311	0.964764	12286.1	0.743243	0.703186
'C01228'	'Guanosine 3'',5''-bis(diphosphate)'	'C10H17N5O17P4'	601.934	'-H(+)'	52	2	0.0154185	2332	0.868202	908.152	0.743243	0.820047
'C01755'	'Thiocyanate'	'CHNS'	79.9585	'.H/Na-H(+)'	20	1	-0.000841246	35	0.887286	4527.69	0.743243	0.995425
'C03974'	'2-tetradec-7-enoyl-sn-glycerol 3-phosphate'	'C17H33O7P1'	499.156	'.H2PO4Na-H(+)'	8	2	-0.00774679	2004	0.868786	134.096	0.743243	0.23429
'C04778'	'N1-(5-Phospho-alpha-D-ribosyl)-5,6-dimethylbenzimidazole'	'C14H19N2O7P'	477.054	'.H2PO4Na-H(+)'	5	2	-0.00932125	1926	0.673397	496.805	0.743243	0.816455
'C15996'	'7-cyano-7-carbaguanine'	'C7H5N5O'	445.901	'.(H2PO4K)2-H(+)'	8	2	0.00622428	1815	0.850376	1472.02	0.743243	0.702608
'C00530'	'Hydroquinone'	'C6H6O2'	127.039	'+OH(-)'	20	1	0.000566353	176	0.623207	2687.82	0.743038	0.240857
'C00937'	'D-Lactaldehyde'	'C3H6O2'	214.975	'.HPO4Na2-H(+)'	6	1	-0.00428828	603	0.713788	2108.42	0.743038	0.325054
'C02962'	'D-Allose 6-phosphate'	'C6H13O9P'	277.034	'+OH(-)'	19	1	-0.00104574	956	0.943457	205395	0.743038	0.309077
'C06056'	'4-Hydroxy-L-threonine'	'C4H9NO4'	156.028	'.H/Na-H(+)'	34	1	-0.000622135	313	0.86389	7801.51	0.743038	0.283899
'C01101'	'L-Ribulose 5-phosphate'	'C5H11O8P'	266.97	'.H/K-H(+)'	16	5	-0.00186507	893	0.704861	1925.22	0.74204	0.854059
'C06010'	'(S)-2-Acetolactate'	'C5H8O4'	370.955	'.(H2PO4Na)2-H(+)'	21	2	-0.00198151	1491	0.781354	927.534	0.739627	0.919962
'C00117'	'alpha-D-Ribose 5-phosphate'	'C5H11O8P'	348.968	'.H2PO4Na-H(+)'	25	1	0.00242431	1379	0.798707	1103.39	0.739304	0.867334
'C00441'	'L-Aspartate 4-semialdehyde'	'C4H7NO3'	116.036	'-H(+)'	96	1	-0.00103844	133	0.906803	2281.71	0.73902	0.349555
'C00575'	'cAMP'	'C10H12N5O6P'	328.045	'-H(+)'	100	1	-0.00012156	1258	0.966403	36948.9	0.73902	0.423337
'C04778'	'N1-(5-Phospho-alpha-D-ribosyl)-5,6-dimethylbenzimidazole'	'C14H19N2O7P'	375.098	'+OH(-)'	37	1	-0.0013596	1509	0.897581	307.325	0.73902	0.0228159
'5''-deoxyribose'	'5''-deoxyribose'	'C5H10O4'	253.01	'.H2PO4Na-H(+)'	48	2	-0.000206305	811	0.630828	916.817	0.738819	0.744387
'C00681'	'1-dodecanoyl-sn-glycerol 3-phosphate'	'C15H31O7P1'	353.169	'-H(+)'	80	1	0.00482295	1399	0.833873	523.937	0.738819	1.0144
'C00921'	'Dihydropteroate'	'C14H14N6O3'	313.103	'-H(+)'	100	1	0.00259257	1173	0.890986	432.21	0.738819	0.655546
'C03492'	'D-4''-Phosphopantothenate'	'C9H18NO8P'	218.104	'-HPO3-H(+)'	12	2	-0.000323674	624	0.877072	2228.28	0.738819	0.628211
'C04823'	'(S)-2-[5-Amino-1-(5-phospho-D-ribosyl)imidazole-4-carboxamido]succinate'	'C13H19N4O12P'	453.071	'-H(+)'	100	1	-0.00459498	1846	0.643488	170.033	0.738819	1.10715
'C05382'	'Sedoheptulose 7-phosphate'	'C7H15O10P'	245.043	'-CO2-H(+)'	12	2	-3.02745e-05	770	0.73418	8216.03	0.738065	0.642356
'C00196'	'2,3-Dihydroxybenzoate'	'C7H6O4'	109.03	'-CO2-H(+)'	10	2	-0.000274362	96	0.745834	1801.17	0.737965	2.21827
'C00424'	'L-Lactaldehyde'	'C3H6O2'	92.0432	'[+1]+OH(-)'	12	2	0.00011775	55	0.0665963	251.914	0.73731	1.13085
'C00122'	'Fumarate'	'C4H4O4'	133.015	'+OH(-)'	20	3	-0.000535159	207	0.891466	22191.4	0.73709	1.03244
'C00163'	'Propionate (n-C3:0)'	'C3H6O2'	92.0432	'[+1]+OH(-)'	12	2	0.00011775	55	0.0665963	251.914	0.737087	0.423477
'C00141'	'3-Methyl-2-oxobutanoate'	'C5H8O3'	137.025	'.H/Na-H(+)'	9	3	-0.00346902	226	0.217703	4779.9	0.73624	0.731281
'C00047'	'L-Lysine'	'C6H14N2O2'	265.055	'.H2PO4Na-H(+)'	17	1	0.00194149	881	0.57263	5446.47	0.735032	0.693392
'C01571'	'Decanoate (n-C10:0)'	'C10H20O2'	193.12	'.H/Na-H(+)'	20	1	0.00139095	492	-0.578549	322.228	0.734996	0.247425
'C00417'	'cis-Aconitate'	'C6H6O6'	210.963	'.H/K-H(+)'	12	1	0.0017218	578	0.789827	715.076	0.734797	0.0256282
'C03415'	'N2-Succinyl-L-ornithine'	'C9H16N2O5'	213.087	'-H2O-H(+)'	17	1	0.0014009	591	0.771795	1277.8	0.734797	0.626468
'C03589'	'4-Hydroxy-2-oxopentanoate'	'C5H8O4'	402.898	'.(H2PO4K)2-H(+)'	15	8	0.0021705	1647	0.74714	2440.05	0.734797	0.591143
'C05817'	'2-Succinyl-6-hydroxy-2,4-cyclohexadiene-1-carboxylate'	'C11H12O6'	510.928	'.(H2PO4K)2-H(+)'	9	1	-0.00592351	2043	0.833211	1999.64	0.734797	0.604646
'C02917'	'(S)-Propane-1,2-diol'	'C3H8O2'	112.023	'[+1]+Cl(-)'	5	2	0.00116861	111	0.943454	21508.7	0.734599	0.256693
'C11838'	'4,5-dihydroxy-2,3-pentanedione'	'C5H8O4'	149.045	'+OH(-)'	20	11	0.000721481	285	0.87096	6461.39	0.734599	0.337187
'C01005'	'O-Phospho-L-serine'	'C3H8NO6P'	325.943	'.HPO4Na2-H(+)'	34	1	-0.000406474	1246	0.784945	1422.89	0.733742	2.94311
'C00099'	'beta-Alanine'	'C3H7NO2'	70.0302	'-H2O-H(+)'	10	1	-0.000330101	22	0.765238	1306.51	0.733587	1.62812
'C00423'	'trans-Cinnamate'	'C9H8O2'	147.045	'-H(+)'	100	1	0.000238752	274	0.955604	23753	0.73308	0.224202
'C00227'	'Acetyl phosphate'	'C2H5O5P'	312.869	'.HPO4K2-H(+)'	64	1	0.000150062	1169	0.155248	2498.93	0.732007	0.362952
'C05629'	'Phenylpropanoate'	'C9H10O2'	187.019	'.H/K-H(+)'	9	3	-0.00265023	463	0.608789	2323.07	0.732007	0.441906
'C00079'	'L-Phenylalanine'	'C9H11NO2'	166.078	'[+2]-H(+)'	100	1	0.000359022	364	0.715051	1101.06	0.731356	0.708409
'C02976'	'D-Fructose 1-phosphate'	'C6H13O9P'	260.026	'[+1]-H(+)'	100	1	-0.000111288	857	0.830256	694.672	0.73116	0.851612
'C14899'	'3-keto-L-gulonate-6-phosphate'	'C6H11O10P'	392.972	'.H2PO4Na-H(+)'	6	2	-0.0114206	1597	0.681144	1054.59	0.730964	0.422003
'C00438'	'N-Carbamoyl-L-aspartate'	'C5H8N2O5'	193.049	'+OH(-)'	22	1	-0.00253207	490	0.110464	751.043	0.730769	0.727895
'C00137'	'myo-Inositol'	'C6H12O6'	179.056	'-H(+)'	100	1	0.000314129	424	0.84452	124891	0.730574	0.726572
'C00233'	'4-Methyl-2-oxopentanoate'	'C6H10O3'	85.0662	'-CO2-H(+)'	9	1	-0.000271014	42	0.237774	531.743	0.730574	0.685428
'C00671'	'(S)-3-Methyl-2-oxopentanoate'	'C6H10O3'	85.0662	'-CO2-H(+)'	9	1	-0.000271014	42	0.237774	531.743	0.730574	0.685428
'C03912'	'1-Pyrroline-5-carboxylate'	'C5H7NO2'	95.0131	'-NH3-H(+)'	8	5	0.000731196	59	0.255543	6529.17	0.730574	0.491139
'C05925'	'Dihydroneopterin monophosphate'	'C9H14N5O7P'	605.921	'.(H2PO4K)2-H(+)'	62	1	2.01179e-06	2341	0.875952	919.388	0.730574	0.466348
'C15996'	'7-cyano-7-carbaguanine'	'C7H5N5O'	315.987	'.HPO4Na2-H(+)'	11	1	-0.00421341	1190	0.830724	984.221	0.730574	0.51087
'C00296'	'Quinate'	'C7H12O6'	229.013	'.H/K-H(+)'	14	8	-0.000843297	682	0.891849	7382.4	0.73038	0.848851
'C00725'	'Lipoate'	'C8H14O2S2'	205.033	'-H(+)'	79	3	0.00339707	549	0.460247	1813.26	0.73038	1.03718
'C01888'	'Aminoacetone'	'C3H7NO'	213.986	'.HPO4Na2-H(+)'	15	1	8.74855e-05	596	0.794231	766.479	0.73038	0.92686
'C04204'	'2,3-dihydroxybenzoylserine'	'C10H11NO6'	241.055	'[+1]-H(+)'	100	1	-0.000102214	744	0.562142	2077.87	0.73038	0.785664
'C04044'	'3-(2,3-Dihydroxyphenyl)propanoate'	'C9H10O4'	420.97	'.(H2PO4Na)2-H(+)'	30	2	-0.00135972	1721	0.906554	2162.21	0.72936	0.540726
'C00122'	'Fumarate'	'C4H4O4'	134.019	'[+1]+OH(-)'	8	4	-0.00173928	211	0.795197	1928.56	0.728972	1.47425
'C00522'	'(R)-Pantoate'	'C6H12O4'	169.048	'.H/Na-H(+)'	33	1	0.000471296	375	0.812336	2085.6	0.726543	3.17016
'C00636'	'D-Mannose 1-phosphate'	'C6H13O9P'	498.935	'.(H2PO4Na)2-H(+)'	11	2	0.00535033	2003	0.850045	1123.65	0.726543	0.258571
'C00199'	'D-Ribulose 5-phosphate'	'C5H11O8P'	446.947	'.(H2PO4)2NaH-H(+)'	52	1	0.000721146	1822	0.699761	888.581	0.726403	1.49824
'C03589'	'4-Hydroxy-2-oxopentanoate'	'C5H8O4'	370.955	'.(H2PO4Na)2-H(+)'	21	2	-0.00198151	1491	0.781354	927.534	0.726351	0.646524
'C03974'	'2-dodecanoyl-sn-glycerol 3-phosphate'	'C15H31O7P1'	355.175	'[+2]-H(+)'	21	1	0.00554239	1411	0.179902	605.257	0.726351	0.435367
'C05817'	'2-Succinyl-6-hydroxy-2,4-cyclohexadiene-1-carboxylate'	'C11H12O6'	261.037	'.H/Na-H(+)'	22	4	0.000727982	862	0.924509	21044.2	0.726351	0.580889
'C07838'	'D-Glycero-D-manno-heptose 1-phosphate'	'C7H15O10P'	245.043	'-CO2-H(+)'	12	2	-3.02745e-05	770	0.73418	8216.03	0.726351	0.428414
'C11457'	'3-(3-hydroxy-phenyl)propionate'	'C9H10O3'	147.045	'-H2O-H(+)'	7	3	0.000303436	274	0.955604	23753	0.726351	0.248604
'C00942'	'3'',5''-Cyclic GMP'	'C10H12N5O7P'	517.947	'.HPO4K2-H(+)'	6	1	-0.0184357	2069	0.891417	1094.61	0.72616	0.348724
'C04204'	'2,3-dihydroxybenzoylserine'	'C10H11NO6'	381.998	'.HPO4Na2-H(+)'	6	4	-0.00605102	1543	0.819907	1199.35	0.72616	0.312511
'C05650'	'5,6,7,8-tetrahydropteridine'	'C6H8N4'	308.955	'.HPO4K2-H(+)'	41	1	0.00141682	1145	0.105772	1634	0.72616	0.364366
'C00438'	'N-Carbamoyl-L-aspartate'	'C5H8N2O5'	177.04	'[+2]-H(+)'	6	12	0.00297928	415	0.699616	3934.24	0.725134	0.629228
'C05973'	'2-Acyl-sn-glycero-3-phosphoethanolamine (n-C16:0)'	'C21H44NO7P1'	453.275	'[+1]-H(+)'	10	1	0.00629619	1849	0.871132	745.826	0.725134	0.858269
'C00082'	'L-Tyrosine'	'C9H11NO3'	315.987	'.H2PO4K-H(+)'	6	3	0.012268	1190	0.830724	984.221	0.724888	0.0626824
'C00357'	'N-Acetyl-D-glucosamine 6-phosphate'	'C8H16NO9P'	318.059	'+OH(-)'	53	1	0.000199785	1202	0.845451	783.732	0.723427	0.952445
'C00312'	'L-Xylulose'	'C5H10O5'	171.029	'.H/Na-H(+)'	10	3	-0.00191922	384	0.837794	3045.4	0.722504	0.103797
'C00647'	'Pyridoxamine 5''-phosphate'	'C8H13N2O5P'	382.981	'.H2PO4K-H(+)'	68	1	0.000573475	1549	0.630213	910.732	0.722316	1.53672
'C07836'	'D-Glycero-D-manno-heptose 7-phosphate'	'C7H15O10P'	424.974	'.H2PO4K-H(+)'	7	4	-0.00803028	1737	0.737564	1443.93	0.722128	0.323423
'C00507'	'L-Rhamnose'	'C6H12O5'	380.993	'.(H2PO4)2NaH-H(+)'	10	4	0.00379988	1538	0.818916	4294.92	0.721941	0.955552
'C02912'	'(R)-Propane-1,2-diol'	'C3H8O2'	113	'.H/K-H(+)'	12	1	0.000665366	116	0.173142	3282.85	0.721941	1.02431
'C00164'	'Acetoacetate'	'C4H6O3'	57.0358	'-CO2-H(+)'	9	2	-0.0011685	2	-0.849435	35177.5	0.720907	0.487089
'C00631'	'D-Glycerate 2-phosphate'	'C3H7O7P'	202.995	'+OH(-)'	25	1	0.00162128	539	0.130528	3649.76	0.720907	0.411707
'C00018'	'Pyridoxal 5''-phosphate'	'C8H10NO6P'	387.964	'.HPO4Na2-H(+)'	9	3	-0.00556598	1574	0.884095	1170.1	0.720041	0.513205
'C00357'	'N-Acetyl-D-glucosamine 6-phosphate'	'C8H16NO9P'	220.083	'-HPO3-H(+)'	9	4	-0.000252988	632	-0.345619	3765.85	0.718537	0.575807
'C00446'	'alpha-D-Galactose 1-phosphate'	'C6H13O9P'	215.033	'-CO2-H(+)'	10	2	-0.000306031	604	0.892424	94918.3	0.71809	0.219841
'C00108'	'Anthranilate'	'C7H7NO2'	353.971	'.(H2PO4)2NaH-H(+)'	7	3	0.00532761	1403	0.893985	949.082	0.71809	0.501437
'C12621'	'3-hydroxycinnamic acid'	'C9H8O3'	181.051	'+OH(-)'	50	3	-0.000674801	436	0.783693	5212.45	0.717905	0.721762
'C00645'	'N-Acetyl-D-mannosamine'	'C8H15NO6'	393.968	'.HPO4K2-H(+)'	11	4	0.00335717	1602	0.812366	1340.81	0.717905	0.391665
'C11457'	'3-(3-hydroxy-phenyl)propionate'	'C9H10O3'	183.065	'+OH(-)'	20	2	0.00165735	445	0.339545	1572.53	0.717905	0.482092
'C15996'	'7-cyano-7-carbaguanine'	'C7H5N5O'	130.051	'-CO2-H(+)'	8	5	0.00132766	190	0.868807	12007.3	0.717905	0.284164
'C04575'	'2,3-Dioxo-L-gulonate'	'C6H8O7'	193.024	'[+2]-H(+)'	17	1	0.00221391	489	0.462403	1022.72	0.717722	0.287209
'C05649'	'6,7-Dihydropteridine'	'C6H6N4'	253.01	'.H2PO4Na-H(+)'	42	5	0.00113111	811	0.630828	916.817	0.717722	0.245635
'C05771'	'1-Aminopropan-2-ol'	'C3H9NO'	209.985	'.H2PO4K-H(+)'	5	3	0.00845636	574	0.780735	951.951	0.717722	0.363872
'C00311'	'Isocitrate'	'C6H8O7'	192.023	'[+1]-H(+)'	100	1	-0.000140987	484	0.641111	853.831	0.717217	0.401176
'C00885'	'Isochorismate'	'C10H10O6'	225.03	'-H(+)'	37	1	0.0100498	658	0.560289	2929.92	0.716159	0.775803
'C00227'	'Acetyl phosphate'	'C2H5O5P'	156.992	'+OH(-)'	19	1	-0.00153072	318	0.726592	5377.85	0.715919	0.788365
'C00164'	'Acetoacetate'	'C4H6O3'	318.956	'.(H2PO4)2NaH-H(+)'	9	3	0.00416525	1206	0.756633	2400.27	0.715272	0.623553
'C00493'	'Shikimate'	'C7H10O5'	173.044	'-H(+)'	100	1	0.00106651	395	0.695024	698.66	0.714225	1.53274
'C05774'	'Cobinamide'	'C48H72CoN11O8'	988.51	'-H(+)'	8	2	-0.0279612	3151	0.711344	288.928	0.714044	0.573091
'C16699'	'2(alpha-D-Mannosyl-6-phosphate)-D-glycerate'	'C9H17O12P'	365.051	'+OH(-)'	34	3	-0.0015778	1460	0.886932	847.812	0.714044	0.858053
'C02591'	'Sucrose 6-phosphate'	'C12H23O14P'	439.09	'+OH(-)'	19	1	-0.00450135	1783	0.856218	1447.23	0.714044	0.865485
'C00286'	'dGTP'	'C10H16N5O13P3'	745.89	'.(H2PO4Na)2-H(+)'	5	2	0.0163287	2735	0.918872	841.319	0.71371	1.20266
'C00159'	'D-Mannose'	'C6H12O6'	412.966	'.(H2PO4)2KH-H(+)'	10	1	-4.42621e-05	1688	0.959965	10808.8	0.713682	0.446436
'C00233'	'4-Methyl-2-oxopentanoate'	'C6H10O3'	347	'.(H2PO4)2NaH-H(+)'	6	2	-0.00895631	1366	0.0272045	940.408	0.713682	0.715509
'C01279'	'4-Amino-5-hydroxymethyl-2-methylpyrimidine'	'C6H9N3O'	273.991	'.H2PO4K-H(+)'	5	1	0.00910317	939	0.797325	1361.63	0.713682	0.902904
'C01286'	'2-Dehydro-3-deoxy-D-galactonate 6-phosphate'	'C6H11O9P'	398.944	'.HPO4Na2-H(+)'	10	1	0.00347837	1630	0.66534	570.667	0.713682	0.511901
'C01909'	'Dethiobiotin'	'C10H18N2O3'	349.053	'.H2PO4K-H(+)'	16	4	0.00393785	1380	0.865651	796.728	0.713682	0.0326701
'6-hydroxymethyl-dihydropterin pyrophosphate'	'6-hydroxymethyl-dihydropterin pyrophosphate'	'C7H11N5O8P2'	527.91	'.HPO4K2-H(+)'	5	1	-0.0198552	2108	0.902763	2336.49	0.713502	0.933759
'C01412'	'Butanal'	'C4H8O'	93.035	'.H/Na-H(+)'	7	2	-0.0028652	57	-0.250601	265.817	0.713502	0.978613
'C01412'	'Butanal'	'C4H8O'	212.992	'.HPO4Na2-H(+)'	14	2	-0.00108142	588	0.808558	1811.34	0.713502	0.824996
'C02341'	'trans-Aconitate'	'C6H6O6'	173.008	'-H(+)'	81	1	0.00122928	394	0.5678	1070.47	0.713502	0.745503
'C06257'	'1-deoxy-D-xylulose'	'C5H10O4'	133.05	'-H(+)'	100	1	0.000269465	208	0.924694	8047.01	0.713502	0.615366
'C00214'	'Thymidine'	'C10H14N2O5'	241.076	'-H(+)'	57	1	0.00700473	745	0.559407	1882.26	0.712771	0.308075
'C04272'	'(R)-2,3-Dihydroxy-3-methylbutanoate'	'C5H10O4'	133.05	'-H(+)'	100	1	0.000269465	208	0.924694	8047.01	0.712627	2.98957
'C00164'	'Acetoacetate'	'C4H6O3'	242.964	'.HPO4Na2-H(+)'	22	1	0.00138923	757	0.765782	2471.95	0.712454	0.460597
'C00263'	'L-Homoserine'	'C4H9NO3'	118.051	'-H(+)'	100	1	-0.000155449	145	0.833663	4718.54	0.711582	0.276701
'C00311'	'Isocitrate'	'C6H8O7'	193.024	'[+2]-H(+)'	17	1	0.00221391	489	0.462403	1022.72	0.710871	2.3159
'C04556'	'4-Amino-2-methyl-5-phosphomethylpyrimidine'	'C6H10N3O4P'	138.066	'-HPO3-H(+)'	9	2	0.00113202	231	-0.381373	438.499	0.710838	1.14229
'C00259'	'L-Arabinose'	'C5H10O5'	366.988	'.(H2PO4)2NaH-H(+)'	7	1	-0.00687523	1470	0.396007	1041.88	0.709992	0.149374
'C00197'	'3-Phospho-D-glycerate'	'C3H7O7P'	184.985	'-H(+)'	100	1	0.000742282	452	0.548239	4650.2	0.709814	0.194428
'C00288'	'Bicarbonate'	'CH2O3'	332.855	'.(H2PO4K)2-H(+)'	9	1	0.00412916	1287	-0.0586608	8910.15	0.709814	0.741169
'C00184'	'Dihydroxyacetone'	'C3H6O3'	71.0143	'-H2O-H(+)'	10	2	-0.000362567	23	0.908144	17784.1	0.709465	0.503802
'C03415'	'N2-Succinyl-L-ornithine'	'C9H16N2O5'	249.111	'+OH(-)'	29	1	-0.00171548	791	-0.28805	519.034	0.709459	0.708848
'psicoselysine'	'psicoselysine'	'C12H24N2O7'	308.15	'[+1]-H(+)'	7	1	0.0048749	1140	0.601563	3075.94	0.709459	0.659196
'C00534'	'Pyridoxamine'	'C8H12N2O2'	287.037	'.H2PO4Na-H(+)'	8	2	0.00434876	1017	0.492504	1695.12	0.709283	0.395638
'C00681'	'1-tetradec-7-enoyl-sn-glycerol 3-phosphate'	'C17H33O7P1'	499.156	'.H2PO4Na-H(+)'	8	2	-0.00774679	2004	0.868786	134.096	0.709283	0.262066
'C05649'	'6,7-Dihydropteridine'	'C6H6N4'	133.05	'-H(+)'	62	4	0.00160688	208	0.924694	8047.01	0.709283	0.206038
'Glycerophosphoserine'	'Glycerophosphoserine'	'C6H14NO8P'	529.901	'.(H2PO4K)2-H(+)'	12	1	0.00295773	2112	0.871229	970.807	0.709145	0.87941
'C00295'	'Orotate'	'C5H4N2O4'	176.987	'.H/Na-H(+)'	9	1	0.00443543	413	0.897377	5894.78	0.708228	2.56485
'C00647'	'Pyridoxamine 5''-phosphate'	'C8H13N2O5P'	265.055	'+OH(-)'	10	2	0.00426694	881	0.57263	5446.47	0.708228	0.958021
'C00689'	'alpha,alpha''-Trehalose 6-phosphate'	'C12H23O14P'	439.09	'+OH(-)'	19	1	-0.00450135	1783	0.856218	1447.23	0.707319	0.865485
'C00330'	'Deoxyguanosine'	'C10H13N5O4'	484.025	'.(H2PO4)2NaH-H(+)'	52	1	-0.000191441	1955	0.868541	745.876	0.705932	0.736757
'C00671'	'(S)-3-Methyl-2-oxopentanoate'	'C6H10O3'	147.063	'+OH(-)'	9	3	0.00298902	275	0.965608	17414.1	0.705236	3.02391
'C00817'	'D-Altronate'	'C6H12O7'	233.003	'.H/K-H(+)'	6	3	0.00413289	700	0.846966	2163.6	0.705236	2.37599
'C01551'	'Allantoin'	'C4H6N4O3'	292.978	'.H2PO4K-H(+)'	8	5	-0.00845953	1048	0.52701	1379.18	0.705236	0.932449
'C01721'	'L-fuculose'	'C6H12O5'	283.02	'.H2PO4Na-H(+)'	25	4	0.000310086	997	0.850887	3199.09	0.705236	0.0316458
'C03172'	'S-Methyl-L-methionine'	'C6H13NO2S'	395.972	'.(H2PO4)2KH-H(+)'	15	1	-0.00298465	1615	0.48654	545.881	0.705236	0.0608279
'C03733'	'UDP-D-galacto-1,4-furanose'	'C15H24N2O17P2'	700.978	'.H2PO4K-H(+)'	41	1	0.00293436	2613	0.875238	782.215	0.705236	0.623748
'C15699'	'gamma-glutamyl-putrescine'	'C9H19O3N3'	238.115	'.H/Na-H(+)'	8	1	0.00260452	724	-0.326631	380.361	0.705236	0.0211402
'C01112'	'D-Arabinose 5-phosphate'	'C5H11O8P'	446.947	'.(H2PO4)2NaH-H(+)'	52	1	0.000721146	1822	0.699761	888.581	0.705236	0.628962
'C00178'	'Thymine'	'C5H6N2O2'	396.898	'.(H2PO4K)2-H(+)'	16	1	0.00362292	1619	0.910685	3178.93	0.705063	0.958482
'C04478'	'3-Deoxy-D-manno-octulosonate 8-phosphate'	'C8H15O11P'	490.918	'.HPO4K2-H(+)'	65	1	-0.0015279	1980	0.73983	1117.78	0.705063	0.980401
'C00493'	'Shikimate'	'C7H10O5'	129.055	'-CO2-H(+)'	10	3	0.000795747	185	0.897001	27145.7	0.704064	0.894291
'C01585'	'Hexanoate (n-C6:0)'	'C6H12O2'	137.06	'.H/Na-H(+)'	15	2	-0.00151131	227	0.178591	1591.84	0.703469	0.306024
'C18239'	'cyclic pyranopterin monophosphate'	'C10H14N5O8P'	344.041	'-H2O-H(+)'	13	3	-0.00064415	1350	0.939604	9764.78	0.70294	1.05734
'C00864'	'(R)-Pantothenate'	'C9H17NO5'	391.983	'.HPO4K2-H(+)'	5	2	0.00906402	1592	0.878616	1941.99	0.702592	1.08966
'C03082'	'4-Phospho-L-aspartate'	'C4H8NO7P'	429.932	'.(H2PO4)2NaH-H(+)'	46	1	-7.47338e-05	1752	0.847662	1411.52	0.702592	1.52349
'C04442'	'2-Dehydro-3-deoxy-D-gluconate 6-phosphate'	'C6H11O9P'	490.918	'.(H2PO4)2KH-H(+)'	40	2	-0.00164827	1980	0.73983	1117.78	0.702592	1.15918
'C00493'	'Shikimate'	'C7H10O5'	191.052	'+OH(-)'	10	2	0.00409975	480	0.707498	1369.77	0.702371	0.327481
'C00186'	'L-Lactate'	'C3H6O3'	89.0251	'-H(+)'	100	1	-0.000711017	47	0.936652	73281.5	0.701695	0.358643
'C00191'	'D-Glucuronate'	'C6H10O7'	230.016	'[+1]+Cl(-)'	7	9	-0.00180202	687	0.744666	914.7	0.701183	0.540777
'3-Aminoacrylate'	'3-Aminoacrylate'	'C3H5NO2'	221.959	'.H2PO4K-H(+)'	12	1	-0.00125241	640	0.487877	606.086	0.701014	0.0179424
'C00641'	'1,2-Diacyl-sn-glycerol (ditetradecanoyl, n-C14:0)'	'C31H60O5'	685.328	'.HPO4K2-H(+)'	45	1	-0.002337	2562	0.851462	599.064	0.701014	0.363611
'C00680'	'meso-2,6-Diaminoheptanedioate'	'C7H14N2O4'	207.1	'+OH(-)'	11	1	-0.00182411	561	-0.246632	1001.72	0.701014	0.655995
'C03733'	'UDP-D-galacto-1,4-furanose'	'C15H24N2O17P2'	587.028	'.H/Na-H(+)'	54	1	0.00180117	2291	0.877607	1355.56	0.701014	0.0584837
'3-Aminoacrylate'	'3-Aminoacrylate'	'C3H5NO2'	303.959	'.(H2PO4)2NaH-H(+)'	14	2	0.00189017	1116	0.81949	2304.29	0.701014	0.359599
'C03172'	'S-Methyl-L-methionine'	'C6H13NO2S'	282.021	'.H2PO4Na-H(+)'	12	1	-0.00311645	990	0.84111	1573.29	0.701014	0.752135
'C12621'	'3-hydroxycinnamic acid'	'C9H8O3'	185.019	'.H/Na-H(+)'	12	1	0.00334328	453	0.766498	1588.14	0.701014	0.359155
'C00942'	'3'',5''-Cyclic GMP'	'C10H12N5O7P'	344.041	'-H(+)'	100	1	-0.000708833	1350	0.939604	9764.78	0.700844	0.308482
'C02983'	'N-Methyltryptophan'	'C12H14N2O2'	457.015	'.(H2PO4Na)2-H(+)'	37	2	0.00109892	1859	0.934534	1885.9	0.700844	0.387179
'C02976'	'D-Fructose 1-phosphate'	'C6H13O9P'	179.056	'-HPO3-H(+)'	8	11	0.00031465	424	0.84452	124891	0.700677	1.11557
'L-alanine-D-glutamate'	'L-alanine-D-glutamate'	'C8H14N2O5'	488.945	'.(H2PO4K)2-H(+)'	22	2	0.0030842	1973	0.463187	1127.03	0.700282	0.806417
'C02637'	'3-Dehydroshikimate'	'C7H8O5'	153.019	'-H2O-H(+)'	10	2	7.99154e-05	298	0.870529	8276.84	0.699775	0.433224
'C00053'	'3''-Phosphoadenylyl sulfate'	'C10H15N5O13P2S'	641.914	'.H2PO4K-H(+)'	59	1	-0.00206804	2445	0.889707	1256.45	0.69965	1.00788
'C00345'	'6-Phospho-D-gluconate'	'C6H13O10P'	394.972	'.H2PO4Na-H(+)'	9	1	0.00399244	1608	-0.344918	2909.78	0.699239	0.798917
'C06423'	'octanoate (n-C8:0)'	'C8H16O2'	144.11	'[+1]-H(+)'	100	1	0.000840509	264	0.485238	987.628	0.699239	0.489594
'C05198'	'5''-Deoxyadenosine'	'C10H13N5O3'	268.104	'+OH(-)'	44	1	0.000749878	901	0.850495	1537.77	0.698984	0.773061
'C00442'	'alpha-D-Ribose 1-phosphate'	'C5H11O8P'	229.013	'-H(+)'	100	1	-0.00095746	682	0.891849	7382.4	0.698984	0.937214
'C00199'	'D-Ribulose 5-phosphate'	'C5H11O8P'	266.97	'.H/K-H(+)'	16	5	-0.00186507	893	0.704861	1925.22	0.698837	0.904598
'C00357'	'N-Acetyl-D-glucosamine 6-phosphate'	'C8H16NO9P'	301.05	'[+1]-H(+)'	39	1	0.00241675	1103	0.764003	1034.26	0.698767	1.66135
'C00141'	'3-Methyl-2-oxobutanoate'	'C5H8O3'	133.05	'+OH(-)'	20	5	0.000184782	208	0.924694	8047.01	0.698561	1.20957
'C01487'	'D-Allose'	'C6H12O6'	412.966	'.(H2PO4)2KH-H(+)'	10	1	-4.42621e-05	1688	0.959965	10808.8	0.698366	0.357044
'C00719'	'Glycine betaine'	'C5H11NO2'	116.072	'-H(+)'	100	1	-0.000750491	136	0.96706	44982.3	0.698231	0.304707
'C00093'	'Glycerol 3-phosphate'	'C3H9O6P'	192.991	'.H/Na-H(+)'	19	2	-0.00246164	488	0.205146	2346.46	0.698044	0.719477
'C00199'	'D-Ribulose 5-phosphate'	'C5H11O8P'	230.016	'[+1]-H(+)'	100	1	-0.000880734	687	0.744666	914.7	0.697322	0.741869
'C00288'	'Bicarbonate'	'CH2O3'	61.998	'[+1]-H(+)'	40	1	-0.00150004	18	-0.174297	781.576	0.697124	1.07744
'C00179'	'Agmatine'	'C5H14N4'	363.024	'.(H2PO4)2KH-H(+)'	45	1	0.000320367	1448	0.834687	1473.99	0.696957	1.54444
'C00140'	'N-Acetyl-D-glucosamine'	'C8H15NO6'	393.968	'.HPO4K2-H(+)'	11	4	0.00335717	1602	0.812366	1340.81	0.696957	1.12665
'C00522'	'(R)-Pantoate'	'C6H12O4'	148.069	'[+1]-H(+)'	57	1	0.000952295	281	0.926398	3873.35	0.696957	1.08429
'C00522'	'(R)-Pantoate'	'C6H12O4'	166.078	'[+1]+OH(-)'	7	3	0.00206929	364	0.715051	1101.06	0.696957	0.735272
'C00350'	'phosphatidylethanolamine (dioctadec-11-enoyl, n-C18:1)'	'C41H78N1O8P1'	742.531	'-H(+)'	67	1	0.00830962	2724	0.838833	3202.23	0.696791	2.30315
'C01286'	'2-Dehydro-3-deoxy-D-galactonate 6-phosphate'	'C6H11O9P'	376.96	'.H2PO4Na-H(+)'	8	1	0.00593429	1517	0.71816	506.043	0.696791	2.00705
'C01909'	'Dethiobiotin'	'C10H18N2O3'	195.115	'-H2O-H(+)'	8	1	-0.0012969	500	0.824217	3023.37	0.696791	1.60667
'C04225'	'cis-2-Methylaconitate'	'C7H8O6'	187.019	'-H(+)'	42	1	0.00547819	463	0.608789	2323.07	0.696791	0.885563
'C18096'	'Allulose 6-phosphate'	'C6H13O9P'	498.935	'.(H2PO4Na)2-H(+)'	11	2	0.00535033	2003	0.850045	1123.65	0.696791	0.681283
'C00129'	'Isopentenyl diphosphate'	'C5H12O7P2'	516.851	'.(H2PO4K)2-H(+)'	6	1	0.0126748	2063	0.945759	6289.23	0.696624	0.934907
'C00235'	'Dimethylallyl diphosphate'	'C5H12O7P2'	516.851	'.(H2PO4K)2-H(+)'	6	1	0.0126748	2063	0.945759	6289.23	0.696624	0.934907
'C06156'	'D-Glucosamine 1-phosphate'	'C6H14NO8P'	276.049	'+OH(-)'	61	1	5.39118e-05	950	0.739373	880.895	0.696624	1.02828
'C00206'	'dADP'	'C10H15N5O9P2'	681.905	'.(H2PO4K)2-H(+)'	6	2	-0.0117393	2553	0.887775	1173.94	0.696545	0.49995
'C00719'	'Glycine betaine'	'C5H11NO2'	334.008	'.(H2PO4)2NaH-H(+)'	42	2	-0.000993219	1295	0.779411	710.211	0.695808	0.347452
'tetradecenoate (n-C14:1)'	'tetradecenoate (n-C14:1)'	'C14H26O2'	225.184	'-H(+)'	54	1	0.00203681	662	0.708646	3369.09	0.695597	0.805412
'C00655'	'Xanthosine 5''-phosphate'	'C10H13N4O9P'	504.97	'.HPO4Na2-H(+)'	9	1	0.00557427	2023	0.761547	1099.69	0.695548	0.448011
'C01571'	'Decanoate (n-C10:0)'	'C10H20O2'	291.089	'.H2PO4Na-H(+)'	6	1	0.00850717	1035	0.824015	981.999	0.695548	0.170105
'C00133'	'D-Alanine'	'C3H7NO2'	207.999	'.H2PO4Na-H(+)'	31	1	4.76556e-06	564	0.860255	1888.55	0.694185	0.894908
'C00105'	'UMP'	'C9H13N2O9P'	496.923	'.HPO4K2-H(+)'	11	4	-0.00546828	1997	0.790207	724.436	0.69399	0.873849
'C00463'	'Indole'	'C8H7N'	117.054	'[+1]-H(+)'	84	1	0.000267229	141	0.827021	5253.49	0.69399	1.03903
'branching glycogen'	'branching glycogen'	'C6H10O5'	179.056	'+OH(-)'	20	8	0.000229446	424	0.84452	124891	0.692893	0.461321
'C01101'	'L-Ribulose 5-phosphate'	'C5H11O8P'	247.024	'+OH(-)'	65	4	-0.0011757	780	0.777946	924.546	0.69273	0.268191
'C01487'	'D-Allose'	'C6H12O6'	418.97	'.(H2PO4Na)2-H(+)'	6	1	0.00328845	1713	0.977816	33969.9	0.69273	0.535411
'C00137'	'myo-Inositol'	'C6H12O6'	418.97	'.(H2PO4Na)2-H(+)'	6	1	0.00328845	1713	0.977816	33969.9	0.692568	0.624772
'C00350'	'phosphatidylethanolamine (dioctadec-11-enoyl, n-C18:1)'	'C41H78N1O8P1'	960.484	'.(H2PO4)2NaH-H(+)'	10	1	-0.00924132	3115	0.758137	263.86	0.692568	1.69743
'C00575'	'cAMP'	'C10H12N5O6P'	330.052	'[+2]-H(+)'	67	1	0.000355488	1273	0.880959	1551.81	0.692568	0.580964
'C01013'	'3-Hydroxypropanoate'	'C3H6O3'	224.954	'.H2PO4K-H(+)'	12	1	0.00305614	656	0.889749	13963.4	0.692568	1.72373
'C01216'	'2-Dehydro-3-deoxy-D-galactonate'	'C6H10O6'	195.051	'+OH(-)'	32	7	0.000418443	498	0.884939	4509.18	0.692568	0.286737
'C02107'	'D-tartrate'	'C4H6O6'	105.02	'-CO2-H(+)'	9	4	-0.00108965	88	0.548366	1252.52	0.692568	0.0380274
'C05931'	'N2-Succinyl-L-glutamate'	'C9H13NO7'	381.998	'.H2PO4K-H(+)'	17	3	-0.00348834	1543	0.819907	1199.35	0.692568	0.545304
'C06007'	'(R)-2,3-Dihydroxy-3-methylpentanoate'	'C6H12O4'	169.048	'.H/Na-H(+)'	33	1	0.000471296	375	0.812336	2085.6	0.692568	0.228154
'C00988'	'2-Phosphoglycolate'	'C2H5O6P'	274.923	'.H2PO4Na-H(+)'	5	6	0.0113828	945	0.825719	1762.51	0.692405	0.404704
'C02341'	'trans-Aconitate'	'C6H6O6'	192.023	'[+1]+OH(-)'	20	6	-0.000225671	484	0.641111	853.831	0.692405	0.163397
'C00212'	'Adenosine'	'C10H13N5O4'	484.025	'.(H2PO4)2NaH-H(+)'	52	1	-0.000191441	1955	0.868541	745.876	0.691567	0.736757
'C00337'	'(S)-Dihydroorotate'	'C5H6N2O4'	157.025	'-H(+)'	100	1	0.000193707	319	0.965929	73278.5	0.691512	3.10006
'C00493'	'Shikimate'	'C7H10O5'	314.984	'.HPO4Na2-H(+)'	6	1	0.00245839	1183	0.939613	9033.24	0.690517	0.831055
'C00042'	'Succinate'	'C4H6O4'	73.0303	'-CO2-H(+)'	10	5	-0.000777773	28	0.717413	2666.33	0.690003	0.963814
'C03291'	'L-Xylulose 5-phosphate'	'C5H11O8P'	402.898	'.HPO4K2-H(+)'	22	1	0.00217351	1647	0.74714	2440.05	0.688663	1.35912
'C14179'	'sulfoacetate'	'C2H4O5S'	312.869	'.HPO4K2-H(+)'	7	3	-0.0093656	1169	0.155248	2498.93	0.688663	0.699309
'C00140'	'N-Acetyl-D-glucosamine'	'C8H15NO6'	220.083	'-H(+)'	100	1	-0.000253508	632	-0.345619	3765.85	0.688504	0.992729
'C03733'	'UDP-D-galacto-1,4-furanose'	'C15H24N2O17P2'	566.047	'[+1]-H(+)'	24	1	0.00383427	2222	0.829017	962.911	0.688345	0.101359
'C04593'	'methylisocitrate'	'C7H10O7'	227.014	'.H/Na-H(+)'	9	1	0.00347066	669	0.267507	3165.01	0.688345	0.6398
'C04640'	'2-(Formamido)-N1-(5-phospho-D-ribosyl)acetamidine'	'C8H16N3O8P'	294.051	'-H2O-H(+)'	5	4	-0.00176042	1054	0.836159	553.907	0.688345	0.0593593
'C15996'	'7-cyano-7-carbaguanine'	'C7H5N5O'	407.948	'.(H2PO4)2KH-H(+)'	9	2	0.00379333	1667	0.885557	2423.2	0.688345	0.72281
'C00270'	'N-Acetylneuraminate'	'C11H19NO9'	309.104	'[+1]-H(+)'	69	1	-0.00215578	1148	0.843963	2850.48	0.688345	0.619296
'C00555'	'4-Aminobutanal'	'C4H9NO'	108.045	'.H/Na-H(+)'	12	1	-0.00208692	94	0.216989	1483.75	0.688345	0.681912
'C01112'	'D-Arabinose 5-phosphate'	'C5H11O8P'	266.97	'.H/K-H(+)'	16	5	-0.00186507	893	0.704861	1925.22	0.688345	0.735819
'C16519'	'2-succinyl-5-enolpyruvyl-6-hydroxy-3-cyclohexene-1-carboxylate'	'C14H16O9'	349.053	'.H/Na-H(+)'	83	1	0.00079249	1380	0.865651	796.728	0.688345	0.520671
'C18096'	'Allulose 6-phosphate'	'C6H13O9P'	259.023	'-H(+)'	100	1	-8.57158e-05	853	0.892835	4912.5	0.688345	2.55874
'C00047'	'L-Lysine'	'C6H14N2O2'	287.037	'.HPO4Na2-H(+)'	11	1	0.00194083	1017	0.492504	1695.12	0.687488	0.860217
'C07838'	'D-Glycero-D-manno-heptose 1-phosphate'	'C7H15O10P'	289.034	'-H(+)'	100	1	-0.0007792	1026	0.767027	1205.32	0.687289	1.69035
'C04556'	'4-Amino-2-methyl-5-phosphomethylpyrimidine'	'C6H10N3O4P'	353.971	'.H2PO4K-H(+)'	12	1	-0.00441041	1403	0.893985	949.082	0.68713	0.737145
'C06196'	'dIMP'	'C10H13N4O7P'	602.913	'.(H2PO4K)2-H(+)'	29	1	-0.00250686	2335	0.782843	749.46	0.687095	0.499946
'C00164'	'Acetoacetate'	'C4H6O3'	120.039	'[+1]+OH(-)'	12	1	-0.00100871	153	0.716621	1830.5	0.687095	0.64453
'C01099'	'L-Fuculose 1-phosphate'	'C6H13O8P'	261.037	'+OH(-)'	22	4	0.000683883	862	0.924509	21044.2	0.687095	0.436515
'C04114'	'crotonobetaine'	'C7H13NO2'	360.022	'.(H2PO4)2NaH-H(+)'	32	3	0.00084982	1435	0.88167	636.312	0.686158	0.298061
'C00122'	'Fumarate'	'C4H4O4'	234.968	'.H2PO4Na-H(+)'	5	2	-0.00558851	708	0.621861	1534.35	0.685676	1.03975
'C04257'	'N-Acetyl-D-mannosamine 6-phosphate'	'C8H16NO9P'	301.05	'[+1]-H(+)'	39	1	0.00241675	1103	0.764003	1034.26	0.685508	0.824181
'C01146'	'2-Hydroxy-3-oxopropanoate'	'C3H4O4'	124.984	'.H/Na-H(+)'	15	1	0.00208398	168	0.266741	1070.49	0.685436	0.800202
'C00344'	'Phosphatidylglycerol (dioctadec-11-enoyl, n-C18:1)'	'C42H79O10P1'	773.524	'-H(+)'	64	1	0.0100203	2801	0.907784	3044.92	0.685436	0.602359
'C00979'	'O-Acetyl-L-serine'	'C5H9NO4'	168.027	'.H/Na-H(+)'	20	1	0.000735052	370	0.870653	6109.88	0.685436	0.789823
'C04376'	'N2-Formyl-N1-(5-phospho-D-ribosyl)glycinamide'	'C8H15N2O9P'	313.045	'-H(+)'	100	1	-0.000871236	1171	0.744454	767.964	0.684982	0.729338
'C00242'	'Guanine'	'C5H5N5O'	132.031	'-H2O-H(+)'	10	2	0.000970386	201	0.884048	46662	0.684746	1.16346
'C01672'	'1,5-Diaminopentane'	'C5H14N2'	319.043	'.(H2PO4)2NaH-H(+)'	20	1	0.0011798	1207	0.873943	544.989	0.684433	0.666581
'C14179'	'sulfoacetate'	'C2H4O5S'	356.901	'.(H2PO4)2NaH-H(+)'	8	2	0.00498731	1417	0.16804	2517.5	0.684433	0.333155
'C06054'	'2-Oxo-3-hydroxy-4-phosphobutanoate'	'C4H7O8P'	234.968	'.H/Na-H(+)'	7	1	-0.0055883	708	0.621861	1534.35	0.684122	0.474436
'C06054'	'2-Oxo-3-hydroxy-4-phosphobutanoate'	'C4H7O8P'	430.922	'.(H2PO4)2NaH-H(+)'	6	1	-0.00540644	1756	0.668761	1301.61	0.684122	0.671577
'C00043'	'UDP-N-acetyl-D-glucosamine'	'C17H27N3O17P2'	606.07	'-H(+)'	58	1	0.00449547	2343	0.779777	1435.24	0.684122	0.571168
'C00159'	'D-Mannose'	'C6H12O6'	180.062	'[+1]-H(+)'	8	1	-0.00250496	432	0.893034	12181	0.684122	0.597463
'C01092'	'8-Amino-7-oxononanoate'	'C9H17NO3'	306.075	'.H2PO4Na-H(+)'	6	2	-0.00234164	1129	0.920806	14688.8	0.684122	0.714922
'C12624'	'2-hydroxy-6-ketononatrienedioate'	'C9H8O6'	233.003	'.H/Na-H(+)'	12	1	0.00397814	700	0.846966	2163.6	0.684122	2.08619
'C04823'	'(S)-2-[5-Amino-1-(5-phospho-D-ribosyl)imidazole-4-carboxamido]succinate'	'C13H19N4O12P'	373.101	'-HPO3-H(+)'	5	1	-0.00136239	1502	0.798084	308.567	0.683966	0.366277
'C00121'	'D-Ribose'	'C5H10O5'	171.029	'.H/Na-H(+)'	10	3	-0.00191922	384	0.837794	3045.4	0.683654	0.379123
'C00979'	'O-Acetyl-L-serine'	'C5H9NO4'	128.036	'-H2O-H(+)'	10	1	-0.000743698	179	0.969362	196882	0.682896	0.314841
'C00081'	'ITP'	'C10H15N4O14P3'	506.983	'-H(+)'	54	1	-0.0102542	2030	0.785198	708.106	0.682868	1.02183
'C03175'	'Shikimate 5-phosphate'	'C7H11O8P'	253.01	'-H(+)'	100	1	0.00220384	811	0.630828	916.817	0.682164	0.965301
'C00181'	'D-Xylose'	'C5H10O5'	284.976	'.H2PO4K-H(+)'	21	1	0.00198763	1007	0.684277	1012.2	0.682049	0.968633
'C06010'	'(S)-2-Acetolactate'	'C5H8O4'	304.933	'.HPO4K2-H(+)'	5	2	-0.00937548	1121	0.547771	1704.59	0.682049	0.753791
'C06010'	'(S)-2-Acetolactate'	'C5H8O4'	168.991	'.H/K-H(+)'	10	3	-8.3059e-05	374	0.855519	5686.22	0.682049	0.863997
'C05382'	'Sedoheptulose 7-phosphate'	'C7H15O10P'	290.034	'[+1]-H(+)'	19	1	0.00265071	1031	0.808769	678.341	0.681568	0.669564
'C00631'	'D-Glycerate 2-phosphate'	'C3H7O7P'	456.845	'.(H2PO4K)2-H(+)'	5	1	0.00667264	1857	0.958504	49877.9	0.68146	0.533125
'C02637'	'3-Dehydroshikimate'	'C7H8O5'	171.029	'-H(+)'	100	1	0.00049072	384	0.837794	3045.4	0.68146	1.8293
'C00163'	'Propionate (n-C3:0)'	'C3H6O2'	192.991	'.H2PO4Na-H(+)'	14	4	-0.00246185	488	0.205146	2346.46	0.680356	1.20065
'C05629'	'Phenylpropanoate'	'C9H10O2'	366.988	'.(H2PO4)2NaH-H(+)'	6	12	0.00838091	1470	0.396007	1041.88	0.680356	0.784881
'Glycerophosphoserine'	'Glycerophosphoserine'	'C6H14NO8P'	276.049	'+OH(-)'	61	1	5.39118e-05	950	0.739373	880.895	0.680356	0.787419
'C03291'	'L-Xylulose 5-phosphate'	'C5H11O8P'	348.968	'.H2PO4Na-H(+)'	25	1	0.00242431	1379	0.798707	1103.39	0.680203	0.823848
'C00350'	'phosphatidylethanolamine (dihexadec-9enoyl, n-C16:1)'	'C37H70N1O8P1'	686.472	'-H(+)'	100	1	0.00505853	2567	0.8523	433.324	0.679899	2.46835
'C00429'	'5,6-dihydrouracil'	'C4H6N2O2'	131.044	'+OH(-)'	8	2	0.00238284	196	0.935502	13327.7	0.679899	0.711486
'C00596'	'2-Oxopent-4-enoate'	'C5H6O3'	286.911	'.HPO4K2-H(+)'	27	1	0.00212136	1015	0.256523	1446.81	0.679899	0.74929
'C02107'	'D-tartrate'	'C4H6O6'	149.01	'-H(+)'	100	1	-0.000501841	283	0.322386	1061.08	0.679899	0.0794716
'C03451'	'(R)-S-Lactoylglutathione'	'C13H21N3O8S'	400.081	'.H/Na-H(+)'	36	1	-0.00148159	1636	0.855892	1124.37	0.679899	0.710661
'C05775'	'N1-(alpha-D-ribosyl)-5,6-dimethylbenzimidazole'	'C14H18N2O4'	278.117	'[+1]-H(+)'	11	1	0.00613465	962	0.902927	1280.28	0.679899	0.633315
'C15667'	'5-phosphoribosyl-5-carboxyaminoimidazole'	'C9H14N3O9P'	555.963	'.(H2PO4)2NaH-H(+)'	6	3	0.011954	2189	0.904577	928.455	0.679899	2.27351
'C00129'	'Isopentenyl diphosphate'	'C5H12O7P2'	418.88	'.HPO4K2-H(+)'	11	1	0.00714467	1712	0.831835	3868.38	0.679747	0.976629
'C00235'	'Dimethylallyl diphosphate'	'C5H12O7P2'	418.88	'.HPO4K2-H(+)'	11	1	0.00714467	1712	0.831835	3868.38	0.679747	0.976629
'C06257'	'1-deoxy-D-xylulose'	'C5H10O4'	115.04	'-H2O-H(+)'	10	2	3.72001e-05	129	0.867814	12456.6	0.679747	0.731381
'C00879'	'D-Galactarate'	'C6H10O8'	480.905	'.(H2PO4K)2-H(+)'	7	1	-0.00871663	1944	0.740898	1162.21	0.678642	0.486685
'C00344'	'Phosphatidylglycerol (dioctadecanoyl, n-C18:0)'	'C42H83O10P1'	995.509	'.(H2PO4)2NaH-H(+)'	11	1	-0.00796682	3164	0.78636	426.091	0.678088	0.147989
'C00197'	'3-Phospho-D-glycerate'	'C3H7O7P'	202.995	'+OH(-)'	25	1	0.00162128	539	0.130528	3649.76	0.678088	0.401131
'C00546'	'Methylglyoxal'	'C3H4O2'	190.971	'.H2PO4Na-H(+)'	8	3	0.00191773	478	0.950719	9442.01	0.677632	0.597998
'C00522'	'(R)-Pantoate'	'C6H12O4'	147.063	'-H(+)'	41	1	0.0030737	275	0.965608	17414.1	0.677233	0.82136
'C05402'	'Melibiose'	'C12H22O11'	461.067	'.H2PO4Na-H(+)'	61	1	0.0011854	1874	0.854732	467.639	0.677233	1.1845
'C00053'	'3''-Phosphoadenylyl sulfate'	'C10H15N5O13P2S'	524.003	'+OH(-)'	7	3	-0.0140281	2094	0.817344	980.339	0.67657	0.87943
'C00232'	'Succinic semialdehyde'	'C4H6O3'	123.006	'.H/Na-H(+)'	35	1	0.000226708	162	-0.447232	6265.81	0.676122	0.620394
'C02995'	'Maltose 6''-phosphate'	'C12H23O14P'	594.963	'.HPO4K2-H(+)'	82	1	0.000517107	2314	0.226629	2094.92	0.675973	1.74309
'C01013'	'3-Hydroxypropanoate'	'C3H6O3'	90.0284	'[+1]-H(+)'	60	1	-0.00060119	49	0.73274	2709.43	0.675676	1.80039
'C01286'	'2-Dehydro-3-deoxy-D-galactonate 6-phosphate'	'C6H11O9P'	490.918	'.(H2PO4)2KH-H(+)'	40	2	-0.00164827	1980	0.73983	1117.78	0.675676	0.484798
'C06007'	'(R)-2,3-Dihydroxy-3-methylpentanoate'	'C6H12O4'	185.019	'.H/K-H(+)'	6	3	0.00349802	453	0.766498	1588.14	0.675676	0.551786
'C00232'	'Succinic semialdehyde'	'C4H6O3'	318.956	'.(H2PO4)2NaH-H(+)'	9	3	0.00416525	1206	0.756633	2400.27	0.675275	1.38994
'C00259'	'L-Arabinose'	'C5H10O5'	388.966	'.(H2PO4Na)2-H(+)'	20	2	-0.00253922	1579	0.296031	1021.24	0.675275	1.0369
'C06010'	'(S)-2-Acetolactate'	'C5H8O4'	149.045	'+OH(-)'	20	11	0.000721481	285	0.87096	6461.39	0.675275	1.19001
'C00680'	'meso-2,6-Diaminoheptanedioate'	'C7H14N2O4'	189.088	'-H(+)'	100	1	-0.000135603	471	0.30056	1003.41	0.67462	1.98984
'C00082'	'L-Tyrosine'	'C9H11NO3'	202.05	'.H/Na-H(+)'	11	1	-0.00189572	536	0.699951	3321.17	0.674603	0.55085
'C00052'	'UDPgalactose'	'C15H24N2O17P2'	587.028	'.H/Na-H(+)'	54	1	0.00180117	2291	0.877607	1355.56	0.674415	0.568287
'C00095'	'D-Fructose'	'C6H12O6'	180.062	'[+1]-H(+)'	8	1	-0.00250496	432	0.893034	12181	0.674415	0.794241
'C00905'	'D-Fructuronate'	'C6H10O7'	230.016	'[+1]+Cl(-)'	7	9	-0.00180202	687	0.744666	914.7	0.674415	0.936658
'C00073'	'L-Methionine'	'C5H11NO2S'	283.977	'.H2PO4K-H(+)'	17	1	-0.000924948	1001	0.826093	776.404	0.673925	0.920976
'C00197'	'3-Phospho-D-glycerate'	'C3H7O7P'	456.845	'.(H2PO4K)2-H(+)'	5	1	0.00667264	1857	0.958504	49877.9	0.673858	0.599114
'C00475'	'Cytidine'	'C9H13N3O5'	384.016	'.HPO4Na2-H(+)'	15	1	0.00268588	1554	0.794442	849.484	0.673416	0.879226
'C00075'	'UTP'	'C9H15N2O15P3'	716.863	'.(H2PO4)2KH-H(+)'	9	1	0.00826861	2657	0.90245	883.565	0.673391	0.777036
'C02504'	'3-Carboxy-3-hydroxy-4-methylpentanoate'	'C7H12O5'	213.016	'.H/K-H(+)'	16	7	0.00115867	589	0.788434	1196.15	0.673006	0.352085
'C00033'	'Acetate'	'C2H4O2'	232.9	'.HPO4K2-H(+)'	11	1	0.00237365	698	0.945721	73562.5	0.67285	0.283495
'C00055'	'CMP'	'C9H14N3O8P'	463.987	'.HPO4Na2-H(+)'	29	1	-0.00124802	1884	0.783234	2109.45	0.672786	0.238746
'C00149'	'L-Malate'	'C4H6O5'	151.027	'+OH(-)'	11	2	-0.00181131	291	0.827507	2852.67	0.672733	0.457481
'C00380'	'Cytosine'	'C4H5N3O'	111.043	'[+1]-H(+)'	5	1	-0.00368358	102	0.834585	42334.7	0.671888	0.785434
'C00423'	'trans-Cinnamate'	'C9H8O2'	165.054	'+OH(-)'	13	2	0.00155968	355	-0.209265	5799.96	0.671743	0.0400431
'C00424'	'L-Lactaldehyde'	'C3H6O2'	91.0399	'+OH(-)'	20	2	9.27898e-05	52	-0.156932	2102.55	0.671743	0.116153
'C02637'	'3-Dehydroshikimate'	'C7H8O5'	344.913	'.HPO4K2-H(+)'	7	1	0.00561803	1355	0.800692	2105.32	0.671598	1.3454
'C00233'	'4-Methyl-2-oxopentanoate'	'C6H10O3'	147.063	'+OH(-)'	9	3	0.00298902	275	0.965608	17414.1	0.671453	3.02391
'C00568'	'4-Aminobenzoate'	'C7H7NO2'	353.971	'.(H2PO4)2NaH-H(+)'	7	3	0.00532761	1403	0.893985	949.082	0.671453	0.666561
'C00880'	'D-Galactonate'	'C6H12O7'	233.003	'.H/K-H(+)'	6	3	0.00413289	700	0.846966	2163.6	0.671453	1.70801
'C03912'	'1-Pyrroline-5-carboxylate'	'C5H7NO2'	134.019	'.H/Na-H(+)'	9	3	0.00309058	211	0.795197	1928.56	0.671453	1.76691
'C00577'	'D-Glyceraldehyde'	'C3H6O3'	224.954	'.H2PO4K-H(+)'	12	1	0.00305614	656	0.889749	13963.4	0.671308	0.933935
'C01337'	'XDP'	'C10H14N4O12P2'	616.906	'.HPO4K2-H(+)'	7	2	-0.0163043	2380	0.819062	1017.02	0.671308	0.917123
'C00275'	'D-Mannose 6-phosphate'	'C6H13O9P'	498.935	'.(H2PO4Na)2-H(+)'	11	2	0.00535033	2003	0.850045	1123.65	0.670918	0.524361
'C05382'	'Sedoheptulose 7-phosphate'	'C7H15O10P'	560.904	'.(H2PO4K)2-H(+)'	6	1	-0.00584749	2207	0.938856	8658.89	0.670621	1.10448
'C00275'	'D-Mannose 6-phosphate'	'C6H13O9P'	378.979	'.H2PO4Na-H(+)'	18	1	0.00212508	1528	0.804352	1051.99	0.670068	0.51467
'C01062'	'5-Dehydro-D-gluconate'	'C6H10O7'	230.016	'[+1]+Cl(-)'	7	9	-0.00180202	687	0.744666	914.7	0.669628	0.385828
'C05235'	'Acetol'	'C3H6O2'	92.0432	'[+1]+OH(-)'	12	2	0.00011775	55	0.0665963	251.914	0.669348	0.548625
'C00047'	'L-Lysine'	'C6H14N2O2'	281.032	'.H2PO4K-H(+)'	26	1	-0.0011303	983	0.857614	5754.38	0.668798	0.334292
'C00199'	'D-Ribulose 5-phosphate'	'C5H11O8P'	402.898	'.HPO4K2-H(+)'	22	1	0.00217351	1647	0.74714	2440.05	0.668545	1.00445
'N-Acetyl-D-glucosamine(anhydrous)N-Acetylmuramic acid'	'N-Acetyl-D-glucosamine(anhydrous)N-Acetylmuramic acid'	'C19H30N2O12'	499.156	'.H/Na-H(+)'	74	1	-0.00115741	2004	0.868786	134.096	0.668076	1.56864
'C00152'	'L-Asparagine'	'C4H8N2O3'	133.05	'[+2]-H(+)'	16	6	0.00255279	208	0.924694	8047.01	0.667655	0.26815
'C00672'	'2-Deoxy-D-ribose 1-phosphate'	'C5H11O7P'	133.05	'-HPO3-H(+)'	8	9	0.000269986	208	0.924694	8047.01	0.667513	0.0853883
'C06423'	'octanoate (n-C8:0)'	'C8H16O2'	143.106	'-H(+)'	78	1	0.00128808	261	0.593578	8452.46	0.667513	0.239619
'C01101'	'L-Ribulose 5-phosphate'	'C5H11O8P'	229.013	'-H(+)'	100	1	-0.00095746	682	0.891849	7382.4	0.667371	0.329884
'C05932'	'N2-Succinyl-L-glutamate 5-semialdehyde'	'C9H13NO6'	350.031	'.H2PO4Na-H(+)'	6	3	-0.00553128	1383	0.798754	1331.77	0.66723	0.0318539
'C00159'	'D-Mannose'	'C6H12O6'	161.045	'-H2O-H(+)'	10	3	0.000154348	340	0.755277	24888.1	0.66723	0.502321
'C00042'	'Succinate'	'C4H6O4'	118.024	'[+1]-H(+)'	60	1	-0.000930183	144	0.78597	1749.97	0.667208	1.06748
'C00417'	'cis-Aconitate'	'C6H6O6'	173.008	'-H(+)'	81	1	0.00122928	394	0.5678	1070.47	0.666174	3.31644
'C00689'	'alpha,alpha''-Trehalose 6-phosphate'	'C12H23O14P'	439.073	'+OH(-)'	10	1	0.0130864	1782	0.855461	999.808	0.666121	0.842686
'C00416'	'1,2-ditetradec-7-enoyl-sn-glycerol 3-phosphate'	'C31H57O8P1'	609.338	'.H/Na-H(+)'	10	1	0.0154013	2358	0.884327	786.763	0.665962	1.14876
'C16698'	'N-acetylmuramate 6-phosphate'	'C11H20NO11P'	372.072	'-H(+)'	100	1	-0.00169041	1496	0.776162	746.475	0.665678	0.960756
'C00112'	'CDP'	'C9H15N3O11P2'	439.966	'.H/K-H(+)'	56	2	0.000841835	1789	0.770772	509.531	0.665416	0.458072
'C00312'	'L-Xylulose'	'C5H10O5'	366.988	'.(H2PO4)2NaH-H(+)'	7	1	-0.00687523	1470	0.396007	1041.88	0.665398	0.304848
'C00522'	'(R)-Pantoate'	'C6H12O4'	267.03	'.H2PO4Na-H(+)'	13	2	-0.00457434	894	0.50763	1672.94	0.665258	2.60555
'C00249'	'Hexadecanoate (n-C16:0)'	'C16H32O2'	257.239	'[+2]-H(+)'	100	1	0.000779554	844	0.763756	1527.59	0.665114	1.03809
'C00442'	'alpha-D-Ribose 1-phosphate'	'C5H11O8P'	468.922	'.(H2PO4Na)2-H(+)'	8	1	0.00758383	1901	0.711373	993.167	0.665114	1.3742
'C00199'	'D-Ribulose 5-phosphate'	'C5H11O8P'	247.024	'+OH(-)'	65	4	-0.0011757	780	0.777946	924.546	0.664607	1.71325
'C00099'	'beta-Alanine'	'C3H7NO2'	327.959	'.(H2PO4Na)2-H(+)'	27	1	-0.00118646	1256	0.856963	981.689	0.664553	0.437095
'C04677'	'5-Amino-1-(5-Phospho-D-ribosyl)imidazole-4-carboxamide'	'C9H15N4O8P'	608.922	'.(H2PO4K)2-H(+)'	76	1	-0.00072486	2356	0.841978	1225.6	0.664553	0.25925
'C00647'	'Pyridoxamine 5''-phosphate'	'C8H13N2O5P'	247.053	'-H(+)'	79	1	-0.00375112	781	0.527527	1231.69	0.664553	0.424833
'octanoate (protein bound)'	'octanoate (protein bound)'	'C8H14O'	144.11	'[+1]+OH(-)'	23	2	0.000755825	264	0.485238	987.628	0.664553	0.489594
'C00182'	'glycogen'	'C6H10O5'	179.056	'+OH(-)'	20	8	0.000229446	424	0.84452	124891	0.664268	0.605389
'C00362'	'dGMP'	'C10H14N5O7P'	348.06	'[+2]-H(+)'	10	1	0.00207967	1373	0.862072	833.574	0.663283	0.579
'C00245'	'Taurine'	'C2H7NO3S'	142.02	'+OH(-)'	19	1	-0.001763	252	0.598877	1153.03	0.663283	1.2335
'C00099'	'beta-Alanine'	'C3H7NO2'	207.999	'.H2PO4Na-H(+)'	31	1	4.76556e-06	564	0.860255	1888.55	0.663145	1.56643
'C00159'	'D-Mannose'	'C6H12O6'	418.97	'.(H2PO4Na)2-H(+)'	6	1	0.00328845	1713	0.977816	33969.9	0.663007	0.604619
'C00254'	'Prephenate'	'C10H10O6'	247.024	'.H/Na-H(+)'	67	1	-0.00113161	780	0.777946	924.546	0.663007	0.165933
'C03415'	'N2-Succinyl-L-ornithine'	'C9H16N2O5'	351.051	'.H2PO4Na-H(+)'	8	2	0.00609848	1389	0.648339	435.139	0.663007	0.667301
'C05931'	'N2-Succinyl-L-glutamate'	'C9H13NO7'	366.021	'.H2PO4Na-H(+)'	34	3	-0.00047192	1462	0.816874	1529.76	0.663007	0.145303
'C15996'	'7-cyano-7-carbaguanine'	'C7H5N5O'	174.041	'-H(+)'	85	1	0.00117517	400	0.810123	34127.3	0.663007	0.308813
'C00882'	'Dephospho-CoA'	'C21H35N7O13P2S'	686.153	'-H(+)'	66	1	-0.0109276	2566	0.77977	137.196	0.663007	0.111875
'C00129'	'Isopentenyl diphosphate'	'C5H12O7P2'	462.935	'.(H2PO4)2NaH-H(+)'	26	1	-0.000280793	1880	0.773672	2752.46	0.662869	0.903878
'C00235'	'Dimethylallyl diphosphate'	'C5H12O7P2'	462.935	'.(H2PO4)2NaH-H(+)'	26	1	-0.000280793	1880	0.773672	2752.46	0.662869	0.903878
'C01302'	'1-(2-Carboxyphenylamino)-1-deoxy-D-ribulose 5-phosphate'	'C12H16NO9P'	366.048	'+OH(-)'	7	1	0.0115931	1463	0.796871	1182.57	0.662869	0.888421
'C01563'	'Carbamate'	'CH3NO2'	195.945	'.H2PO4K-H(+)'	10	1	-0.00302179	502	0.697889	1094.92	0.662869	0.885035
'C03319'	'dTDP-L-rhamnose'	'C16H26N2O15P2'	585.024	'.H/K-H(+)'	8	1	0.0056449	2285	0.906245	602.655	0.662869	0.865651
'C06056'	'4-Hydroxy-L-threonine'	'C4H9NO4'	117.02	'-NH3-H(+)'	6	2	-0.000202605	140	0.960441	32869	0.662869	0.765538
'C03838'	'N1-(5-Phospho-D-ribosyl)glycinamide'	'C7H15N2O8P'	307.023	'.H/Na-H(+)'	7	2	0.00781333	1134	0.523212	1451.33	0.661736	0.578956
'C00979'	'O-Acetyl-L-serine'	'C5H9NO4'	146.046	'-H(+)'	100	1	0.000187466	269	0.967218	52788.4	0.661727	2.30516
'C02679'	'Dodecanoate (n-C12:0)'	'C12H24O2'	200.173	'[+1]-H(+)'	80	1	0.00118568	527	0.411933	1096.25	0.661727	1.16251
'C00117'	'alpha-D-Ribose 5-phosphate'	'C5H11O8P'	229.013	'-H(+)'	100	1	-0.00095746	682	0.891849	7382.4	0.660967	0.937214
'C00224'	'Adenosine 5''-phosphosulfate'	'C10H14N5O10PS'	567.963	'.HPO4Na2-H(+)'	5	7	-0.0095566	2228	0.88774	1171.94	0.660327	1.31091
'C01101'	'L-Ribulose 5-phosphate'	'C5H11O8P'	402.898	'.HPO4K2-H(+)'	22	1	0.00217351	1647	0.74714	2440.05	0.660327	1.0197
'C00993'	'D-Alanyl-D-alanine'	'C6H12N2O3'	279.037	'.H2PO4Na-H(+)'	15	1	-0.000830198	969	0.94895	14180.7	0.660136	0.349882
'C06010'	'(S)-2-Acetolactate'	'C5H8O4'	402.898	'.(H2PO4K)2-H(+)'	15	8	0.0021705	1647	0.74714	2440.05	0.660034	0.917705
'C00944'	'3-Dehydroquinate'	'C7H10O6'	171.029	'-H2O-H(+)'	8	11	0.000555404	384	0.837794	3045.4	0.659622	0.757682
'C00055'	'CMP'	'C9H14N3O8P'	242.079	'-HPO3-H(+)'	12	2	-0.000408516	751	0.926331	5330.33	0.659457	0.4583
'C02780'	'2,5-diketo-D-gluconate'	'C6H8O7'	193.024	'[+2]-H(+)'	17	1	0.00221391	489	0.462403	1022.72	0.658918	0.42033
'C00350'	'phosphatidylethanolamine (dioctadec-11-enoyl, n-C18:1)'	'C41H78N1O8P1'	743.54	'[+1]-H(+)'	32	1	0.00290147	2728	0.812291	1452.05	0.658784	2.04112
'C00497'	'D-Malate'	'C4H6O5'	372.936	'.(H2PO4Na)2-H(+)'	12	1	-0.00421739	1501	0.715883	1478.89	0.658784	0.651941
'C00624'	'N-Acetyl-L-glutamate'	'C7H11NO5'	189.058	'[+1]-H(+)'	45	1	0.00133581	470	0.683695	1441.63	0.658784	2.20519
'C00860'	'L-Histidinol'	'C6H11N3O'	159.095	'[+1]+OH(-)'	5	1	0.00157329	335	0.34767	4262.43	0.658784	1.56682
'C00350'	'phosphatidylethanolamine (dihexadecanoyl, n-C16:0)'	'C37H74N1O8P1'	690.501	'-H(+)'	71	1	0.00661435	2578	0.819731	1053.04	0.65865	0.299875
'C00442'	'alpha-D-Ribose 1-phosphate'	'C5H11O8P'	266.97	'.H/K-H(+)'	16	5	-0.00186507	893	0.704861	1925.22	0.65834	0.844336
'C06006'	'(S)-2-Aceto-2-hydroxybutanoate'	'C6H10O4'	280.984	'.H2PO4K-H(+)'	37	1	-0.000369048	982	-0.278597	6553.82	0.65834	1.34427
'C00031'	'D-Glucose'	'C6H12O6'	161.045	'-H2O-H(+)'	10	3	0.000154348	340	0.755277	24888.1	0.658305	0.502321
'C00719'	'Glycine betaine'	'C5H11NO2'	236.031	'.H2PO4Na-H(+)'	23	2	-0.000601098	713	0.923608	4711.23	0.658245	0.323222
'C00186'	'L-Lactate'	'C3H6O3'	224.954	'.H2PO4K-H(+)'	12	1	0.00305614	656	0.889749	13963.4	0.65791	0.47215
'C01571'	'Decanoate (n-C10:0)'	'C10H20O2'	172.141	'[+1]-H(+)'	82	1	0.000944288	391	0.567559	1010.47	0.657509	0.795632
'C00719'	'Glycine betaine'	'C5H11NO2'	355.989	'.(H2PO4Na)2-H(+)'	37	1	0.000123036	1413	0.881541	1367.54	0.657034	0.403523
'C00112'	'CDP'	'C9H15N3O11P2'	641.914	'.(H2PO4Na)2-H(+)'	5	4	0.0147777	2445	0.889707	1256.45	0.656518	1.00788
'C00186'	'L-Lactate'	'C3H6O3'	126.981	'.H/K-H(+)'	19	1	-0.000856894	175	0.323105	1286.52	0.656497	0.46434
'C00158'	'Citrate'	'C6H8O7'	192.023	'[+1]-H(+)'	100	1	-0.000140987	484	0.641111	853.831	0.65641	0.343175
'C00168'	'Hydroxypyruvate'	'C3H4O4'	124.984	'.H/Na-H(+)'	15	1	0.00208398	168	0.266741	1070.49	0.6561	0.371353
'C00179'	'Agmatine'	'C5H14N4'	271.054	'.HPO4Na2-H(+)'	11	1	0.00169497	923	0.795786	534.152	0.6561	0.202548
'C00036'	'Oxaloacetate'	'C4H4O5'	152.975	'.H/Na-H(+)'	10	1	0.0050863	297	0.293767	1587.79	0.655992	0.429938
'C00144'	'GMP'	'C10H14N5O8P'	633.927	'.(H2PO4K)2-H(+)'	9	1	-0.0108144	2427	0.917966	867.501	0.655612	0.570435
'C00042'	'Succinate'	'C4H6O4'	139.002	'.H/Na-H(+)'	18	1	-0.00112816	235	0.76729	6006.48	0.655521	0.806276
'C00212'	'Adenosine'	'C10H13N5O4'	286.104	'[+2]+OH(-)'	6	1	0.00277914	1014	0.764934	733.921	0.655216	0.579571
'C00256'	'D-Lactate'	'C3H6O3'	107.036	'+OH(-)'	15	1	-0.00130688	91	0.813987	4864.98	0.655085	0.956711
'C00092'	'D-Glucose 6-phosphate'	'C6H13O9P'	277.034	'+OH(-)'	19	1	-0.00104574	956	0.943457	205395	0.654775	1.30205
'C00647'	'Pyridoxamine 5''-phosphate'	'C8H13N2O5P'	248.053	'[+1]-H(+)'	56	1	-0.000874053	786	0.782156	1716.64	0.654691	1.28075
'C00879'	'D-Galactarate'	'C6H10O8'	227.044	'+OH(-)'	17	3	-0.00344737	670	0.404258	1399.34	0.654691	1.10275
'3-Aminoacrylate'	'3-Aminoacrylate'	'C3H5NO2'	319.933	'.(H2PO4)2KH-H(+)'	17	5	0.00136235	1211	0.668206	576.55	0.654561	0.0738627
'C04302'	'N-(5-Phospho-D-ribosyl)anthranilate'	'C12H16NO9P'	565.972	'.(H2PO4)2NaH-H(+)'	8	2	0.0122551	2221	0.879798	899.29	0.654561	0.180098
'C00673'	'2-Deoxy-D-ribose 5-phosphate'	'C5H11O7P'	213.016	'-H(+)'	100	1	0.0010445	589	0.788434	1196.15	0.654561	2.49586
'C01279'	'4-Amino-5-hydroxymethyl-2-methylpyrimidine'	'C6H9N3O'	377.99	'.(H2PO4Na)2-H(+)'	6	1	-0.00474932	1521	0.840154	983.566	0.654561	1.6392
'C04171'	'2,3-Dihydro-2,3-dihydroxybenzoate'	'C7H8O4'	177.018	'.H/Na-H(+)'	21	1	-0.00149224	414	0.150774	4903.22	0.654561	0.614871
'C15996'	'7-cyano-7-carbaguanine'	'C7H5N5O'	211.997	'.H/K-H(+)'	30	2	0.00110803	583	0.843069	567.964	0.654561	0.608117
'C00156'	'4-Hydroxybenzoate'	'C7H6O3'	159.005	'.H/Na-H(+)'	19	1	0.00105664	332	-0.361385	34664.5	0.65443	0.84547
'C04236'	'3-Carboxy-4-methyl-2-oxopentanoate'	'C7H10O5'	129.055	'-CO2-H(+)'	10	3	0.000795747	185	0.897001	27145.7	0.65443	0.760425
'C00232'	'Succinic semialdehyde'	'C4H6O3'	274.923	'.HPO4K2-H(+)'	6	2	-0.00947569	945	0.825719	1762.51	0.654107	0.502917
'C00179'	'Agmatine'	'C5H14N4'	129.115	'-H(+)'	100	1	-0.000376278	187	-0.465654	1796.63	0.653987	1.28851
'C00188'	'L-Threonine'	'C4H9NO3'	357.975	'.(H2PO4Na)2-H(+)'	7	1	-0.00626978	1425	0.838286	717.433	0.653288	0.853731
'C00158'	'Citrate'	'C6H8O7'	191.019	'-H(+)'	100	1	0.000586293	479	0.614129	4553.8	0.652151	0.208846
'2-Acyl-sn-glycero-3-phosphoglycerol (n-C16:1)'	'2-Acyl-sn-glycero-3-phosphoglycerol (n-C16:1)'	'C22H43O9P1'	481.256	'-H(+)'	100	1	0.0015137	1946	0.904403	2254.8	0.651874	0.518456
'C00438'	'N-Carbamoyl-L-aspartate'	'C5H8N2O5'	197.018	'.H/Na-H(+)'	21	1	0.000230989	508	0.911002	5906.18	0.651169	0.484479
'C00103'	'D-Glucose 1-phosphate'	'C6H13O9P'	259.023	'-H(+)'	100	1	-8.57158e-05	853	0.892835	4912.5	0.651104	0.686708
'C02591'	'Sucrose 6-phosphate'	'C12H23O14P'	594.963	'.HPO4K2-H(+)'	82	1	0.000517107	2314	0.226629	2094.92	0.650592	1.24514
'C00052'	'UDPgalactose'	'C15H24N2O17P2'	706.984	'.HPO4Na2-H(+)'	13	1	0.00470879	2630	0.886872	1118.31	0.650465	0.25418
'C01081'	'Thiamin monophosphate'	'C12H17N4O4PS'	516.947	'.HPO4K2-H(+)'	13	1	0.00517996	2064	0.953149	8562.77	0.650465	0.371348
'C12623'	'2,3-dihydroxicinnamic acid'	'C9H8O4'	450.907	'.(H2PO4K)2-H(+)'	6	2	-0.00641847	1835	0.939355	6529.79	0.650465	0.295277
'C16488'	'fructoselysine'	'C12H24N2O7'	263.16	'-CO2-H(+)'	6	1	0.00151966	874	-0.546709	395.238	0.650465	0.489307
'C16488'	'fructoselysine'	'C12H24N2O7'	547.072	'.(H2PO4Na)2-H(+)'	14	2	-0.00312497	2157	0.812295	3002.16	0.650465	0.568695
'Octadecanoyl-phosphate (n-C18:1)'	'Octadecanoyl-phosphate (n-C18:1)'	'C18H35O5P'	383.203	'.H/Na-H(+)'	10	1	-0.00596665	1552	-0.201941	323.835	0.650465	0.376412
'C01286'	'2-Dehydro-3-deoxy-D-galactonate 6-phosphate'	'C6H11O9P'	496.923	'.(H2PO4Na)2-H(+)'	23	1	0.00174565	1997	0.790207	724.436	0.650338	0.0804185
'C00310'	'D-Xylulose'	'C5H10O5'	284.976	'.H2PO4K-H(+)'	21	1	0.00198763	1007	0.684277	1012.2	0.650338	1.34842
'C04272'	'(R)-2,3-Dihydroxy-3-methylbutanoate'	'C5H10O4'	115.04	'-H2O-H(+)'	10	2	3.72001e-05	129	0.867814	12456.6	0.650338	0.428624
'C12621'	'3-hydroxycinnamic acid'	'C9H8O3'	434.903	'.(H2PO4K)2-H(+)'	12	1	0.00297774	1765	0.902354	16722.8	0.650338	0.108838
'C00681'	'1-octadec-11-enoyl-sn-glycerol 3-phosphate'	'C21H41O7P1'	453.275	'+OH(-)'	8	3	-0.0131229	1849	0.871132	745.826	0.650211	0.377205
'C02917'	'(S)-Propane-1,2-diol'	'C3H8O2'	248.927	'.HPO4K2-H(+)'	8	1	0.00639373	787	0.837073	481.563	0.650211	0.4644
'C00227'	'Acetyl phosphate'	'C2H5O5P'	274.923	'.H2PO4K-H(+)'	6	2	-0.00959185	945	0.825719	1762.51	0.649873	0.770943
'C00979'	'O-Acetyl-L-serine'	'C5H9NO4'	266.009	'.H2PO4Na-H(+)'	12	1	-0.004255	885	0.944139	7202.36	0.649873	0.377015
'C02679'	'Dodecanoate (n-C12:0)'	'C12H24O2'	199.169	'-H(+)'	96	1	0.0015445	522	0.642209	7220.59	0.649873	0.479143
'C05235'	'Acetol'	'C3H6O2'	91.0399	'+OH(-)'	20	2	9.27898e-05	52	-0.156932	2102.55	0.649873	0.341699
'C00055'	'CMP'	'C9H14N3O8P'	340.056	'+OH(-)'	46	1	-0.0010385	1330	0.880496	1478.43	0.649764	0.44839
'C00117'	'alpha-D-Ribose 5-phosphate'	'C5H11O8P'	468.922	'.(H2PO4Na)2-H(+)'	8	1	0.00758383	1901	0.711373	993.167	0.649555	0.706376
'C00186'	'L-Lactate'	'C3H6O3'	328.94	'.(H2PO4Na)2-H(+)'	17	1	0.00172134	1266	0.882425	2243.48	0.649435	0.206517
'C14899'	'3-keto-L-gulonate-6-phosphate'	'C6H11O10P'	310.959	'.H/K-H(+)'	46	2	-0.000919927	1158	0.654598	1487.86	0.648477	0.424918
'C00705'	'dCDP'	'C9H15N3O10P2'	505.986	'.H2PO4Na-H(+)'	9	5	-0.0111372	2027	0.875104	1359.95	0.647959	0.827096
'C00054'	'Adenosine 3'',5''-bisphosphate'	'C10H15N5O10P2'	643.958	'.(H2PO4)2NaH-H(+)'	56	1	-0.000405465	2452	0.862257	933.876	0.646984	1.14837
'C00123'	'L-Leucine'	'C6H13NO2'	113.061	'-NH3-H(+)'	8	1	0.000157589	118	-0.121548	5751.46	0.646984	0.786748
'C00385'	'Xanthine'	'C5H4N4O2'	173.008	'.H/Na-H(+)'	20	3	0.000156757	394	0.5678	1070.47	0.646984	0.491461
'C00242'	'Guanine'	'C5H5N5O'	133.015	'-NH3-H(+)'	8	4	0.000896038	207	0.891466	22191.4	0.64661	0.339649
'C00361'	'dGDP'	'C10H15N5O10P2'	545.98	'.H2PO4Na-H(+)'	47	1	0.00138804	2154	0.803369	1564.76	0.646512	0.45567
'C00380'	'Cytosine'	'C4H5N3O'	92.0242	'-H2O-H(+)'	7	1	0.00132861	54	-0.0627889	514.315	0.646486	1.39208
'C06424'	'tetradecanoate (n-C14:0)'	'C14H28O2'	227.2	'-H(+)'	65	1	0.00154064	674	0.698365	13413	0.646486	0.579813
'C00288'	'Bicarbonate'	'CH2O3'	82.9754	'.H/Na-H(+)'	20	1	-0.000314641	37	-0.545781	5409.02	0.646362	0.568517
'C00365'	'dUMP'	'C9H13N2O8P'	442.953	'.H2PO4K-H(+)'	8	2	0.0136055	1804	0.794368	1319.01	0.646362	0.292505
'C00424'	'L-Lactaldehyde'	'C3H6O2'	95.0131	'.H/Na-H(+)'	12	1	-0.00168784	59	0.255543	6529.17	0.646362	0.994953
'C06423'	'octanoate (n-C8:0)'	'C8H16O2'	125.097	'-H2O-H(+)'	7	2	-4.98392e-05	171	-0.21549	741.251	0.646362	0.299305
'C00864'	'(R)-Pantothenate'	'C9H17NO5'	256.061	'.H/K-H(+)'	12	1	-0.00192559	831	0.837033	1360.22	0.646238	0.399322
'C06196'	'dIMP'	'C10H13N4O7P'	504.916	'.HPO4K2-H(+)'	6	4	0.0177862	2022	0.308123	610.059	0.646238	0.992352
'C00196'	'2,3-Dihydroxybenzoate'	'C7H6O4'	386.926	'.(H2PO4)2KH-H(+)'	19	4	0.0033353	1566	0.618475	1186.45	0.646115	0.634429
'C00310'	'D-Xylulose'	'C5H10O5'	366.988	'.(H2PO4)2NaH-H(+)'	7	1	-0.00687523	1470	0.396007	1041.88	0.646115	0.82642
'C01013'	'3-Hydroxypropanoate'	'C3H6O3'	328.94	'.(H2PO4Na)2-H(+)'	17	1	0.00172134	1266	0.882425	2243.48	0.646115	1.17715
'C01097'	'D-Tagatose 6-phosphate'	'C6H13O9P'	215.033	'-CO2-H(+)'	10	2	-0.000306031	604	0.892424	94918.3	0.646115	2.48356
'C00112'	'CDP'	'C9H15N3O11P2'	543.943	'.HPO4Na2-H(+)'	5	3	0.0086584	2149	0.837242	1694.45	0.646074	0.613675
'C00577'	'D-Glyceraldehyde'	'C3H6O3'	360.887	'.(H2PO4K)2-H(+)'	11	1	0.00341445	1439	0.65352	2968.06	0.645992	0.86965
'C00989'	'gamma-hydroxybutyrate'	'C4H8O3'	105.045	'[+2]-H(+)'	13	1	0.00193029	89	-0.270954	2526.36	0.645992	0.858583
'C06156'	'D-Glucosamine 1-phosphate'	'C6H14NO8P'	529.901	'.(H2PO4K)2-H(+)'	12	1	0.00295773	2112	0.871229	970.807	0.645992	0.854206
'C00334'	'4-Aminobutanoate'	'C4H9NO2'	120.067	'+OH(-)'	35	1	-0.000119411	154	0.274594	392.843	0.645798	0.485924
'C06006'	'(S)-2-Aceto-2-hydroxybutanoate'	'C6H10O4'	127.039	'-H2O-H(+)'	5	3	0.00071572	176	0.623207	2687.82	0.645639	0.432111
'N-Acetyl-D-glucosamine(anhydrous)N-Acetylmuramic acid'	'N-Acetyl-D-glucosamine(anhydrous)N-Acetylmuramic acid'	'C19H30N2O12'	479.176	'[+2]-H(+)'	18	1	0.00328525	1936	0.904639	208.79	0.645534	0.994241
'L-alanine-L-glutamate'	'L-alanine-L-glutamate'	'C8H14N2O5'	337.038	'.H2PO4Na-H(+)'	12	1	0.00390493	1312	0.931594	1789.41	0.645198	0.0500907
'C00246'	'Butyrate (n-C4:0)'	'C4H8O2'	69.0359	'-H2O-H(+)'	8	1	-0.00124385	21	-0.34452	356.673	0.64483	0.519892
'C00299'	'Uridine'	'C9H12N2O6'	244.065	'[+1]-H(+)'	97	1	0.00092824	766	0.853288	2257.57	0.644558	0.458868
'C00231'	'D-Xylulose 5-phosphate'	'C5H11O8P'	230.016	'[+1]-H(+)'	100	1	-0.000880734	687	0.744666	914.7	0.644008	0.462293
'Glycerophosphoserine'	'Glycerophosphoserine'	'C6H14NO8P'	295.995	'.H/K-H(+)'	38	1	-0.00063386	1068	0.672392	787.245	0.643946	0.382419
'C00092'	'D-Glucose 6-phosphate'	'C6H13O9P'	278.036	'[+1]+OH(-)'	12	1	-0.000143019	961	0.935911	15032.8	0.643836	1.07604
'C00242'	'Guanine'	'C5H5N5O'	150.042	'-H(+)'	100	1	0.000134792	288	0.912095	5051.56	0.643785	0.482615
'C00330'	'Deoxyguanosine'	'C10H13N5O4'	286.104	'[+2]+OH(-)'	6	1	0.00277914	1014	0.764934	733.921	0.643785	0.914777
'C00253'	'Nicotinate'	'C6H5NO2'	263.969	'.HPO4Na2-H(+)'	9	2	-0.00317825	875	0.773589	1096.37	0.643421	0.703968
'C05973'	'2-Acyl-sn-glycero-3-phosphoethanolamine (n-C14:0)'	'C19H40NO7P1'	424.249	'-H(+)'	100	1	-0.00237492	1734	0.128161	359.172	0.643421	0.653668
'C00262'	'Hypoxanthine'	'C5H4N4O'	276.974	'.HPO4Na2-H(+)'	20	2	-0.00157799	954	0.90448	3884.7	0.643208	0.545691
'C00881'	'Deoxycytidine'	'C9H13N3O4'	466.008	'.(H2PO4Na)2-H(+)'	6	4	-0.00665285	1891	0.800695	1148.83	0.643099	0.647115
'C00864'	'(R)-Pantothenate'	'C9H17NO5'	489.96	'.(H2PO4K)2-H(+)'	5	1	0.00877024	1977	0.884501	1636.9	0.642716	0.662568
'C00256'	'D-Lactate'	'C3H6O3'	224.954	'.H2PO4K-H(+)'	12	1	0.00305614	656	0.889749	13963.4	0.642373	0.67566
'L-alanine-L-glutamate'	'L-alanine-L-glutamate'	'C8H14N2O5'	235.097	'+OH(-)'	15	1	-0.00353317	710	-0.128636	767.498	0.642373	1.15484
'C03082'	'4-Phospho-L-aspartate'	'C4H8NO7P'	211.997	'-H(+)'	100	1	-0.000343549	583	0.843069	567.964	0.642012	0.503202
'C00254'	'Prephenate'	'C10H10O6'	225.03	'-H(+)'	37	1	0.0100498	658	0.560289	2929.92	0.641892	1.50753
'C01286'	'2-Dehydro-3-deoxy-D-galactonate 6-phosphate'	'C6H11O9P'	257.005	'-H(+)'	100	1	0.00133848	839	0.709305	645.651	0.641892	0.640555
'C03974'	'2-tetradecanoyl-sn-glycerol 3-phosphate'	'C17H35O7P1'	401.219	'[+2]+OH(-)'	13	1	0.00271196	1641	0.223719	308.965	0.641892	1.54823
'C02962'	'D-Allose 6-phosphate'	'C6H13O9P'	278.036	'[+1]+OH(-)'	12	1	-0.000143019	961	0.935911	15032.8	0.641772	0.457025
'C06424'	'tetradecanoate (n-C14:0)'	'C14H28O2'	401.096	'.HPO4K2-H(+)'	7	1	-0.00568883	1640	0.856156	978.372	0.641406	1.16795
'C00446'	'alpha-D-Galactose 1-phosphate'	'C6H13O9P'	498.935	'.(H2PO4Na)2-H(+)'	11	2	0.00535033	2003	0.850045	1123.65	0.640603	1.555
'cis-3-(3-carboxyethyl)-3,5-cyclohexadiene-1,2-diol'	'cis-3-(3-carboxyethyl)-3,5-cyclohexadiene-1,2-diol'	'C9H12O4'	165.054	'-H2O-H(+)'	6	3	0.00170904	355	-0.209265	5799.96	0.640559	0.0400431
'C00257'	'D-Gluconate'	'C6H12O7'	233.003	'.H/K-H(+)'	6	3	0.00413289	700	0.846966	2163.6	0.64007	0.312757
'C03291'	'L-Xylulose 5-phosphate'	'C5H11O8P'	247.024	'+OH(-)'	65	4	-0.0011757	780	0.777946	924.546	0.640017	0.989383
'C11145'	'methanesulfonate'	'CH4O3S'	94.9806	'-H(+)'	100	1	0.000223007	58	-0.949882	46079.2	0.640017	0.369218
'C00387'	'Guanosine'	'C10H13N5O5'	282.086	'-H(+)'	100	1	-0.0011698	991	0.942172	6007.53	0.639548	0.455004
'C00279'	'D-Erythrose 4-phosphate'	'C4H9O7P'	318.956	'.H2PO4Na-H(+)'	13	1	0.00416845	1206	0.756633	2400.27	0.639431	0.396207
'C00279'	'D-Erythrose 4-phosphate'	'C4H9O7P'	372.877	'.HPO4K2-H(+)'	6	2	0.0129766	1500	-0.241895	3778.59	0.639431	1.10993
'C00898'	'L-tartrate'	'C4H6O6'	149.01	'-H(+)'	100	1	-0.000501841	283	0.322386	1061.08	0.639194	0.0725308
'C01101'	'L-Ribulose 5-phosphate'	'C5H11O8P'	348.968	'.H2PO4Na-H(+)'	25	1	0.00242431	1379	0.798707	1103.39	0.639194	0.288196
'C00199'	'D-Ribulose 5-phosphate'	'C5H11O8P'	229.013	'-H(+)'	100	1	-0.00095746	682	0.891849	7382.4	0.63795	0.586378
'C01530'	'octadecanoate (n-C18:0)'	'C18H36O2'	283.266	'-H(+)'	100	1	-0.00151864	1000	0.928863	27959.1	0.637902	1.35982
'octadecenoate (n-C18:1)'	'octadecenoate (n-C18:1)'	'C18H34O2'	401.219	'.H2PO4Na-H(+)'	5	3	-0.0117928	1641	0.223719	308.965	0.637902	0.531344
'C01179'	'3-(4-Hydroxyphenyl)pyruvate'	'C9H8O4'	352.931	'.HPO4K2-H(+)'	9	2	-0.00757294	1395	0.9334	5975.17	0.637785	0.87227
'C01179'	'3-(4-Hydroxyphenyl)pyruvate'	'C9H8O4'	450.907	'.(H2PO4K)2-H(+)'	6	2	-0.00641847	1835	0.939355	6529.79	0.637785	0.862895
'C00568'	'4-Aminobenzoate'	'C7H7NO2'	271.973	'.H2PO4K-H(+)'	15	1	0.000240998	928	0.706212	809.718	0.637669	0.530113
'C00880'	'D-Galactonate'	'C6H12O7'	177.04	'-H2O-H(+)'	16	3	0.000760637	415	0.699616	3934.24	0.637669	0.0333366
'C01236'	'6-phospho-D-glucono-1,5-lactone'	'C6H11O9P'	496.923	'.(H2PO4Na)2-H(+)'	23	1	0.00174565	1997	0.790207	724.436	0.637669	1.84824
'C03733'	'UDP-D-galacto-1,4-furanose'	'C15H24N2O17P2'	706.984	'.HPO4Na2-H(+)'	13	1	0.00470879	2630	0.886872	1118.31	0.637669	0.603965
'C15699'	'gamma-glutamyl-putrescine'	'C9H19O3N3'	216.134	'-H(+)'	99	1	0.00135167	614	0.617625	608.59	0.637669	0.245128
'C15996'	'7-cyano-7-carbaguanine'	'C7H5N5O'	391.983	'.(H2PO4)2NaH-H(+)'	6	1	-0.00512883	1592	0.878616	1941.99	0.637669	1.46146
'C11453'	'2-C-methyl-D-erythritol 2,4-cyclodiphosphate'	'C5H12O9P2'	548.847	'.(H2PO4K)2-H(+)'	8	1	0.00705028	2164	0.873248	5453.42	0.637553	0.728586
'C00186'	'L-Lactate'	'C3H6O3'	71.0143	'-H2O-H(+)'	10	2	-0.000362567	23	0.908144	17784.1	0.636723	0.468634
'C00054'	'Adenosine 3'',5''-bisphosphate'	'C10H15N5O10P2'	567.963	'.HPO4Na2-H(+)'	52	1	-4.09427e-05	2228	0.88774	1171.94	0.6366	0.724726
'C00655'	'Xanthosine 5''-phosphate'	'C10H13N4O9P'	400.986	'.H/K-H(+)'	10	1	0.00449153	1639	0.58665	1516.79	0.636376	0.528943
'C00224'	'Adenosine 5''-phosphosulfate'	'C10H14N5O10PS'	643.958	'.(H2PO4)2NaH-H(+)'	6	4	-0.00992113	2452	0.862257	933.876	0.636376	0.227981
'C00558'	'D-Tagaturonate'	'C6H10O7'	230.016	'[+1]+Cl(-)'	7	9	-0.00180202	687	0.744666	914.7	0.636376	0.574699
'C00242'	'Guanine'	'C5H5N5O'	152.046	'[+2]-H(+)'	6	1	0.00294986	294	0.740744	961.611	0.63637	0.801167
'C00407'	'L-Isoleucine'	'C6H13NO2'	113.061	'-NH3-H(+)'	8	1	0.000157589	118	-0.121548	5751.46	0.636248	0.667726
'C00197'	'3-Phospho-D-glycerate'	'C3H7O7P'	167.961	'-NH3-H(+)'	5	1	-0.00148919	369	-0.216159	1399.18	0.635787	0.460748
'C00362'	'dGMP'	'C10H14N5O7P'	579.955	'.(H2PO4)2KH-H(+)'	6	2	0.0106207	2271	0.885412	825.033	0.635787	1.44442
'C00311'	'Isocitrate'	'C6H8O7'	228.976	'.H/K-H(+)'	26	1	6.82406e-05	681	0.0724117	2069.76	0.635787	2.09011
'Glycerophosphoserine'	'Glycerophosphoserine'	'C6H14NO8P'	377.99	'.H2PO4Na-H(+)'	6	1	0.0075578	1521	0.840154	983.566	0.634632	0.954469
'C05818'	'2-Demethylmenaquinone 8'	'C50H70O2'	837.457	'.H2PO4K-H(+)'	20	1	0.00588394	2923	0.817758	361.25	0.634453	0.939262
'C00042'	'Succinate'	'C4H6O4'	117.02	'-H(+)'	100	1	-0.000211706	140	0.960441	32869	0.6343	0.628157
'C00546'	'Methylglyoxal'	'C3H4O2'	89.0251	'+OH(-)'	20	6	-0.000795701	47	0.936652	73281.5	0.634012	0.65708
'C00095'	'D-Fructose'	'C6H12O6'	412.966	'.(H2PO4)2KH-H(+)'	10	1	-4.42621e-05	1688	0.959965	10808.8	0.633559	0.446436
'C01170'	'UDP-N-acetyl-D-mannosamine'	'C17H27N3O17P2'	628.053	'.H/Na-H(+)'	32	1	0.00301587	2411	0.872019	771.85	0.633446	0.659362
'C01236'	'6-phospho-D-glucono-1,5-lactone'	'C6H11O9P'	278.989	'.H/Na-H(+)'	20	1	-0.000341556	968	0.675471	1065.08	0.633446	0.0889484
'C11838'	'4,5-dihydroxy-2,3-pentanedione'	'C5H8O4'	402.898	'.(H2PO4K)2-H(+)'	15	8	0.0021705	1647	0.74714	2440.05	0.633333	0.532375
'C00078'	'L-Tryptophan'	'C11H12N2O2'	203.082	'-H(+)'	100	1	0.000316561	541	0.929931	7347.33	0.633065	0.654596
'C00184'	'Dihydroxyacetone'	'C3H6O3'	208.983	'.H2PO4Na-H(+)'	22	1	0.000592701	570	0.97677	16823.7	0.633065	0.251692
'C12622'	'cis-3-(3-carboxyethenyl)-3,5-cyclohexadiene-1,2-diol'	'C9H10O4'	301.011	'.H2PO4Na-H(+)'	20	1	-0.00156314	1102	0.691859	2169.69	0.632938	0.665305
'C00054'	'Adenosine 3'',5''-bisphosphate'	'C10H15N5O10P2'	444.032	'+OH(-)'	74	1	0.000779395	1808	0.74028	1127.77	0.632824	0.624487
'C00109'	'2-Oxobutanoate'	'C4H6O3'	123.006	'.H/Na-H(+)'	35	1	0.000226708	162	-0.447232	6265.81	0.632653	0.795691
'C00117'	'alpha-D-Ribose 5-phosphate'	'C5H11O8P'	266.97	'.H/K-H(+)'	16	5	-0.00186507	893	0.704861	1925.22	0.632534	1.09135
'Ureidoacrylate peracid'	'Ureidoacrylate peracid'	'C4H6N2O4'	182.981	'.H/K-H(+)'	19	1	0.000635744	443	0.422217	5115.92	0.63215	0.552138
'C05382'	'Sedoheptulose 7-phosphate'	'C7H15O10P'	424.974	'.H2PO4K-H(+)'	7	4	-0.00803028	1737	0.737564	1443.93	0.632133	0.879897
'C00184'	'Dihydroxyacetone'	'C3H6O3'	89.0251	'-H(+)'	100	1	-0.000711017	47	0.936652	73281.5	0.632003	0.601657
'C00288'	'Bicarbonate'	'CH2O3'	202.934	'.HPO4Na2-H(+)'	17	1	0.000264773	538	0.0434754	24364.5	0.631557	0.728246
'C00312'	'L-Xylulose'	'C5H10O5'	149.045	'-H(+)'	100	1	0.000806164	285	0.87096	6461.39	0.631557	0.408768
'C00672'	'2-Deoxy-D-ribose 1-phosphate'	'C5H11O7P'	213.016	'-H(+)'	100	1	0.0010445	589	0.788434	1196.15	0.631557	0.499343
'C00295'	'Orotate'	'C5H4N2O4'	372.936	'.(H2PO4)2NaH-H(+)'	6	3	0.00942394	1501	0.715883	1478.89	0.631445	0.498255
'C08362'	'Hexadecenoate (n-C16:1)'	'C16H30O2'	271.229	'+OH(-)'	32	1	-0.00098892	927	0.785339	1119.85	0.631245	2.19905
'C00186'	'L-Lactate'	'C3H6O3'	208.983	'.H2PO4Na-H(+)'	22	1	0.000592701	570	0.97677	16823.7	0.631073	0.493128
'C00042'	'Succinate'	'C4H6O4'	236.974	'.H2PO4Na-H(+)'	9	2	0.00382854	718	0.751661	2573.22	0.630985	0.700627
'C00079'	'L-Phenylalanine'	'C9H11NO2'	284.029	'.H2PO4Na-H(+)'	17	2	0.00153625	1002	0.928393	5557.24	0.629661	1.6377
'C00993'	'D-Alanyl-D-alanine'	'C6H12N2O3'	398.991	'.(H2PO4Na)2-H(+)'	7	1	0.004218	1631	0.891471	1410.76	0.629614	0.245809
'C14179'	'sulfoacetate'	'C2H4O5S'	372.877	'.(H2PO4)2KH-H(+)'	15	1	0.00334059	1500	-0.241895	3778.59	0.629442	0.32822
'C00051'	'Reduced glutathione'	'C10H17N3O6S'	539.979	'.(H2PO4)2KH-H(+)'	9	3	0.00701758	2140	0.855404	1340.48	0.629372	0.973628
'C03974'	'2-hexadec-9-enoyl-sn-glycerol 3-phosphate'	'C19H37O7P1'	425.239	'+OH(-)'	11	1	-0.00811386	1740	0.830881	902.955	0.629223	0.714053
'C05817'	'2-Succinyl-6-hydroxy-2,4-cyclohexadiene-1-carboxylate'	'C11H12O6'	359.017	'.H2PO4Na-H(+)'	17	1	-0.00166291	1429	0.886108	1898.03	0.629223	0.733104
'C06007'	'(R)-2,3-Dihydroxy-3-methylpentanoate'	'C6H12O4'	147.063	'-H(+)'	41	1	0.0030737	275	0.965608	17414.1	0.629223	0.420335
'C15700'	'gamma-glutamyl-gamma-butyraldehyde'	'C9H16O4N2'	215.102	'-H(+)'	100	1	0.00153606	607	0.968947	6202.74	0.629223	0.029715
'C15700'	'gamma-glutamyl-gamma-butyraldehyde'	'C9H16O4N2'	217.11	'[+2]-H(+)'	76	1	0.000845689	618	0.967315	6060.01	0.629223	1.24385
'C18096'	'Allulose 6-phosphate'	'C6H13O9P'	215.033	'-CO2-H(+)'	10	2	-0.000306031	604	0.892424	94918.3	0.629223	0.0899101
'C00575'	'cAMP'	'C10H12N5O6P'	448.007	'.H2PO4Na-H(+)'	8	4	-0.00292034	1825	0.869701	2077.78	0.629223	0.0768791
'C00213'	'Sarcosine'	'C3H7NO2'	71.0143	'-NH3-H(+)'	8	7	-0.000418149	23	0.908144	17784.1	0.629114	0.803074
'C00601'	'Phenylacetaldehyde'	'C8H8O'	137.06	'+OH(-)'	22	1	0.000813943	227	0.178591	1591.84	0.629114	0.662565
'C00989'	'gamma-hydroxybutyrate'	'C4H8O3'	85.0298	'-H2O-H(+)'	10	1	-0.000228785	41	0.789165	7526.94	0.629114	0.828853
'tetradecenoate (n-C14:1)'	'tetradecenoate (n-C14:1)'	'C14H26O2'	345.139	'.H2PO4Na-H(+)'	8	1	0.00592843	1358	0.895306	1472.07	0.628704	0.60173
'C01096'	'D-Sorbitol 6-phosphate'	'C6H15O9P'	261.037	'-H(+)'	100	1	0.000768567	862	0.924509	21044.2	0.628249	0.788555
'C00224'	'Adenosine 5''-phosphosulfate'	'C10H14N5O10PS'	665.926	'.(H2PO4Na)2-H(+)'	13	1	0.00426879	2510	0.895922	960.326	0.627923	0.209874
'C00092'	'D-Glucose 6-phosphate'	'C6H13O9P'	215.033	'-CO2-H(+)'	10	2	-0.000306031	604	0.892424	94918.3	0.627664	1.08329
'C00042'	'Succinate'	'C4H6O4'	258.959	'.HPO4Na2-H(+)'	19	1	0.00101259	852	0.533213	1788.13	0.627503	0.819953
'C00344'	'Phosphatidylglycerol (dihexadecanoyl, n-C16:0)'	'C38H75O10P1'	721.494	'-H(+)'	74	1	0.00860471	2672	0.820886	450.485	0.627327	0.402978
'C00459'	'dTTP'	'C10H17N2O14P3'	616.906	'.H2PO4K-H(+)'	13	1	0.00873168	2380	0.819062	1017.02	0.627011	0.219067
'L-alanine-D-glutamate'	'L-alanine-D-glutamate'	'C8H14N2O5'	337.038	'.H2PO4Na-H(+)'	12	1	0.00390493	1312	0.931594	1789.41	0.626836	0.134095
'C06840'	'butanesulfonate'	'C4H10O3S'	137.025	'-H(+)'	66	2	0.00231204	226	0.217703	4779.9	0.626742	0.180606
'C05973'	'2-Acyl-sn-glycero-3-phosphoethanolamine (n-C18:1)'	'C23H46NO7P1'	479.29	'[+1]-H(+)'	12	1	0.00696733	1937	0.901524	832.952	0.626515	0.80223
'C01346'	'dUDP'	'C9H14N2O11P2'	522.941	'.H2PO4K-H(+)'	15	5	-0.00789428	2090	0.864606	1492.76	0.626215	0.791561
'C00031'	'D-Glucose'	'C6H12O6'	396.991	'.(H2PO4)2NaH-H(+)'	17	1	0.000690527	1620	0.964465	34565	0.626172	0.41439
'C00116'	'Glycerol'	'C3H8O3'	91.0399	'-H(+)'	100	1	0.000177473	52	-0.156932	2102.55	0.626164	0.341699
'C00442'	'alpha-D-Ribose 1-phosphate'	'C5H11O8P'	348.968	'.H2PO4Na-H(+)'	25	1	0.00242431	1379	0.798707	1103.39	0.626164	0.867334
'C04257'	'N-Acetyl-D-mannosamine 6-phosphate'	'C8H16NO9P'	318.059	'+OH(-)'	53	1	0.000199785	1202	0.845451	783.732	0.62553	0.342767
'C00182'	'glycogen'	'C6H10O5'	296.969	'.H2PO4K-H(+)'	6	1	0.00974065	1075	0.749531	1192.64	0.625318	0.289103
'C01487'	'D-Allose'	'C6H12O6'	161.045	'-H2O-H(+)'	10	3	0.000154348	340	0.755277	24888.1	0.625106	0.61235
'C00196'	'2,3-Dihydroxybenzoate'	'C7H6O4'	370.955	'.(H2PO4)2NaH-H(+)'	42	1	0.000426424	1491	0.781354	927.534	0.625	1.75797
'C00596'	'2-Oxopent-4-enoate'	'C5H6O3'	113.027	'-H(+)'	37	2	-0.00307545	117	0.939423	52863.9	0.625	0.700201
'C03912'	'1-Pyrroline-5-carboxylate'	'C5H7NO2'	112.04	'-H(+)'	100	1	0.000155054	112	0.735349	5624.33	0.625	1.22766
'C07838'	'D-Glycero-D-manno-heptose 1-phosphate'	'C7H15O10P'	522.941	'.(H2PO4)2KH-H(+)'	41	1	0.00199749	2090	0.864606	1492.76	0.625	0.477847
'C00460'	'dUTP'	'C9H15N2O14P3'	608.922	'.HPO4Na2-H(+)'	5	4	-0.0146341	2356	0.841978	1225.6	0.624924	1.0738
'C02912'	'(R)-Propane-1,2-diol'	'C3H8O2'	112.023	'[+1]+Cl(-)'	5	2	0.00116861	111	0.943454	21508.7	0.624895	0.364452
'C02912'	'(R)-Propane-1,2-diol'	'C3H8O2'	248.927	'.HPO4K2-H(+)'	8	1	0.00639373	787	0.837073	481.563	0.624895	0.493599
'C04462'	'N-Succinyl-2-L-amino-6-oxoheptanedioate'	'C11H15NO8'	208.103	'-HPO3-H(+)'	5	3	0.00269931	567	-0.399757	483.106	0.624895	0.488048
'C04575'	'2,3-Dioxo-L-gulonate'	'C6H8O7'	192.023	'[+1]-H(+)'	100	1	-0.000140987	484	0.641111	853.831	0.624895	0.194917
'C00024'	'Acetyl-CoA'	'C23H38N7O17P3S'	808.112	'-H(+)'	73	1	0.00619772	2871	0.366538	423.597	0.624579	0.997938
'C00354'	'D-Fructose 1,6-bisphosphate'	'C6H14O12P2'	338.988	'-H(+)'	100	1	0.0011747	1324	0.683541	1212.45	0.624576	0.656912
'C00979'	'O-Acetyl-L-serine'	'C5H9NO4'	319.933	'.HPO4K2-H(+)'	24	2	0.00148271	1211	0.668206	576.55	0.624471	0.658367
'C06311'	'Galactitol 1-phosphate'	'C6H15O9P'	380.993	'.H2PO4Na-H(+)'	15	1	0.00380309	1538	0.818916	4294.92	0.624471	1.24975
'C00460'	'dUTP'	'C9H15N2O14P3'	602.913	'.H2PO4K-H(+)'	8	6	-0.0138534	2335	0.782843	749.46	0.623107	0.436225
'C00166'	'Phenylpyruvate'	'C9H8O3'	163.04	'-H(+)'	100	1	-0.00018142	346	0.871907	3812.32	0.623096	0.228966
'C00679'	'5-Dehydro-4-deoxy-D-glucarate'	'C6H8O7'	147.03	'-CO2-H(+)'	10	1	-0.000302567	273	0.948336	47020.5	0.623096	0.289375
'C04442'	'2-Dehydro-3-deoxy-D-gluconate 6-phosphate'	'C6H11O9P'	258.011	'[+1]-H(+)'	57	1	-0.000950616	846	0.845909	1366.61	0.622992	1.52377
'C00147'	'Adenine'	'C5H5N5'	307.938	'.HPO4K2-H(+)'	35	1	-0.00185043	1138	0.722707	665.406	0.622911	0.314937
'C06311'	'Galactitol 1-phosphate'	'C6H15O9P'	283.02	'.H/Na-H(+)'	34	1	0.00031029	997	0.850887	3199.09	0.622777	0.93653
'C00387'	'Guanosine'	'C10H13N5O5'	500.025	'.(H2PO4)2NaH-H(+)'	10	2	-0.00454233	2008	0.856817	752.907	0.622599	0.835421
'C00117'	'alpha-D-Ribose 5-phosphate'	'C5H11O8P'	247.024	'+OH(-)'	65	4	-0.0011757	780	0.777946	924.546	0.622476	0.560322
'C00063'	'CTP'	'C9H16N3O14P3'	655.859	'.HPO4K2-H(+)'	16	1	0.00693245	2485	0.910869	1636.29	0.621495	0.789487
'C00021'	'S-Adenosyl-L-homocysteine'	'C14H20N6O5S'	383.114	'-H(+)'	100	1	3.23233e-05	1550	0.924223	201.634	0.621259	0.700669
'C00163'	'Propionate (n-C3:0)'	'C3H6O2'	214.975	'.HPO4Na2-H(+)'	6	1	-0.00428828	603	0.713788	2108.42	0.621084	1.25917
'C00243'	'Lactose'	'C12H22O11'	461.067	'.H2PO4Na-H(+)'	61	1	0.0011854	1874	0.854732	467.639	0.620981	0.188782
'C00137'	'myo-Inositol'	'C6H12O6'	412.966	'.(H2PO4)2KH-H(+)'	10	1	-4.42621e-05	1688	0.959965	10808.8	0.620777	1.38998
'C00266'	'Glycolaldehyde'	'C2H4O2'	178.971	'.H2PO4Na-H(+)'	9	1	0.00173047	422	0.980004	50058.4	0.620777	0.242012
'C00469'	'Ethanol'	'C2H6O'	278.943	'.(H2PO4)2KH-H(+)'	27	1	0.00145608	967	0.691763	1109.68	0.620777	0.501688
'C00641'	'1,2-Diacyl-sn-glycerol (dioctadec-11-enoyl, n-C18:1)'	'C39H72O5'	837.457	'.(H2PO4)2NaH-H(+)'	8	2	0.00922986	2923	0.817758	361.25	0.620777	0.822511
'C00680'	'meso-2,6-Diaminoheptanedioate'	'C7H14N2O4'	145.098	'-CO2-H(+)'	10	2	0.000447665	268	0.152018	22416.2	0.620777	0.0760141
'C03733'	'UDP-D-galacto-1,4-furanose'	'C15H24N2O17P2'	603.004	'.H/K-H(+)'	71	1	-4.44848e-05	2336	0.859524	810.773	0.620777	0.213909
'C18096'	'Allulose 6-phosphate'	'C6H13O9P'	179.056	'-HPO3-H(+)'	8	11	0.00031465	424	0.84452	124891	0.620777	0.0265566
'psicoselysine'	'psicoselysine'	'C12H24N2O7'	307.152	'-H(+)'	100	1	-0.000812686	1136	-0.477698	454.505	0.620777	0.612528
'C04442'	'2-Dehydro-3-deoxy-D-gluconate 6-phosphate'	'C6H11O9P'	278.989	'.H/Na-H(+)'	20	1	-0.000341556	968	0.675471	1065.08	0.620175	0.899532
'C00079'	'L-Phenylalanine'	'C9H11NO2'	147.045	'-NH3-H(+)'	8	2	0.000247853	274	0.955604	23753	0.619774	0.107695
'C05382'	'Sedoheptulose 7-phosphate'	'C7H15O10P'	430.969	'.HPO4Na2-H(+)'	7	1	0.00507936	1757	-0.067285	1566.87	0.619774	0.342807
'C00458'	'dCTP'	'C9H16N3O13P3'	737.852	'.(H2PO4K)2-H(+)'	23	1	-0.00417539	2717	0.910203	849.978	0.619607	0.69597
'C00041'	'L-Alanine'	'C3H7NO2'	207.999	'.H2PO4Na-H(+)'	31	1	4.76556e-06	564	0.860255	1888.55	0.619477	0.948537
'C03082'	'4-Phospho-L-aspartate'	'C4H8NO7P'	132.031	'-HPO3-H(+)'	8	3	-0.00043119	201	0.884048	46662	0.61947	0.128553
'C00141'	'3-Methyl-2-oxobutanoate'	'C5H8O3'	116.041	'[+1]-H(+)'	9	1	0.00254616	134	0.830572	4493.94	0.61939	0.466004
'L-alanine-L-glutamate'	'L-alanine-L-glutamate'	'C8H14N2O5'	488.945	'.(H2PO4K)2-H(+)'	22	2	0.0030842	1973	0.463187	1127.03	0.618362	0.806417
'C00124'	'D-Galactose'	'C6H12O6'	179.056	'-H(+)'	100	1	0.000314129	424	0.84452	124891	0.618221	0.281715
'2-Acyl-sn-glycero-3-phosphoglycerol (n-C18:1)'	'2-Acyl-sn-glycero-3-phosphoglycerol (n-C18:1)'	'C24H47O9P1'	509.285	'-H(+)'	71	1	0.00386868	2038	0.905655	692.558	0.618061	0.389586
'C00231'	'D-Xylulose 5-phosphate'	'C5H11O8P'	266.97	'.H/K-H(+)'	16	5	-0.00186507	893	0.704861	1925.22	0.617654	0.854059
'C00123'	'L-Leucine'	'C6H13NO2'	130.087	'-H(+)'	100	1	-8.87559e-05	191	0.975094	232442	0.617247	0.29484
'C01233'	'sn-Glycero-3-phosphoethanolamine'	'C5H14NO6P'	355.989	'.HPO4Na2-H(+)'	37	1	0.000126241	1413	0.881541	1367.54	0.616949	0.565104
'C00380'	'Cytosine'	'C4H5N3O'	110.036	'-H(+)'	100	1	0.000321793	98	0.738282	1582.75	0.61685	0.385427
'2-Octaprenyl-6-methoxy-1,4-benzoquinol'	'2-Octaprenyl-6-methoxy-1,4-benzoquinol'	'C47H72O3'	721.494	'.H/K-H(+)'	22	2	0.00284565	2672	0.820886	450.485	0.616554	1.77124
'C00310'	'D-Xylulose'	'C5H10O5'	388.966	'.(H2PO4Na)2-H(+)'	20	2	-0.00253922	1579	0.296031	1021.24	0.616554	0.534334
'C15767'	'gamma-glutamyl-gamma aminobutyric acid'	'C9H16O5N2'	351.051	'.H2PO4Na-H(+)'	8	2	0.00609848	1389	0.648339	435.139	0.616554	1.73488
'C01508'	'L-Lyxose'	'C5H10O5'	171.029	'.H/Na-H(+)'	10	3	-0.00191922	384	0.837794	3045.4	0.616456	0.152266
'C06424'	'tetradecanoate (n-C14:0)'	'C14H28O2'	228.203	'[+1]-H(+)'	33	1	0.00183955	679	0.549363	2171.79	0.616003	0.460915
'C00079'	'L-Phenylalanine'	'C9H11NO2'	164.071	'-H(+)'	100	1	0.00076241	350	0.974927	71867.9	0.615537	0.770836
'C00993'	'D-Alanyl-D-alanine'	'C6H12N2O3'	196.057	'[+1]+Cl(-)'	5	8	-0.000866793	505	0.762086	867.654	0.615417	0.285267
'C04044'	'3-(2,3-Dihydroxyphenyl)propanoate'	'C9H10O4'	414.955	'.(H2PO4)2KH-H(+)'	6	2	0.00480517	1700	0.851591	2270.06	0.615244	0.812409
'C00979'	'O-Acetyl-L-serine'	'C5H9NO4'	379.955	'.(H2PO4)2KH-H(+)'	36	1	0.000717078	1532	0.794729	684.857	0.615157	0.448035
'C00679'	'5-Dehydro-4-deoxy-D-glucarate'	'C6H8O7'	191.019	'-H(+)'	100	1	0.000586293	479	0.614129	4553.8	0.614636	0.016674
'C00127'	'Oxidized glutathione'	'C20H32N6O12S2'	611.144	'-H(+)'	100	1	0.000295238	2366	0.678242	1009.54	0.614019	0.422147
'C00212'	'Adenosine'	'C10H13N5O4'	288.07	'.H/Na-H(+)'	48	2	0.00127898	1022	0.753501	1099.74	0.612807	0.99033
'C04257'	'N-Acetyl-D-mannosamine 6-phosphate'	'C8H16NO9P'	300.048	'-H(+)'	100	1	0.000665135	1096	0.871381	1413.44	0.612807	0.284191
'C00199'	'D-Ribulose 5-phosphate'	'C5H11O8P'	348.968	'.H2PO4Na-H(+)'	25	1	0.00242431	1379	0.798707	1103.39	0.612505	0.965958
'2-Acyl-sn-glycero-3-phosphoglycerol (n-C14:1)'	'2-Acyl-sn-glycero-3-phosphoglycerol (n-C14:1)'	'C20H39O9P1'	453.239	'-H(+)'	34	1	-0.0133678	1848	0.450234	1047.12	0.612426	1.33258
'C03274'	'Glycerophosphoglycerol'	'C6H15O8P'	246.049	'[+1]-H(+)'	34	1	-0.00274706	775	0.687542	1208.43	0.612359	1.10216
'C01013'	'3-Hydroxypropanoate'	'C3H6O3'	89.0251	'-H(+)'	100	1	-0.000711017	47	0.936652	73281.5	0.612331	2.39751
'C01013'	'3-Hydroxypropanoate'	'C3H6O3'	208.983	'.H2PO4Na-H(+)'	22	1	0.000592701	570	0.97677	16823.7	0.612331	1.34198
'C11472'	'D-Glycero-D-manno-heptose 1,7-bisphosphate'	'C7H16O13P2'	504.916	'.H2PO4K-H(+)'	7	2	0.0163326	2022	0.308123	610.059	0.612331	2.07313
'psicoselysine'	'psicoselysine'	'C12H24N2O7'	289.141	'-H2O-H(+)'	29	1	-0.000880124	1028	-0.23847	364.04	0.612331	0.519264
'C00233'	'4-Methyl-2-oxopentanoate'	'C6H10O3'	129.055	'-H(+)'	100	1	0.000796508	185	0.897001	27145.7	0.612331	3.02452
'C05775'	'N1-(alpha-D-ribosyl)-5,6-dimethylbenzimidazole'	'C14H18N2O4'	299.092	'.H/Na-H(+)'	8	1	0.00918638	1090	0.923209	1715.4	0.612331	0.759311
'C00144'	'GMP'	'C10H14N5O8P'	344.041	'-H2O-H(+)'	13	3	-0.00064415	1350	0.939604	9764.78	0.612245	0.577183
'C00577'	'D-Glyceraldehyde'	'C3H6O3'	89.0251	'-H(+)'	100	1	-0.000711017	47	0.936652	73281.5	0.612236	0.820244
'C02912'	'(R)-Propane-1,2-diol'	'C3H8O2'	97.0277	'.H/Na-H(+)'	22	1	-0.000588249	65	0.851884	4817.14	0.612236	0.857932
'C00670'	'sn-Glycero-3-phosphocholine'	'C8H20NO6P'	256.094	'-H(+)'	100	1	0.00194715	832	0.869193	1525.35	0.61177	0.363569
'C00117'	'alpha-D-Ribose 5-phosphate'	'C5H11O8P'	230.016	'[+1]-H(+)'	100	1	-0.000880734	687	0.744666	914.7	0.611644	0.825761
'C01097'	'D-Tagatose 6-phosphate'	'C6H13O9P'	260.026	'[+1]-H(+)'	100	1	-0.000111288	857	0.830256	694.672	0.611275	2.64982
'C00052'	'UDPgalactose'	'C15H24N2O17P2'	565.047	'-H(+)'	100	1	0.000776187	2218	0.770586	2710.67	0.611017	0.573588
'Hexadecanoyl-phosphate (n-C16:0)'	'Hexadecanoyl-phosphate (n-C16:0)'	'C16H33O5P'	357.188	'.H/Na-H(+)'	11	1	-0.00711529	1421	-0.0529885	210.407	0.611017	0.501341
'C00033'	'Acetate'	'C2H4O2'	194.945	'.H2PO4K-H(+)'	8	2	0.00181947	496	0.810881	108493	0.611016	0.455974
'C00105'	'UMP'	'C9H13N2O9P'	305.02	'-H2O-H(+)'	8	2	-0.00206103	1122	0.931081	6962.65	0.61099	0.403344
'C00181'	'D-Xylose'	'C5H10O5'	388.966	'.(H2PO4Na)2-H(+)'	20	2	-0.00253922	1579	0.296031	1021.24	0.610923	1.08283
'C00042'	'Succinate'	'C4H6O4'	252.945	'.H2PO4K-H(+)'	5	1	0.00667982	809	0.743884	1027.06	0.610676	0.538578
'C00111'	'Dihydroxyacetone phosphate'	'C3H7O6P'	190.971	'.H/Na-H(+)'	10	1	0.00191794	478	0.950719	9442.01	0.610635	0.477171
'C01225'	'sn-Glycero-3-phospho-1-inositol'	'C9H17O11P'	331.054	'-H(+)'	34	3	-0.0106349	1280	0.645034	1283.38	0.610076	0.266807
'C00231'	'D-Xylulose 5-phosphate'	'C5H11O8P'	229.013	'-H(+)'	100	1	-0.00095746	682	0.891849	7382.4	0.609778	1.29158
'Octadecanoyl-phosphate (n-C18:0)'	'Octadecanoyl-phosphate (n-C18:0)'	'C18H37O5P'	364.246	'[+1]-H(+)'	21	1	-0.0120353	1458	-0.552795	218.903	0.609608	1.03935
'C01602'	'Ornithine'	'C5H12N2O2'	153.066	'.H/Na-H(+)'	29	1	-0.00104508	299	0.835502	3001.76	0.609323	0.729652
'C00031'	'D-Glucose'	'C6H12O6'	179.056	'-H(+)'	100	1	0.000314129	424	0.84452	124891	0.608466	0.396407
'C00149'	'L-Malate'	'C4H6O5'	372.936	'.(H2PO4Na)2-H(+)'	12	1	-0.00421739	1501	0.715883	1478.89	0.608466	0.651941
'C01530'	'octadecanoate (n-C18:0)'	'C18H36O2'	284.269	'[+1]-H(+)'	70	1	-0.00133752	1005	0.842689	5411.7	0.608291	1.45592
'C00416'	'1,2-didodecanoyl-sn-glycerol 3-phosphate'	'C27H53O8P1'	557.32	'.H/Na-H(+)'	29	1	0.00290616	2195	0.811885	684.038	0.608199	0.723434
'C01487'	'D-Allose'	'C6H12O6'	179.056	'-H(+)'	100	1	0.000314129	424	0.84452	124891	0.608199	0.423959
'octanoate (protein bound)'	'octanoate (protein bound)'	'C8H14O'	143.106	'+OH(-)'	17	2	0.0012034	261	0.593578	8452.46	0.608199	0.773249
'C00266'	'Glycolaldehyde'	'C2H4O2'	200.953	'.HPO4Na2-H(+)'	7	1	0.00177373	529	0.890328	15276.2	0.608108	1.10086
'C00266'	'Glycolaldehyde'	'C2H4O2'	292.922	'.(H2PO4)2KH-H(+)'	12	1	0.00171096	1047	0.547649	7634.02	0.608108	1.21425
'C00575'	'cAMP'	'C10H12N5O6P'	463.987	'.H2PO4K-H(+)'	6	3	-0.00858131	1884	0.783234	2109.45	0.608108	0.475464
'C00575'	'cAMP'	'C10H12N5O6P'	561.963	'.(H2PO4)2KH-H(+)'	5	6	-0.00800335	2210	0.833323	1475.95	0.608108	0.623521
'C01216'	'2-Dehydro-3-deoxy-D-galactonate'	'C6H10O6'	199.021	'.H/Na-H(+)'	22	1	0.00150351	517	0.847715	1876.91	0.608108	0.060532
'C01236'	'6-phospho-D-glucono-1,5-lactone'	'C6H11O9P'	376.96	'.H2PO4Na-H(+)'	8	1	0.00593429	1517	0.71816	506.043	0.608108	2.277
'C01286'	'2-Dehydro-3-deoxy-D-galactonate 6-phosphate'	'C6H11O9P'	213.016	'-CO2-H(+)'	17	4	0.00104374	589	0.788434	1196.15	0.608108	0.262115
'C07838'	'D-Glycero-D-manno-heptose 1-phosphate'	'C7H15O10P'	430.969	'.HPO4Na2-H(+)'	7	1	0.00507936	1757	-0.067285	1566.87	0.608108	1.81042
'C15767'	'gamma-glutamyl-gamma aminobutyric acid'	'C9H16O5N2'	233.103	'[+2]-H(+)'	17	1	0.00275607	702	0.921222	8395.63	0.608108	1.9478
'C00507'	'L-Rhamnose'	'C6H12O5'	336.957	'.HPO4K2-H(+)'	7	1	-0.00676275	1311	0.964764	12286.1	0.608017	0.521232
'C00601'	'Phenylacetaldehyde'	'C8H8O'	260.993	'.HPO4Na2-H(+)'	14	2	-0.00216156	861	0.648444	5717.2	0.608017	0.511465
'C00208'	'Maltose'	'C12H22O11'	461.067	'.H2PO4Na-H(+)'	61	1	0.0011854	1874	0.854732	467.639	0.607961	0.614638
'C00130'	'IMP'	'C10H13N4O8P'	365.051	'+OH(-)'	53	2	-0.00024039	1460	0.886932	847.812	0.607961	0.502917
'C00037'	'Glycine'	'C2H5NO2'	74.0253	'-H(+)'	100	1	-0.000595225	29	0.740961	735.49	0.607734	0.540404
'C00979'	'O-Acetyl-L-serine'	'C5H9NO4'	363.981	'.(H2PO4)2NaH-H(+)'	36	1	0.0010745	1453	0.821004	1072.05	0.607536	0.806435
'C00085'	'D-Fructose 6-phosphate'	'C6H13O9P'	378.979	'.H2PO4Na-H(+)'	18	1	0.00212508	1528	0.804352	1051.99	0.607494	0.871488
'C00031'	'D-Glucose'	'C6H12O6'	418.97	'.(H2PO4Na)2-H(+)'	6	1	0.00328845	1713	0.977816	33969.9	0.607155	0.273096
'C00387'	'Guanosine'	'C10H13N5O5'	283.09	'[+1]-H(+)'	53	1	-0.00242213	998	0.697801	2340.21	0.607062	0.679355
'C05402'	'Melibiose'	'C12H22O11'	359.12	'+OH(-)'	34	1	-0.000520726	1430	0.960842	9996.29	0.606791	0.681485
'C05973'	'2-Acyl-sn-glycero-3-phosphoethanolamine (n-C18:1)'	'C23H46NO7P1'	478.29	'-H(+)'	57	1	0.00435959	1930	0.901087	2699.95	0.606791	0.633997
'C00232'	'Succinic semialdehyde'	'C4H6O3'	101.025	'-H(+)'	100	1	-0.000996108	78	0.878838	20361.3	0.606689	0.662269
'C00054'	'Adenosine 3'',5''-bisphosphate'	'C10H15N5O10P2'	346.056	'-HPO3-H(+)'	9	6	-0.000292347	1361	0.928921	8250	0.606391	0.817236
'C00362'	'dGMP'	'C10H14N5O7P'	346.056	'-H(+)'	100	1	-0.000292868	1361	0.928921	8250	0.606176	0.424919
'C04376'	'N2-Formyl-N1-(5-phospho-D-ribosyl)glycinamide'	'C8H15N2O9P'	433.012	'.H2PO4Na-H(+)'	7	1	-0.00869725	1761	0.665231	556.114	0.606086	0.808615
'C00051'	'Reduced glutathione'	'C10H17N3O6S'	307.078	'[+1]-H(+)'	55	1	0.00231268	1135	0.873117	2272.66	0.605596	0.488828
'C01101'	'L-Ribulose 5-phosphate'	'C5H11O8P'	468.922	'.(H2PO4Na)2-H(+)'	8	1	0.00758383	1901	0.711373	993.167	0.605382	0.395456
'C00181'	'D-Xylose'	'C5H10O5'	366.988	'.(H2PO4)2NaH-H(+)'	7	1	-0.00687523	1470	0.396007	1041.88	0.604996	0.486534
'C00105'	'UMP'	'C9H13N2O9P'	243.063	'-HPO3-H(+)'	11	2	-0.000522085	760	0.947015	16183.4	0.604932	0.573976
'C00085'	'D-Fructose 6-phosphate'	'C6H13O9P'	277.034	'+OH(-)'	19	1	-0.00104574	956	0.943457	205395	0.604565	0.650387
'C00149'	'L-Malate'	'C4H6O5'	133.015	'-H(+)'	100	1	-0.000450475	207	0.891466	22191.4	0.604204	0.497644
'C05198'	'5''-Deoxyadenosine'	'C10H13N5O3'	521.962	'.(H2PO4K)2-H(+)'	35	1	-0.00176373	2085	0.79872	1339.34	0.604149	0.766631
'C06311'	'Galactitol 1-phosphate'	'C6H15O9P'	261.037	'-H(+)'	100	1	0.000768567	862	0.924509	21044.2	0.604149	1.00208
'C11145'	'methanesulfonate'	'CH4O3S'	312.908	'.(H2PO4)2NaH-H(+)'	6	2	0.00839895	1170	0.0385432	1988.09	0.604061	0.73343
'branching glycogen'	'branching glycogen'	'C6H10O5'	183.026	'.H/Na-H(+)'	25	1	0.00173109	444	0.148165	4738.18	0.604061	0.843986
'C05519'	'L-Allo-threonine'	'C4H9NO3'	101.025	'-NH3-H(+)'	8	5	-0.000987007	78	0.878838	20361.3	0.603973	0.864781
'C00337'	'(S)-Dihydroorotate'	'C5H6N2O4'	179.009	'.H/Na-H(+)'	13	1	-0.00158186	423	0.987811	56416.7	0.603885	0.239114
'C01097'	'D-Tagatose 6-phosphate'	'C6H13O9P'	277.034	'+OH(-)'	19	1	-0.00104574	956	0.943457	205395	0.603885	2.20567
'C02730'	'o-Succinylbenzoate'	'C11H10O5'	356.971	'.H2PO4K-H(+)'	12	2	0.00735715	1418	0.831144	1370.08	0.603885	0.520169
'C03232'	'3-Phosphohydroxypyruvate'	'C3H5O7P'	302.92	'.H2PO4Na-H(+)'	7	1	0.00854122	1111	0.105998	1756.7	0.603885	0.0708192
'C04302'	'N-(5-Phospho-D-ribosyl)anthranilate'	'C12H16NO9P'	366.048	'+OH(-)'	7	1	0.0115931	1463	0.796871	1182.57	0.603885	0.152121
'C00447'	'Sedoheptulose 1,7-bisphosphate'	'C7H16O13P2'	602.913	'.(H2PO4)2KH-H(+)'	18	3	-0.00396163	2335	0.782843	749.46	0.603797	0.838872
'C00534'	'Pyridoxamine'	'C8H12N2O2'	167.078	'-H(+)'	44	1	0.00425269	367	0.505253	2251.2	0.603797	0.766765
'C00133'	'D-Alanine'	'C3H7NO2'	88.0413	'-H(+)'	100	1	-0.000855098	45	0.796972	2202.43	0.603559	0.555978
'C00361'	'dGDP'	'C10H15N5O10P2'	643.958	'.(H2PO4)2NaH-H(+)'	56	1	-0.000405465	2452	0.862257	933.876	0.603559	0.818182
'C00294'	'Inosine'	'C10H12N4O5'	267.074	'-H(+)'	100	1	-0.000558679	895	0.885549	3989.02	0.603353	0.145538
'C00054'	'Adenosine 3'',5''-bisphosphate'	'C10H15N5O10P2'	561.963	'.H2PO4K-H(+)'	8	3	-0.00799915	2210	0.833323	1475.95	0.602615	0.531249
'C05235'	'Acetol'	'C3H6O2'	95.0131	'.H/Na-H(+)'	12	1	-0.00168784	59	0.255543	6529.17	0.602456	0.576515
'C00163'	'Propionate (n-C3:0)'	'C3H6O2'	73.0303	'-H(+)'	100	1	-0.000777012	28	0.717413	2666.33	0.602456	0.963814
'C00044'	'GTP'	'C10H16N5O14P3'	559.948	'.H/K-H(+)'	7	1	-0.00847732	2204	0.718494	644.096	0.602335	0.865277
'C00109'	'2-Oxobutanoate'	'C4H6O3'	102.028	'[+1]-H(+)'	57	1	5.64403e-05	80	0.618097	1070.4	0.602041	0.303822
'C00117'	'alpha-D-Ribose 5-phosphate'	'C5H11O8P'	370.955	'.HPO4Na2-H(+)'	21	2	-0.00197831	1491	0.781354	927.534	0.601973	0.497619
'C00458'	'dCTP'	'C9H16N3O13P3'	601.934	'.H2PO4K-H(+)'	6	4	-0.0191997	2332	0.868202	908.152	0.601671	0.645587
'C01225'	'sn-Glycero-3-phospho-1-inositol'	'C9H17O11P'	332.052	'[+1]-H(+)'	8	3	-0.00535322	1284	0.841126	828.897	0.601609	0.69331
'C00330'	'Deoxyguanosine'	'C10H13N5O4'	439.966	'.HPO4K2-H(+)'	7	4	0.0121912	1789	0.770772	509.531	0.601412	0.322004
'C01096'	'D-Sorbitol 6-phosphate'	'C6H15O9P'	380.993	'.H2PO4Na-H(+)'	15	1	0.00380309	1538	0.818916	4294.92	0.601412	0.784515
'C00075'	'UTP'	'C9H15N2O15P3'	602.913	'.H2PO4Na-H(+)'	15	5	0.00712121	2335	0.782843	749.46	0.601296	0.60902
'C00184'	'Dihydroxyacetone'	'C3H6O3'	90.0284	'[+1]-H(+)'	60	1	-0.00060119	49	0.73274	2709.43	0.601231	0.57456
'C01099'	'L-Fuculose 1-phosphate'	'C6H13O8P'	243.02	'-H(+)'	34	1	0.00747864	759	0.466968	1515.04	0.601155	0.596156
'C06227'	'Fe(III)hydroxamate'	'C9H18O6N3Fe'	319.043	'-H(+)'	14	2	0.00425365	1207	0.873943	544.989	0.601155	0.59836
'C00364'	'dTMP'	'C10H15N2O8P'	321.047	'-H(+)'	100	1	0.00281058	1218	0.895772	1774.41	0.600762	0.864797
'C03785'	'D-Tagatose 1,6-biphosphate'	'C6H14O12P2'	360.97	'.H/Na-H(+)'	54	1	0.00117797	1441	0.806543	933.092	0.600762	0.597134
'C12622'	'cis-3-(3-carboxyethenyl)-3,5-cyclohexadiene-1,2-diol'	'C9H10O4'	137.06	'-CO2-H(+)'	7	3	0.000897866	227	0.178591	1591.84	0.600762	0.352346
'C01225'	'sn-Glycero-3-phospho-1-inositol'	'C9H17O11P'	504.916	'.HPO4K2-H(+)'	6	4	0.0164488	2022	0.308123	610.059	0.600762	0.948666
'C00352'	'D-Glucosamine 6-phosphate'	'C6H14NO8P'	276.049	'+OH(-)'	61	1	5.39118e-05	950	0.739373	880.895	0.600727	0.787419
'C00082'	'L-Tyrosine'	'C9H11NO3'	413.97	'.(H2PO4)2KH-H(+)'	6	1	0.0059374	1694	0.879005	1675.36	0.600691	0.673379
'C00124'	'D-Galactose'	'C6H12O6'	396.991	'.(H2PO4)2NaH-H(+)'	17	1	0.000690527	1620	0.964465	34565	0.600426	0.344986
'C00124'	'D-Galactose'	'C6H12O6'	418.97	'.(H2PO4Na)2-H(+)'	6	1	0.00328845	1713	0.977816	33969.9	0.600426	0.518491
'C00286'	'dGTP'	'C10H16N5O13P3'	524.003	'+OH(-)'	23	1	-0.00451247	2094	0.817344	980.339	0.60017	0.41919
'C00263'	'L-Homoserine'	'C4H9NO3'	101.025	'-NH3-H(+)'	8	5	-0.000987007	78	0.878838	20361.3	0.6	0.752008
'C00330'	'Deoxyguanosine'	'C10H13N5O4'	284.099	'+OH(-)'	42	1	0.00124375	1003	0.851544	868.473	0.6	0.67744
'C01233'	'sn-Glycero-3-phosphoethanolamine'	'C5H14NO6P'	236.031	'.H/Na-H(+)'	31	1	-0.000600893	713	0.923608	4711.23	0.6	0.665783
'C00054'	'Adenosine 3'',5''-bisphosphate'	'C10H15N5O10P2'	448.007	'.H/Na-H(+)'	10	1	-0.00292014	1825	0.869701	2077.78	0.599783	0.920382
'C04044'	'3-(2,3-Dihydroxyphenyl)propanoate'	'C9H10O4'	163.04	'-H2O-H(+)'	13	3	-0.000116736	346	0.871907	3812.32	0.599746	0.437268
'C00514'	'D-Mannonate'	'C6H12O7'	233.003	'.H/K-H(+)'	6	3	0.00413289	700	0.846966	2163.6	0.599662	1.77067
'C01097'	'D-Tagatose 6-phosphate'	'C6H13O9P'	278.036	'[+1]+OH(-)'	12	1	-0.000143019	961	0.935911	15032.8	0.599662	2.04194
'C03393'	'4-Phospho-D-erythronate'	'C4H9O8P'	236.974	'.H/Na-H(+)'	12	1	0.00382874	718	0.751661	2573.22	0.599662	2.0016
'C05775'	'N1-(alpha-D-ribosyl)-5,6-dimethylbenzimidazole'	'C14H18N2O4'	397.078	'.H2PO4Na-H(+)'	77	1	0.000140209	1621	0.95033	2395.61	0.599662	0.604934
'C07836'	'D-Glycero-D-manno-heptose 7-phosphate'	'C7H15O10P'	560.904	'.(H2PO4K)2-H(+)'	6	1	-0.00584749	2207	0.938856	8658.89	0.599662	0.267618
'C00314'	'Pyridoxine'	'C8H11NO3'	186.082	'+OH(-)'	8	1	-0.00477465	459	0.36723	2433.63	0.599662	0.777114
'C00577'	'D-Glyceraldehyde'	'C3H6O3'	126.981	'.H/K-H(+)'	19	1	-0.000856894	175	0.323105	1286.52	0.599578	0.542517
'C00681'	'1-tetradecanoyl-sn-glycerol 3-phosphate'	'C17H35O7P1'	382.215	'[+1]-H(+)'	11	1	-0.00685124	1546	-0.234813	250.931	0.599578	0.505028
'C00957'	'Mercaptopyruvate'	'C3H4O3S'	140.966	'.H/Na-H(+)'	10	1	-0.00273156	242	-0.780371	6264.78	0.599578	0.456987
'C06056'	'4-Hydroxy-L-threonine'	'C4H9NO4'	134.047	'-H(+)'	64	2	-0.00155973	212	0.959315	50000.7	0.599578	0.437905
'C00275'	'D-Mannose 6-phosphate'	'C6H13O9P'	278.036	'[+1]+OH(-)'	12	1	-0.000143019	961	0.935911	15032.8	0.59949	0.696994
'C00546'	'Methylglyoxal'	'C3H4O2'	90.0284	'[+1]+OH(-)'	12	6	-0.000685874	49	0.73274	2709.43	0.599479	1.02548
'C01104'	'Trimethylamine N-oxide'	'C3H9NO'	209.985	'.H2PO4K-H(+)'	5	3	0.00845636	574	0.780735	951.951	0.599479	0.702331
'C00112'	'CDP'	'C9H15N3O11P2'	322.045	'-HPO3-H(+)'	8	5	-0.000285391	1223	0.865969	2109.69	0.599265	1.05746
'C00111'	'Dihydroxyacetone phosphate'	'C3H7O6P'	386.926	'.(H2PO4)2NaH-H(+)'	63	1	0.000812204	1566	0.618475	1186.45	0.599057	0.746356
'C00109'	'2-Oxobutanoate'	'C4H6O3'	119.036	'+OH(-)'	20	1	-0.000686046	148	0.910878	37273.5	0.598639	0.530011
'C00188'	'L-Threonine'	'C4H9NO3'	140.034	'.H/Na-H(+)'	13	2	-0.00155804	239	0.533746	838.538	0.598634	0.838955
'C00164'	'Acetoacetate'	'C4H6O3'	123.006	'.H/Na-H(+)'	35	1	0.000226708	162	-0.447232	6265.81	0.598338	0.668278
'C00168'	'Hydroxypyruvate'	'C3H4O4'	222.962	'.H2PO4Na-H(+)'	46	1	8.57249e-05	646	0.357232	1621.23	0.598338	0.73251
'C03082'	'4-Phospho-L-aspartate'	'C4H8NO7P'	445.901	'.(H2PO4)2KH-H(+)'	11	1	0.0047695	1815	0.850376	1472.02	0.598338	1.11423
'C05519'	'L-Allo-threonine'	'C4H9NO3'	238.009	'.H2PO4Na-H(+)'	37	1	0.000362864	723	0.844906	1219.06	0.598338	1.0391
'C00041'	'L-Alanine'	'C3H7NO2'	88.0413	'-H(+)'	100	1	-0.000855098	45	0.796972	2202.43	0.597813	0.49325
'C00166'	'Phenylpyruvate'	'C9H8O3'	434.903	'.(H2PO4K)2-H(+)'	12	1	0.00297774	1765	0.902354	16722.8	0.597716	1.77649
'C00055'	'CMP'	'C9H14N3O8P'	322.045	'-H(+)'	100	1	-0.000285912	1223	0.865969	2109.69	0.597661	0.478817
'C00438'	'N-Carbamoyl-L-aspartate'	'C5H8N2O5'	316.976	'.HPO4Na2-H(+)'	20	1	0.000913502	1197	0.868332	2875.82	0.597633	0.403811
'C00119'	'5-Phospho-alpha-D-ribose 1-diphosphate'	'C5H13O14P3'	606.88	'.(H2PO4)2NaH-H(+)'	45	1	0.000636657	2345	0.913154	2019.7	0.596939	0.546354
'C00140'	'N-Acetyl-D-glucosamine'	'C8H15NO6'	221.081	'[+1]-H(+)'	8	1	0.00479616	636	0.558305	1786.61	0.596929	0.416965
'Dodecanoly-phosphate (n-C12:0)'	'Dodecanoly-phosphate (n-C12:0)'	'C12H25O5P1'	317.094	'.H/K-H(+)'	14	1	-0.00170237	1199	0.811719	383.245	0.596929	0.414818
'Tetradecanoyl-phosphate (n-C14:1)'	'Tetradecanoyl-phosphate (n-C14:1)'	'C14H27O5P'	577.004	'.(H2PO4K)2-H(+)'	5	1	0.0140125	2259	0.909437	1647.37	0.59552	0.51541
'C07838'	'D-Glycero-D-manno-heptose 1-phosphate'	'C7H15O10P'	290.034	'[+1]-H(+)'	19	1	0.00265071	1031	0.808769	678.341	0.595439	0.608679
'C00681'	'1-hexadec-9-enoyl-sn-glycerol 3-phosphate'	'C19H37O7P1'	425.239	'+OH(-)'	11	1	-0.00811386	1740	0.830881	902.955	0.595359	0.746659
'C04734'	'5-Formamido-1-(5-phospho-D-ribosyl)imidazole-4-carboxamide'	'C10H15N4O9P'	485.003	'.H2PO4Na-H(+)'	12	2	0.00666585	1960	0.823655	459.344	0.595359	0.73557
'C00208'	'Maltose'	'C12H22O11'	359.12	'+OH(-)'	34	1	-0.000520726	1430	0.960842	9996.29	0.595238	0.470693
'C00184'	'Dihydroxyacetone'	'C3H6O3'	224.954	'.H2PO4K-H(+)'	12	1	0.00305614	656	0.889749	13963.4	0.594864	2.06735
'C00438'	'N-Carbamoyl-L-aspartate'	'C5H8N2O5'	176.04	'[+1]-H(+)'	86	1	-0.000630723	410	0.847872	4018.8	0.594815	0.69632
'C00446'	'alpha-D-Galactose 1-phosphate'	'C6H13O9P'	278.036	'[+1]+OH(-)'	12	1	-0.000143019	961	0.935911	15032.8	0.594111	0.569626
'C03082'	'4-Phospho-L-aspartate'	'C4H8NO7P'	451.918	'.(H2PO4Na)2-H(+)'	15	1	-0.00394581	1839	0.851121	963.032	0.594111	0.329482
'C00442'	'alpha-D-Ribose 1-phosphate'	'C5H11O8P'	230.016	'[+1]-H(+)'	100	1	-0.000880734	687	0.744666	914.7	0.593988	0.749944
'C00058'	'Formate'	'CH2O2'	164.956	'.H2PO4Na-H(+)'	15	1	0.000556932	351	0.905297	1798.74	0.593858	0.419886
'C06423'	'octanoate (n-C8:0)'	'C8H16O2'	165.09	'.H/Na-H(+)'	28	1	5.85233e-05	357	-0.400918	4493.81	0.593486	0.549596
'C00979'	'O-Acetyl-L-serine'	'C5H9NO4'	102.057	'-CO2-H(+)'	9	2	-0.00103185	81	0.768466	748.365	0.593141	0.164954
'C00015'	'UDP'	'C9H14N2O12P2'	424.974	'.H/Na-H(+)'	23	1	0.00304857	1737	0.737564	1443.93	0.592941	0.418553
'C01233'	'sn-Glycero-3-phosphoethanolamine'	'C5H14NO6P'	252.006	'.H/K-H(+)'	31	3	-0.00132697	802	0.860874	1698.73	0.592938	0.5051
'C03274'	'Glycerophosphoglycerol'	'C6H15O8P'	478.957	'.(H2PO4)2KH-H(+)'	11	1	-0.00443731	1934	0.906281	2763.46	0.592938	0.484624
'C00031'	'D-Glucose'	'C6H12O6'	412.966	'.(H2PO4)2KH-H(+)'	10	1	-4.42621e-05	1688	0.959965	10808.8	0.592727	0.661701
'C01081'	'Thiamin monophosphate'	'C12H17N4O4PS'	485.003	'.HPO4Na2-H(+)'	30	1	0.00175581	1960	0.823655	459.344	0.592702	0.929474
'C05519'	'L-Allo-threonine'	'C4H9NO3'	118.051	'-H(+)'	100	1	-0.000155449	145	0.833663	4718.54	0.592702	0.528527
'C00112'	'CDP'	'C9H15N3O11P2'	423.99	'.H/Na-H(+)'	22	1	0.00299112	1732	0.801054	1351.16	0.592689	0.525348
'C00082'	'L-Tyrosine'	'C9H11NO3'	198.074	'+OH(-)'	8	1	0.00279576	513	0.807216	911.999	0.592209	0.894102
'C00334'	'4-Aminobutanoate'	'C4H9NO2'	102.057	'-H(+)'	100	1	-0.00103109	81	0.768466	748.365	0.591681	0.763684
'C00166'	'Phenylpyruvate'	'C9H8O3'	185.019	'.H/Na-H(+)'	12	1	0.00334328	453	0.766498	1588.14	0.591371	0.534283
'C00855'	'D-Methionine'	'C5H11NO2S'	289.987	'.HPO4Na2-H(+)'	16	1	-0.00215416	1030	0.787781	1341.4	0.591293	0.442999
'C06196'	'dIMP'	'C10H13N4O7P'	332.052	'[+1]-H(+)'	10	2	-0.00401581	1284	0.841126	828.897	0.591293	0.366415
'C00167'	'UDP-D-glucuronate'	'C15H22N2O18P2'	616.004	'[+1]+Cl(-)'	5	1	0.00147387	2375	0.913872	830.386	0.591216	0.631226
'C03296'	'N2-Succinyl-L-arginine'	'C10H18N4O5'	409.07	'.H2PO4K-H(+)'	7	3	-0.0172231	1673	0.854487	150.693	0.591216	0.102697
'C03415'	'N2-Succinyl-L-ornithine'	'C9H16N2O5'	231.097	'-H(+)'	100	1	0.00193241	694	0.474965	789.062	0.591216	0.538776
'C03974'	'2-hexadec-9-enoyl-sn-glycerol 3-phosphate'	'C19H37O7P1'	408.243	'[+1]-H(+)'	20	1	-0.0190763	1669	-0.42529	183.364	0.591216	0.597687
'C15667'	'5-phosphoribosyl-5-carboxyaminoimidazole'	'C9H14N3O9P'	511.939	'.HPO4K2-H(+)'	6	1	-0.0109599	2047	0.886897	1285.82	0.591216	2.50518
'C00957'	'Mercaptopyruvate'	'C3H4O3S'	254.919	'.H2PO4K-H(+)'	7	1	-0.00551714	821	0.797856	7360.13	0.591139	0.522137
'C04575'	'2,3-Dioxo-L-gulonate'	'C6H8O7'	191.019	'-H(+)'	100	1	0.000586293	479	0.614129	4553.8	0.591139	0.0611816
'C11514'	'E-3-carboxy-2-pentenedioate 6-methyl ester'	'C7H8O6'	205.033	'+OH(-)'	22	4	0.00244335	549	0.460247	1813.26	0.591139	0.502474
'C00294'	'Inosine'	'C10H12N4O5'	506.983	'.(H2PO4Na)2-H(+)'	7	3	0.00842326	2030	0.785198	708.106	0.59062	0.962384
'C00079'	'L-Phenylalanine'	'C9H11NO2'	403.988	'.(H2PO4Na)2-H(+)'	19	1	0.00173257	1651	0.894439	2052.22	0.590113	0.995121
'C00256'	'D-Lactate'	'C3H6O3'	71.0143	'-H2O-H(+)'	10	2	-0.000362567	23	0.908144	17784.1	0.590113	1.10529
'C00047'	'L-Lysine'	'C6H14N2O2'	145.098	'-H(+)'	100	1	0.000448426	268	0.152018	22416.2	0.590104	0.708825
'C00111'	'Dihydroxyacetone phosphate'	'C3H7O6P'	402.898	'.(H2PO4)2KH-H(+)'	15	8	0.00205314	1647	0.74714	2440.05	0.590051	0.569174
'C00357'	'N-Acetyl-D-glucosamine 6-phosphate'	'C8H16NO9P'	300.048	'-H(+)'	100	1	0.000665135	1096	0.871381	1413.44	0.589923	0.505922
'C00855'	'D-Methionine'	'C5H11NO2S'	148.042	'-H(+)'	77	1	0.00129835	280	0.96148	17990.1	0.589884	0.450754
'C00362'	'dGMP'	'C10H14N5O7P'	368.038	'.H/Na-H(+)'	49	1	4.91904e-05	1477	0.796376	967.624	0.589255	0.234288
'C00424'	'L-Lactaldehyde'	'C3H6O2'	214.975	'.HPO4Na2-H(+)'	6	1	-0.00428828	603	0.713788	2108.42	0.589255	0.384742
'C00536'	'Inorganic triphosphate'	'H5O10P3'	274.923	'+OH(-)'	8	1	-0.00979049	945	0.825719	1762.51	0.588701	1.09773
'C00580'	'Dimethyl sulfide'	'C2H6S'	278.943	'.(H2PO4)2NaH-H(+)'	8	2	0.00467346	967	0.691763	1109.68	0.588574	0.546105
'C01487'	'D-Allose'	'C6H12O6'	299.013	'.H2PO4Na-H(+)'	13	1	0.00229267	1089	0.977857	22709.6	0.588476	0.820154
'C04666'	'D-erythro-1-(Imidazol-4-yl)glycerol 3-phosphate'	'C6H11N2O6P'	356.971	'.H2PO4Na-H(+)'	5	3	0.0160664	1418	0.831144	1370.08	0.588476	0.503441
'C00063'	'CTP'	'C9H16N3O14P3'	623.907	'.HPO4Na2-H(+)'	6	1	0.0109992	2398	0.86288	944.766	0.588455	0.641655
'C00231'	'D-Xylulose 5-phosphate'	'C5H11O8P'	348.968	'.H2PO4Na-H(+)'	25	1	0.00242431	1379	0.798707	1103.39	0.588271	0.965958
'C00212'	'Adenosine'	'C10H13N5O4'	439.966	'.HPO4K2-H(+)'	7	4	0.0121912	1789	0.770772	509.531	0.587968	0.22752
'C00111'	'Dihydroxyacetone phosphate'	'C3H7O6P'	206.945	'.H/K-H(+)'	10	2	0.00201711	559	0.346363	6888.24	0.587907	0.580541
'C04114'	'crotonobetaine'	'C7H13NO2'	284.029	'.HPO4Na2-H(+)'	18	1	-0.000871691	1002	0.928393	5557.24	0.587288	0.196857
'C00244'	'Nitrate'	'HNO3'	61.9902	'-H(+)'	55	1	-0.00182428	17	0.502967	438.924	0.587273	0.533593
'C03291'	'L-Xylulose 5-phosphate'	'C5H11O8P'	446.947	'.(H2PO4)2NaH-H(+)'	52	1	0.000721146	1822	0.699761	888.581	0.58714	0.667263
'C00231'	'D-Xylulose 5-phosphate'	'C5H11O8P'	468.922	'.(H2PO4Na)2-H(+)'	8	1	0.00758383	1901	0.711373	993.167	0.587059	0.649071
'C00333'	'D-Galacturonate'	'C6H10O7'	230.016	'[+1]+Cl(-)'	7	9	-0.00180202	687	0.744666	914.7	0.586993	0.540777
'C00618'	'3-Dehydro-L-gulonate'	'C6H10O7'	230.016	'[+1]+Cl(-)'	7	9	-0.00180202	687	0.744666	914.7	0.586993	0.48979
'C01118'	'O-Succinyl-L-homoserine'	'C8H13NO6'	240.051	'.H/Na-H(+)'	25	2	-0.00181451	736	0.794333	1903.43	0.586993	0.497399
'C01228'	'Guanosine 3'',5''-bis(diphosphate)'	'C10H17N5O17P4'	619.944	'+OH(-)'	8	2	0.016069	2390	0.860744	829.811	0.586993	0.645486
'C04171'	'2,3-Dihydro-2,3-dihydroxybenzoate'	'C7H8O4'	192.991	'.H/K-H(+)'	23	1	6.24547e-05	488	0.205146	2346.46	0.586993	1.47157
'C05382'	'Sedoheptulose 7-phosphate'	'C7H15O10P'	522.941	'.(H2PO4)2KH-H(+)'	41	1	0.00199749	2090	0.864606	1492.76	0.586935	0.72389
'C00286'	'dGTP'	'C10H16N5O13P3'	505.986	'-H(+)'	100	1	0.00250633	2027	0.875104	1359.95	0.586375	0.673445
'C00993'	'D-Alanyl-D-alanine'	'C6H12N2O3'	177.09	'+OH(-)'	15	1	-0.00217519	417	0.504946	1158.15	0.586315	0.434695
'C00212'	'Adenosine'	'C10H13N5O4'	386.041	'.H2PO4Na-H(+)'	11	1	0.00687147	1562	0.891662	1849.5	0.58615	0.871148
'C00624'	'N-Acetyl-L-glutamate'	'C7H11NO5'	188.056	'-H(+)'	100	1	0.000376135	464	0.87863	4675.43	0.585938	4.52218
'C00263'	'L-Homoserine'	'C4H9NO3'	238.009	'.H2PO4Na-H(+)'	37	1	0.000362864	723	0.844906	1219.06	0.585876	0.288162
'C00073'	'L-Methionine'	'C5H11NO2S'	149.045	'[+1]-H(+)'	23	9	0.00238234	285	0.87096	6461.39	0.585682	1.10719
'C00257'	'D-Gluconate'	'C6H12O7'	177.04	'-H2O-H(+)'	16	3	0.000760637	415	0.699616	3934.24	0.585545	0.303279
'C00299'	'Uridine'	'C9H12N2O6'	243.063	'-H(+)'	100	1	-0.000522606	760	0.947015	16183.4	0.585034	0.232626
'C00818'	'D-Glucarate'	'C6H10O8'	442.953	'.(H2PO4)2KH-H(+)'	6	4	-0.0128882	1804	0.794368	1319.01	0.585025	0.447389
'C11145'	'methanesulfonate'	'CH4O3S'	366.852	'.(H2PO4K)2-H(+)'	6	1	-0.0057031	1467	-0.224859	8715.08	0.585025	0.239844
'C00029'	'UDPglucose'	'C15H24N2O17P2'	566.047	'[+1]-H(+)'	24	1	0.00383427	2222	0.829017	962.911	0.584679	0.86742
'C00054'	'Adenosine 3'',5''-bisphosphate'	'C10H15N5O10P2'	599.914	'.HPO4K2-H(+)'	46	1	-0.00276056	2326	0.875901	1086.1	0.584679	1.01251
'cis-3-(3-carboxyethyl)-3,5-cyclohexadiene-1,2-diol'	'cis-3-(3-carboxyethyl)-3,5-cyclohexadiene-1,2-diol'	'C9H12O4'	139.076	'-CO2-H(+)'	10	1	0.00088829	237	0.169913	2206.62	0.584674	0.480379
'C01101'	'L-Ribulose 5-phosphate'	'C5H11O8P'	446.947	'.(H2PO4)2NaH-H(+)'	52	1	0.000721146	1822	0.699761	888.581	0.584249	0.667263
'C00458'	'dCTP'	'C9H16N3O13P3'	705.893	'.(H2PO4Na)2-H(+)'	12	1	0.00695706	2625	0.901906	691.615	0.583735	1.44525
'C00438'	'N-Carbamoyl-L-aspartate'	'C5H8N2O5'	392.972	'.(H2PO4)2NaH-H(+)'	46	1	-0.000190376	1597	0.681144	1054.59	0.583545	0.582142
'C00944'	'3-Dehydroquinate'	'C7H10O6'	189.039	'-H(+)'	72	1	0.00176306	469	0.423147	1747.24	0.583545	0.1226
'C00097'	'L-Cysteine'	'C3H7NO2S'	138.022	'+OH(-)'	32	1	0.000599452	230	0.31473	960.458	0.58312	0.38022
'C00186'	'L-Lactate'	'C3H6O3'	360.887	'.(H2PO4K)2-H(+)'	11	1	0.00341445	1439	0.65352	2968.06	0.583051	0.603782
'C00360'	'dAMP'	'C10H14N5O6P'	331.054	'[+1]-H(+)'	22	4	0.0100369	1280	0.645034	1283.38	0.58291	0.466162
'C16488'	'fructoselysine'	'C12H24N2O7'	289.141	'-H2O-H(+)'	29	1	-0.000880124	1028	-0.23847	364.04	0.58284	0.519264
'C00147'	'Adenine'	'C5H5N5'	269.978	'.H2PO4K-H(+)'	9	2	0.0023773	912	0.820757	1671.74	0.582791	0.625106
'C01019'	'L-Fucose'	'C6H12O5'	380.993	'.(H2PO4)2NaH-H(+)'	10	4	0.00379988	1538	0.818916	4294.92	0.58277	0.560712
'C01286'	'2-Dehydro-3-deoxy-D-galactonate 6-phosphate'	'C6H11O9P'	278.989	'.H/Na-H(+)'	20	1	-0.000341556	968	0.675471	1065.08	0.58277	0.112316
'C03589'	'4-Hydroxy-2-oxopentanoate'	'C5H8O4'	304.933	'.HPO4K2-H(+)'	5	2	-0.00937548	1121	0.547771	1704.59	0.58277	0.556492
'C00352'	'D-Glucosamine 6-phosphate'	'C6H14NO8P'	393.968	'.H2PO4K-H(+)'	12	1	0.00324101	1602	0.812366	1340.81	0.581374	0.674889
'C00257'	'D-Gluconate'	'C6H12O7'	196.057	'[+1]-H(+)'	18	1	-0.00293632	505	0.762086	867.654	0.581304	0.500023
'C00719'	'Glycine betaine'	'C5H11NO2'	252.006	'.H2PO4K-H(+)'	47	1	-0.00132717	802	0.860874	1698.73	0.581304	0.614957
'C00029'	'UDPglucose'	'C15H24N2O17P2'	700.978	'.H2PO4K-H(+)'	41	1	0.00293436	2613	0.875238	782.215	0.580902	0.930205
'C00679'	'5-Dehydro-4-deoxy-D-glucarate'	'C6H8O7'	192.023	'[+1]-H(+)'	100	1	-0.000140987	484	0.641111	853.831	0.580795	0.0875619
'C00818'	'D-Glucarate'	'C6H10O8'	480.905	'.(H2PO4K)2-H(+)'	7	1	-0.00871663	1944	0.740898	1162.21	0.580795	0.654234
'C00031'	'D-Glucose'	'C6H12O6'	299.013	'.H2PO4Na-H(+)'	13	1	0.00229267	1089	0.977857	22709.6	0.580268	0.439905
'C00135'	'L-Histidine'	'C6H9N3O2'	154.063	'-H(+)'	100	1	-0.00040662	302	0.924593	14056.2	0.580226	0.563955
'C00092'	'D-Glucose 6-phosphate'	'C6H13O9P'	179.056	'-HPO3-H(+)'	8	11	0.00031465	424	0.84452	124891	0.580099	1.014
'C05973'	'2-Acyl-sn-glycero-3-phosphoethanolamine (n-C16:1)'	'C21H42NO7P1'	570.22	'.H2PO4Na-H(+)'	42	1	0.00185401	2233	0.875949	380.51	0.580023	0.403823
'C00526'	'Deoxyuridine'	'C9H12N2O5'	498.935	'.(H2PO4K)2-H(+)'	32	1	-0.0018666	2003	0.850045	1123.65	0.580008	0.537331
'C00294'	'Inosine'	'C10H12N4O5'	387.031	'.H2PO4Na-H(+)'	36	3	0.00148396	1567	0.847052	620.434	0.580008	0.299656
'C00407'	'L-Isoleucine'	'C6H13NO2'	272.026	'.HPO4Na2-H(+)'	12	1	0.00208373	929	0.905958	4889.91	0.580008	0.579443
'C00661'	'Glyceraldehyde 3-phosphate'	'C3H7O6P'	168.991	'-H(+)'	100	1	-0.000197222	374	0.855519	5686.22	0.579623	0.644319
'C00334'	'4-Aminobutanoate'	'C4H9NO2'	85.0298	'-NH3-H(+)'	8	2	-0.000284368	41	0.789165	7526.94	0.578947	0.647996
'C00062'	'L-Arginine'	'C6H14N4O2'	444.969	'.(H2PO4K)2-H(+)'	24	1	0.000943947	1811	-0.469306	3264.98	0.57885	0.581605
'C00108'	'Anthranilate'	'C7H7NO2'	271.973	'.H2PO4K-H(+)'	15	1	0.000240998	928	0.706212	809.718	0.578614	1.04735
'C00043'	'UDP-N-acetyl-D-glucosamine'	'C17H27N3O17P2'	628.053	'.H/Na-H(+)'	32	1	0.00301587	2411	0.872019	771.85	0.578547	0.692501
'C01236'	'6-phospho-D-glucono-1,5-lactone'	'C6H11O9P'	398.944	'.HPO4Na2-H(+)'	10	1	0.00347837	1630	0.66534	570.667	0.578547	1.37906
'C03287'	'L-Glutamate 5-phosphate'	'C5H10NO7P'	263.969	'.H/K-H(+)'	28	1	-0.000615367	875	0.773589	1096.37	0.578547	0.523717
'C00196'	'2,3-Dihydroxybenzoate'	'C7H6O4'	424.88	'.(H2PO4K)2-H(+)'	12	1	0.00454499	1736	0.795779	2593.27	0.578547	0.129408
'C00514'	'D-Mannonate'	'C6H12O7'	177.04	'-H2O-H(+)'	16	3	0.000760637	415	0.699616	3934.24	0.578547	0.298546
'C00085'	'D-Fructose 6-phosphate'	'C6H13O9P'	278.036	'[+1]+OH(-)'	12	1	-0.000143019	961	0.935911	15032.8	0.578381	0.686132
'C00719'	'Glycine betaine'	'C5H11NO2'	258.011	'.HPO4Na2-H(+)'	16	4	0.00138642	846	0.845909	1366.61	0.578275	0.5263
'C00112'	'CDP'	'C9H15N3O11P2'	402.011	'-H(+)'	100	1	-0.000222539	1645	0.770246	2137.63	0.577988	0.626357
'C00124'	'D-Galactose'	'C6H12O6'	299.013	'.H2PO4Na-H(+)'	13	1	0.00229267	1089	0.977857	22709.6	0.577988	0.439905
'C00670'	'sn-Glycero-3-phosphocholine'	'C8H20NO6P'	257.1	'[+1]-H(+)'	36	1	-0.00132119	841	0.0550611	2927.51	0.5779	0.370456
'C01146'	'2-Hydroxy-3-oxopropanoate'	'C3H4O4'	222.962	'.H2PO4Na-H(+)'	46	1	8.57249e-05	646	0.357232	1621.23	0.5779	0.58445
'C00279'	'D-Erythrose 4-phosphate'	'C4H9O7P'	201.003	'[+2]-H(+)'	15	1	0.00524538	531	0.853493	3792.73	0.577886	0.564119
'C00073'	'L-Methionine'	'C5H11NO2S'	387.964	'.(H2PO4Na)2-H(+)'	23	1	-0.00219806	1574	0.884095	1170.1	0.577711	1.1157
'C00258'	'(R)-Glycerate'	'C3H6O4'	87.0096	'-H2O-H(+)'	10	3	-0.000741478	43	0.820705	4126.61	0.577598	0.21866
'C00330'	'Deoxyguanosine'	'C10H13N5O4'	266.09	'-H(+)'	100	1	-5.71433e-05	887	0.895123	4826.39	0.577401	1.17715
'C00147'	'Adenine'	'C5H5N5'	367.952	'.(H2PO4)2KH-H(+)'	6	4	0.00504647	1476	0.855818	1408.49	0.576654	0.580399
'C00048'	'Glyoxylate'	'C2H2O3'	214.935	'.HPO4Na2-H(+)'	10	1	-0.00149759	602	0.375628	6671.44	0.576441	0.19164
'C00116'	'Glycerol'	'C3H8O3'	73.0303	'-H2O-H(+)'	10	5	-0.000712328	28	0.717413	2666.33	0.576207	0.33816
'C00257'	'D-Gluconate'	'C6H12O7'	195.051	'-H(+)'	100	1	0.000503127	498	0.884939	4509.18	0.576154	0.208986
'C00033'	'Acetate'	'C2H4O2'	330.878	'.(H2PO4K)2-H(+)'	14	2	0.00140382	1276	0.638301	25281	0.575818	0.42731
'C05519'	'L-Allo-threonine'	'C4H9NO3'	357.975	'.(H2PO4Na)2-H(+)'	7	1	-0.00626978	1425	0.838286	717.433	0.575796	0.685136
'C00361'	'dGDP'	'C10H15N5O10P2'	427.024	'[+1]-H(+)'	55	1	0.00117871	1744	0.835341	696.284	0.57571	0.30923
'C12622'	'cis-3-(3-carboxyethenyl)-3,5-cyclohexadiene-1,2-diol'	'C9H10O4'	181.051	'-H(+)'	100	1	-0.000590117	436	0.783693	5212.45	0.57536	1.19225
'C00183'	'L-Valine'	'C5H11NO2'	252.006	'.H2PO4K-H(+)'	47	1	-0.00132717	802	0.860874	1698.73	0.57483	0.674391
'C00074'	'Phosphoenolpyruvate'	'C3H5O6P'	302.92	'.H2PO4K-H(+)'	5	2	-0.0124334	1111	0.105998	1756.7	0.574589	0.703834
'C00661'	'Glyceraldehyde 3-phosphate'	'C3H7O6P'	440.862	'.(H2PO4K)2-H(+)'	9	1	-0.00524115	1793	0.849736	3280.2	0.574391	0.840336
'C00770'	'L-Idonate'	'C6H12O7'	177.04	'-H2O-H(+)'	16	3	0.000760637	415	0.699616	3934.24	0.574387	0.303279
'C00817'	'D-Altronate'	'C6H12O7'	196.057	'[+1]-H(+)'	18	1	-0.00293632	505	0.762086	867.654	0.574324	1.11696
'C01326'	'Hydrogen cyanide'	'CHN'	243.94	'.(H2PO4)2NaH-H(+)'	26	1	-0.000672414	764	-0.0735595	369.207	0.574324	0.0200026
'C04734'	'5-Formamido-1-(5-phospho-D-ribosyl)imidazole-4-carboxamide'	'C10H15N4O9P'	285.082	'-HPO3-H(+)'	7	3	0.00198921	1009	0.733521	1155.64	0.574262	0.46675
'C06332'	'N-Acetylanthranilate'	'C9H9NO3'	179.056	'[+1]-H(+)'	15	10	-0.00148082	424	0.84452	124891	0.574262	0.550427
'C00361'	'dGDP'	'C10H15N5O10P2'	567.963	'.HPO4Na2-H(+)'	52	1	-4.09427e-05	2228	0.88774	1171.94	0.573822	0.312029
'C00232'	'Succinic semialdehyde'	'C4H6O3'	102.028	'[+1]-H(+)'	57	1	5.64403e-05	80	0.618097	1070.4	0.573666	0.706283
'C00103'	'D-Glucose 1-phosphate'	'C6H13O9P'	498.935	'.(H2PO4Na)2-H(+)'	11	2	0.00535033	2003	0.850045	1123.65	0.573642	0.848447
'C00546'	'Methylglyoxal'	'C3H4O2'	244.904	'.HPO4K2-H(+)'	14	1	-0.00160065	768	-0.585869	14177.6	0.573428	0.620043
'C00085'	'D-Fructose 6-phosphate'	'C6H13O9P'	215.033	'-CO2-H(+)'	10	2	-0.000306031	604	0.892424	94918.3	0.573213	0.821979
'C00636'	'D-Mannose 1-phosphate'	'C6H13O9P'	277.034	'+OH(-)'	19	1	-0.00104574	956	0.943457	205395	0.572978	0.575171
'C00361'	'dGDP'	'C10H15N5O10P2'	426.024	'-H(+)'	100	1	-0.00149707	1741	0.851805	4101.92	0.572878	0.575218
'C00163'	'Propionate (n-C3:0)'	'C3H6O2'	95.0131	'.H/Na-H(+)'	12	1	-0.00168784	59	0.255543	6529.17	0.57282	0.557364
'C00979'	'O-Acetyl-L-serine'	'C5H9NO4'	129.02	'-NH3-H(+)'	8	1	-0.000523333	183	0.908189	14797.2	0.57282	0.301063
'C00526'	'Deoxyuridine'	'C9H12N2O5'	249.055	'.H/Na-H(+)'	7	3	-0.00620478	790	0.833515	702.33	0.572581	0.367916
'C00288'	'Bicarbonate'	'CH2O3'	180.951	'.H2PO4Na-H(+)'	15	1	0.000920852	434	0.581488	38303.7	0.572335	0.472952
'C00679'	'5-Dehydro-4-deoxy-D-glucarate'	'C6H8O7'	228.976	'.H/K-H(+)'	26	1	6.82406e-05	681	0.0724117	2069.76	0.572335	0.578835
'C03291'	'L-Xylulose 5-phosphate'	'C5H11O8P'	230.016	'[+1]-H(+)'	100	1	-0.000880734	687	0.744666	914.7	0.572335	0.966936
'C04691'	'2-Dehydro-3-deoxy-D-arabino-heptonate 7-phosphate'	'C7H13O10P'	520.938	'.(H2PO4)2KH-H(+)'	6	3	-0.0111002	2081	0.696505	1264.33	0.572335	0.26368
'C00053'	'3''-Phosphoadenylyl sulfate'	'C10H15N5O13P2S'	745.89	'.(H2PO4Na)2-H(+)'	12	1	0.006813	2735	0.918872	841.319	0.572315	0.900037
'C00111'	'Dihydroxyacetone phosphate'	'C3H7O6P'	89.0251	'-HPO3-H(+)'	8	9	-0.000710497	47	0.936652	73281.5	0.572041	0.621081
'C00135'	'L-Histidine'	'C6H9N3O2'	387.964	'.(H2PO4)2KH-H(+)'	6	4	0.00822589	1574	0.884095	1170.1	0.571751	0.243957
'C00536'	'Inorganic triphosphate'	'H5O10P3'	294.852	'.H/K-H(+)'	8	1	0.00588159	1059	0.203467	3804.45	0.571751	1.0995
'C01096'	'D-Sorbitol 6-phosphate'	'C6H15O9P'	283.02	'.H/Na-H(+)'	34	1	0.00031029	997	0.850887	3199.09	0.571751	0.93653
'C00231'	'D-Xylulose 5-phosphate'	'C5H11O8P'	402.898	'.HPO4K2-H(+)'	22	1	0.00217351	1647	0.74714	2440.05	0.57161	0.960571
'C00122'	'Fumarate'	'C4H4O4'	288.894	'.HPO4K2-H(+)'	33	1	-0.00166326	1024	-0.569302	9641.23	0.571574	0.658714
'C00295'	'Orotate'	'C5H4N2O4'	192.965	'.H/K-H(+)'	19	1	0.000916747	487	0.637238	1627.79	0.571569	0.332923
'C04044'	'3-(2,3-Dihydroxyphenyl)propanoate'	'C9H10O4'	398.991	'.(H2PO4)2NaH-H(+)'	7	1	-0.00460746	1631	0.891471	1410.76	0.571569	0.609082
'C04411'	'3-Carboxy-2-hydroxy-4-methylpentanoate'	'C7H12O5'	213.016	'.H/K-H(+)'	16	7	0.00115867	589	0.788434	1196.15	0.571569	0.0257412
'C05973'	'2-Acyl-sn-glycero-3-phosphoethanolamine (n-C16:1)'	'C21H42NO7P1'	451.261	'[+1]-H(+)'	18	1	0.00457273	1837	0.886818	1037.64	0.571569	0.558172
'C00054'	'Adenosine 3'',5''-bisphosphate'	'C10H15N5O10P2'	427.024	'[+1]-H(+)'	55	1	0.00117871	1744	0.835341	696.284	0.57099	0.30923
'C00256'	'D-Lactate'	'C3H6O3'	360.887	'.(H2PO4K)2-H(+)'	11	1	0.00341445	1439	0.65352	2968.06	0.570339	0.708382
'C08362'	'Hexadecenoate (n-C16:1)'	'C16H30O2'	253.218	'-H(+)'	100	1	-0.00042117	815	0.896441	25502.1	0.570279	0.917941
'C04895'	'2-Amino-4-hydroxy-6-(erythro-1,2,3-trihydroxypropyl)dihydropteridine triphosphate'	'C9H16N5O13P3'	493.987	'-H(+)'	100	1	0.00137154	1988	0.305767	391.868	0.57022	0.841276
'C00310'	'D-Xylulose'	'C5H10O5'	171.029	'.H/Na-H(+)'	10	3	-0.00191922	384	0.837794	3045.4	0.570101	0.223619
'C00497'	'D-Malate'	'C4H6O5'	133.015	'-H(+)'	100	1	-0.000450475	207	0.891466	22191.4	0.570101	2.51947
'C00671'	'(S)-3-Methyl-2-oxopentanoate'	'C6H10O3'	129.055	'-H(+)'	100	1	0.000796508	185	0.897001	27145.7	0.570101	3.02452
'C02631'	'2-Isopropylmaleate'	'C7H10O4'	292.978	'.H2PO4K-H(+)'	12	4	0.0054592	1048	0.52701	1379.18	0.570101	1.30465
'C07086'	'Phenylacetic acid'	'C8H8O2'	135.046	'-H(+)'	100	1	-0.000520871	218	0.898093	9347.72	0.570101	0.250929
'C07838'	'D-Glycero-D-manno-heptose 1-phosphate'	'C7H15O10P'	424.974	'.H2PO4K-H(+)'	7	4	-0.00803028	1737	0.737564	1443.93	0.570101	0.647722
'C00442'	'alpha-D-Ribose 1-phosphate'	'C5H11O8P'	446.947	'.(H2PO4)2NaH-H(+)'	52	1	0.000721146	1822	0.699761	888.581	0.569433	0.231931
'C03175'	'Shikimate 5-phosphate'	'C7H11O8P'	524.864	'.(H2PO4K)2-H(+)'	5	2	0.0134685	2099	0.762376	2447.25	0.568752	0.770491
'C03508'	'L-2-Amino-3-oxobutanoate'	'C4H7NO3'	134.047	'+OH(-)'	12	3	-0.00164441	212	0.959315	50000.7	0.568752	0.374509
'C06473'	'2-Dehydro-L-gulonate'	'C6H10O7'	230.016	'[+1]+Cl(-)'	7	9	-0.00180202	687	0.744666	914.7	0.568752	0.659618
'undecaprenyl phosphate-4-amino-4-deoxy-L-arabinose'	'undecaprenyl phosphate-4-amino-4-deoxy-L-arabinose'	'C60H100N1O7P1'	998.717	'.H/Na-H(+)'	11	1	-0.0185814	3169	0.821473	434.361	0.568752	0.613815
'C00152'	'L-Asparagine'	'C4H8N2O3'	251.003	'.H2PO4Na-H(+)'	22	1	0.00185005	798	0.84662	2062.41	0.568586	0.594538
'C00015'	'UDP'	'C9H14N2O12P2'	576.868	'.HPO4K2-H(+)'	6	1	0.0159894	2256	0.972435	15833.8	0.568208	0.278822
'C00123'	'L-Leucine'	'C6H13NO2'	348.019	'.(H2PO4)2NaH-H(+)'	10	1	0.00429829	1372	0.860908	955.665	0.568158	0.496693
'C00243'	'Lactose'	'C12H22O11'	341.104	'-H(+)'	70	1	0.00451165	1336	0.868575	1103.01	0.568105	0.21343
'branching glycogen'	'branching glycogen'	'C6H10O5'	378.979	'.(H2PO4)2NaH-H(+)'	12	12	0.00212187	1528	0.804352	1051.99	0.568105	0.617877
'C00463'	'Indole'	'C8H7N'	116.051	'-H(+)'	100	1	-0.000400318	135	0.474177	11434.1	0.567975	0.606053
'C00112'	'CDP'	'C9H15N3O11P2'	521.962	'.H2PO4Na-H(+)'	12	3	0.00786434	2085	0.79872	1339.34	0.56793	0.461017
'C00111'	'Dihydroxyacetone phosphate'	'C3H7O6P'	440.862	'.(H2PO4K)2-H(+)'	9	1	-0.00524115	1793	0.849736	3280.2	0.567753	0.840336
'C00231'	'D-Xylulose 5-phosphate'	'C5H11O8P'	446.947	'.(H2PO4)2NaH-H(+)'	52	1	0.000721146	1822	0.699761	888.581	0.567672	1.36616
'C00062'	'L-Arginine'	'C6H14N4O2'	293.063	'.H2PO4Na-H(+)'	23	2	9.55155e-05	1049	0.62491	1242.13	0.567464	0.751033
'L-Prolinylglycine'	'L-Prolinylglycine'	'C7H12N2O3'	189.088	'+OH(-)'	40	3	-0.000220286	471	0.30056	1003.41	0.567214	0.259413
'C00442'	'alpha-D-Ribose 1-phosphate'	'C5H11O8P'	370.955	'.HPO4Na2-H(+)'	21	2	-0.00197831	1491	0.781354	927.534	0.566892	0.656864
'C00438'	'N-Carbamoyl-L-aspartate'	'C5H8N2O5'	175.037	'-H(+)'	100	1	-0.000540119	406	0.873013	34409.2	0.566638	0.507421
'C00148'	'L-Proline'	'C5H9NO2'	249.988	'.H2PO4K-H(+)'	41	1	0.000853455	793	0.851775	1076.41	0.566576	0.706618
'C00049'	'L-Aspartate'	'C4H7NO4'	150.042	'+OH(-)'	16	2	-0.0012873	288	0.912095	5051.56	0.566408	0.996297
'C00279'	'D-Erythrose 4-phosphate'	'C4H9O7P'	198.996	'-H(+)'	42	1	0.00484706	516	0.735674	2696.52	0.566214	0.458475
'C00204'	'2-Dehydro-3-deoxy-D-gluconate'	'C6H10O6'	133.05	'-CO2-H(+)'	10	7	0.000268705	208	0.924694	8047.01	0.56599	0.157282
'C00497'	'D-Malate'	'C4H6O5'	89.0251	'-CO2-H(+)'	10	7	-0.000711778	47	0.936652	73281.5	0.565878	0.691429
'C01909'	'Dethiobiotin'	'C10H18N2O3'	333.081	'.H2PO4Na-H(+)'	24	1	0.00202948	1290	0.876635	393.697	0.565878	0.967546
'C00266'	'Glycolaldehyde'	'C2H4O2'	194.945	'.H2PO4K-H(+)'	8	2	0.00181947	496	0.810881	108493	0.565878	0.590483
'C00441'	'L-Aspartate 4-semialdehyde'	'C4H7NO3'	72.0465	'-CO2-H(+)'	9	2	-0.00105402	26	0.726658	289.588	0.565878	0.116392
'C00577'	'D-Glyceraldehyde'	'C3H6O3'	71.0143	'-H2O-H(+)'	10	2	-0.000362567	23	0.908144	17784.1	0.565823	0.514171
'C11838'	'4,5-dihydroxy-2,3-pentanedione'	'C5H8O4'	168.991	'.H/K-H(+)'	10	3	-8.3059e-05	374	0.855519	5686.22	0.565823	0.568171
'C01225'	'sn-Glycero-3-phospho-1-inositol'	'C9H17O11P'	353.034	'.H/Na-H(+)'	7	3	-0.00836916	1397	0.885823	647.27	0.565199	0.82428
'C00334'	'4-Aminobutanoate'	'C4H9NO2'	124.04	'.H/Na-H(+)'	11	1	-0.00224317	167	-0.212036	2706.5	0.565153	0.677835
'C00122'	'Fumarate'	'C4H4O4'	354.923	'.(H2PO4Na)2-H(+)'	30	1	-0.00160118	1409	0.810605	1501.92	0.564809	0.891212
'C00256'	'D-Lactate'	'C3H6O3'	208.983	'.H2PO4Na-H(+)'	22	1	0.000592701	570	0.97677	16823.7	0.564689	0.493128
'C00049'	'L-Aspartate'	'C4H7NO4'	154.012	'.H/Na-H(+)'	20	1	0.000243523	301	0.86422	2870.02	0.564616	0.525932
'C00661'	'Glyceraldehyde 3-phosphate'	'C3H7O6P'	402.898	'.(H2PO4)2KH-H(+)'	15	8	0.00205314	1647	0.74714	2440.05	0.564403	0.658256
'C00459'	'dTTP'	'C10H17N2O14P3'	518.931	'.H/K-H(+)'	9	1	0.00663547	2073	0.798865	1027.27	0.564352	0.707515
'C00051'	'Reduced glutathione'	'C10H17N3O6S'	479.971	'.HPO4K2-H(+)'	10	6	-0.00578677	1939	0.836419	852.099	0.564208	0.538542
'C00117'	'alpha-D-Ribose 5-phosphate'	'C5H11O8P'	500.878	'.(H2PO4K)2-H(+)'	56	1	-0.000189643	2011	0.837643	4145.62	0.563288	0.620451
'C00105'	'UMP'	'C9H13N2O9P'	324.036	'[+1]-H(+)'	8	1	-0.00427212	1235	0.841871	1158.46	0.563129	0.468727
'C00460'	'dUTP'	'C9H15N2O14P3'	504.916	'.H/K-H(+)'	11	1	0.00643684	2022	0.308123	610.059	0.563129	0.756376
'C00095'	'D-Fructose'	'C6H12O6'	179.056	'-H(+)'	100	1	0.000314129	424	0.84452	124891	0.563116	0.326855
'C00416'	'1,2-ditetradec-7-enoyl-sn-glycerol 3-phosphate'	'C31H57O8P1'	625.334	'.H/K-H(+)'	9	1	-0.00658807	2403	0.87773	788.63	0.563116	0.520282
'C00123'	'L-Leucine'	'C6H13NO2'	272.026	'.HPO4Na2-H(+)'	12	1	0.00208373	929	0.905958	4889.91	0.562966	0.675225
'C00232'	'Succinic semialdehyde'	'C4H6O3'	119.036	'+OH(-)'	20	1	-0.000686046	148	0.910878	37273.5	0.562659	0.732901
'C04257'	'N-Acetyl-D-mannosamine 6-phosphate'	'C8H16NO9P'	220.083	'-HPO3-H(+)'	9	4	-0.000252988	632	-0.345619	3765.85	0.562523	0.293087
'L-Prolinylglycine'	'L-Prolinylglycine'	'C7H12N2O3'	190.09	'[+1]+OH(-)'	12	3	0.00153213	475	0.704327	631.469	0.562022	1.12799
'C00158'	'Citrate'	'C6H8O7'	173.008	'-H2O-H(+)'	8	4	0.00129396	394	0.5678	1070.47	0.562003	0.41202
'C04691'	'2-Dehydro-3-deoxy-D-arabino-heptonate 7-phosphate'	'C7H13O10P'	558.891	'.(H2PO4K)2-H(+)'	7	1	-0.00782045	2201	0.7962	1290.77	0.56176	0.642282
'2-Acyl-sn-glycero-3-phosphoglycerol (n-C16:0)'	'2-Acyl-sn-glycero-3-phosphoglycerol (n-C16:0)'	'C22H45O9P1'	483.274	'-H(+)'	100	1	-0.00106399	1952	0.833016	496.288	0.561708	0.854744
'C00887'	'Nitrous oxide'	'N2O'	162.956	'.H2PO4Na-H(+)'	7	1	-0.00314683	344	-0.380538	6318.89	0.561655	0.159502
'C01286'	'2-Dehydro-3-deoxy-D-galactonate 6-phosphate'	'C6H11O9P'	177.04	'-HPO3-H(+)'	13	9	0.000696474	415	0.699616	3934.24	0.561655	0.82888
'C00266'	'Glycolaldehyde'	'C2H4O2'	59.0147	'-H(+)'	100	1	-0.000803567	5	0.927746	60307	0.561655	0.576959
'C01216'	'2-Dehydro-3-deoxy-D-galactonate'	'C6H10O6'	177.04	'-H(+)'	100	1	0.000695953	415	0.699616	3934.24	0.561655	0.114748
'C01269'	'5-O-(1-Carboxyvinyl)-3-phosphoshikimate'	'C10H13O10P'	360.97	'.H/K-H(+)'	9	6	0.00370207	1441	0.806543	933.092	0.561655	1.26872
'C03393'	'4-Phospho-D-erythronate'	'C4H9O8P'	117.02	'-H3PO4-H(+)'	5	4	-0.000216502	140	0.960441	32869	0.561655	1.69662
'C07086'	'Phenylacetic acid'	'C8H8O2'	276.99	'.HPO4Na2-H(+)'	7	2	-0.00372837	955	0.928342	6763.56	0.561655	0.350933
'C07838'	'D-Glycero-D-manno-heptose 1-phosphate'	'C7H15O10P'	560.904	'.(H2PO4K)2-H(+)'	6	1	-0.00584749	2207	0.938856	8658.89	0.561655	0.267618
'C00047'	'L-Lysine'	'C6H14N2O2'	163.11	'+OH(-)'	40	1	-0.000793988	348	-0.463923	450.063	0.561578	0.892594
'C00204'	'2-Dehydro-3-deoxy-D-gluconate'	'C6H10O6'	177.04	'-H(+)'	100	1	0.000695953	415	0.699616	3934.24	0.561231	0.557036
'C00687'	'dTDP-4-dehydro-6-deoxy-D-glucose'	'C16H24N2O15P2'	563.066	'+OH(-)'	29	2	0.00202161	2213	0.867909	317.393	0.561231	0.612753
'C00041'	'L-Alanine'	'C3H7NO2'	327.959	'.(H2PO4Na)2-H(+)'	27	1	-0.00118646	1256	0.856963	981.689	0.560924	1.02222
'C00183'	'L-Valine'	'C5H11NO2'	355.989	'.(H2PO4Na)2-H(+)'	37	1	0.000123036	1413	0.881541	1367.54	0.560374	0.335082
'C05973'	'2-Acyl-sn-glycero-3-phosphoethanolamine (n-C16:0)'	'C21H44NO7P1'	452.277	'-H(+)'	100	1	0.00128335	1841	0.881026	1692.83	0.560299	0.231587
'C00182'	'glycogen'	'C6H10O5'	183.026	'.H/Na-H(+)'	25	1	0.00173109	444	0.148165	4738.18	0.560119	0.843986
'C00979'	'O-Acetyl-L-serine'	'C5H9NO4'	385.968	'.(H2PO4Na)2-H(+)'	10	3	-0.00422761	1561	0.922492	3735.75	0.560119	2.04293
'C00105'	'UMP'	'C9H13N2O9P'	323.029	'-H(+)'	100	1	-0.000800889	1230	0.910923	5006.86	0.560099	0.62505
'C00407'	'L-Isoleucine'	'C6H13NO2'	348.019	'.(H2PO4)2NaH-H(+)'	10	1	0.00429829	1372	0.860908	955.665	0.559847	0.680048
'C18239'	'cyclic pyranopterin monophosphate'	'C10H14N5O8P'	633.927	'.(H2PO4K)2-H(+)'	9	1	-0.0108144	2427	0.917966	867.501	0.559645	0.813217
'C01225'	'sn-Glycero-3-phospho-1-inositol'	'C9H17O11P'	349.053	'+OH(-)'	83	1	0.000748391	1380	0.865651	796.728	0.559272	0.562088
'C00063'	'CTP'	'C9H16N3O14P3'	601.934	'.H2PO4Na-H(+)'	68	1	0.00177497	2332	0.868202	908.152	0.55919	0.842839
'C00330'	'Deoxyguanosine'	'C10H13N5O4'	288.07	'.H/Na-H(+)'	48	2	0.00127898	1022	0.753501	1099.74	0.55904	0.99033
'C00559'	'Deoxyadenosine'	'C10H13N5O3'	521.962	'.(H2PO4K)2-H(+)'	35	1	-0.00176373	2085	0.79872	1339.34	0.55904	0.3334
'C00112'	'CDP'	'C9H15N3O11P2'	420.024	'+OH(-)'	7	2	-0.00271328	1718	0.866047	1214.81	0.559033	0.885066
'C00073'	'L-Methionine'	'C5H11NO2S'	289.987	'.HPO4Na2-H(+)'	16	1	-0.00215416	1030	0.787781	1341.4	0.557785	0.736353
'C14899'	'3-keto-L-gulonate-6-phosphate'	'C6H11O10P'	446.882	'.HPO4K2-H(+)'	9	1	0.00835817	1821	0.749417	1199.38	0.55753	0.160057
'C00680'	'meso-2,6-Diaminoheptanedioate'	'C7H14N2O4'	208.103	'[+1]+OH(-)'	14	1	-0.0015502	567	-0.399757	483.106	0.557432	1.85243
'C00860'	'L-Histidinol'	'C6H11N3O'	282.021	'.HPO4Na2-H(+)'	10	2	0.00233787	990	0.84111	1573.29	0.557432	0.515134
'C01267'	'3-(Imidazol-4-yl)-2-oxopropyl phosphate'	'C6H9N2O5P'	241.003	'.H/Na-H(+)'	24	1	-0.0032628	743	0.636882	2184.88	0.557432	0.728096
'C01279'	'4-Amino-5-hydroxymethyl-2-methylpyrimidine'	'C6H9N3O'	371.979	'.(H2PO4)2KH-H(+)'	14	1	-0.00237044	1495	0.854881	1172.12	0.557432	0.744258
'C00479'	'Propanal'	'C3H6O'	57.0358	'-H(+)'	86	1	-0.00116774	2	-0.849435	35177.5	0.557384	0.538712
'C00479'	'Propanal'	'C3H6O'	58.039	'[+1]-H(+)'	59	1	-0.00101574	4	-0.103983	1921.15	0.557384	0.567791
'C00681'	'1-tetradecanoyl-sn-glycerol 3-phosphate'	'C17H35O7P1'	401.219	'[+2]+OH(-)'	13	1	0.00271196	1641	0.223719	308.965	0.557384	0.589462
'C02341'	'trans-Aconitate'	'C6H6O6'	210.963	'.H/K-H(+)'	12	1	0.0017218	578	0.789827	715.076	0.557384	0.426963
'C00062'	'L-Arginine'	'C6H14N4O2'	391.039	'.(H2PO4)2NaH-H(+)'	26	1	0.00107302	1588	0.801555	696.118	0.557216	0.592615
'C00109'	'2-Oxobutanoate'	'C4H6O3'	318.956	'.(H2PO4)2NaH-H(+)'	9	3	0.00416525	1206	0.756633	2400.27	0.556973	0.659995
'C08362'	'Hexadecenoate (n-C16:1)'	'C16H30O2'	254.222	'[+1]-H(+)'	97	1	-0.00102937	818	0.844115	4667.77	0.556732	0.496443
'C00184'	'Dihydroxyacetone'	'C3H6O3'	360.887	'.(H2PO4K)2-H(+)'	11	1	0.00341445	1439	0.65352	2968.06	0.556664	0.411214
'C00042'	'Succinate'	'C4H6O4'	135.031	'+OH(-)'	17	2	-0.00154344	217	0.906895	7410.6	0.556631	0.385363
'C06840'	'butanesulfonate'	'C4H10O3S'	310.923	'.HPO4K2-H(+)'	9	1	-0.00657569	1157	0.710291	2710.69	0.556464	0.79191
'C04114'	'crotonobetaine'	'C7H13NO2'	262.043	'.H2PO4Na-H(+)'	10	4	0.00289093	868	0.876363	2536.22	0.556215	0.370334
'C00121'	'D-Ribose'	'C5H10O5'	366.988	'.(H2PO4)2NaH-H(+)'	7	1	-0.00687523	1470	0.396007	1041.88	0.555449	0.737706
'C00885'	'Isochorismate'	'C10H10O6'	360.97	'.H2PO4K-H(+)'	13	3	0.00370186	1441	0.806543	933.092	0.555415	0.29026
'C00054'	'Adenosine 3'',5''-bisphosphate'	'C10H15N5O10P2'	426.024	'-H(+)'	100	1	-0.00149707	1741	0.851805	4101.92	0.555414	0.524862
'C00327'	'L-Citrulline'	'C6H13N3O3'	174.082	'-H(+)'	38	1	0.0066722	401	0.832069	3940.46	0.555368	0.454238
'C00041'	'L-Alanine'	'C3H7NO2'	71.0143	'-NH3-H(+)'	8	7	-0.000418149	23	0.908144	17784.1	0.555099	0.621293
'C00385'	'Xanthine'	'C5H4N4O2'	133.015	'-H2O-H(+)'	7	5	0.000951621	207	0.891466	22191.4	0.554942	0.339649
'C00073'	'L-Methionine'	'C5H11NO2S'	148.042	'-H(+)'	77	1	0.00129835	280	0.96148	17990.1	0.554939	0.553496
'C00320'	'Thiosulfate'	'H2O3S2'	232.9	'.H2PO4Na-H(+)'	6	4	-0.0040418	698	0.945721	73562.5	0.554802	0.55775
'C00320'	'Thiosulfate'	'H2O3S2'	254.879	'.HPO4Na2-H(+)'	10	1	-0.000483254	820	0.90421	34271	0.554802	0.724348
'C00135'	'L-Histidine'	'C6H9N3O2'	327.959	'.HPO4K2-H(+)'	6	5	-0.00840039	1256	0.856963	981.689	0.554802	1.23092
'C00037'	'Glycine'	'C2H5NO2'	307.938	'.(H2PO4)2KH-H(+)'	13	3	-0.00330821	1138	0.722707	665.406	0.554647	0.370803
'C00294'	'Inosine'	'C10H12N4O5'	285.082	'+OH(-)'	38	2	0.00190401	1009	0.733521	1155.64	0.554542	0.450582
'C00133'	'D-Alanine'	'C3H7NO2'	70.0302	'-H2O-H(+)'	10	1	-0.000330101	22	0.765238	1306.51	0.55447	0.796956
'C00148'	'L-Proline'	'C5H9NO2'	234.013	'.H2PO4Na-H(+)'	20	1	0.00169323	704	0.876733	2337.76	0.554197	0.635934
'C00055'	'CMP'	'C9H14N3O8P'	555.963	'.(H2PO4)2KH-H(+)'	8	1	-0.00902164	2189	0.904577	928.455	0.553435	0.755232
'C04556'	'4-Amino-2-methyl-5-phosphomethylpyrimidine'	'C6H10N3O4P'	218.033	'-H(+)'	100	1	0.000973331	623	0.862331	2837.36	0.553345	0.688141
'C00344'	'Phosphatidylglycerol (didodecanoyl, n-C12:0)'	'C30H59O10P1'	729.336	'.H2PO4Na-H(+)'	100	1	0.000587171	2698	0.752558	289.094	0.553299	0.191785
'C00049'	'L-Aspartate'	'C4H7NO4'	114.021	'-H2O-H(+)'	9	1	-0.00129852	123	0.936814	13543	0.553213	0.42255
'C00575'	'cAMP'	'C10H12N5O6P'	567.963	'.(H2PO4Na)2-H(+)'	52	1	-4.41472e-05	2228	0.88774	1171.94	0.553209	0.0729628
'C01721'	'L-fuculose'	'C6H12O5'	336.957	'.HPO4K2-H(+)'	7	1	-0.00676275	1311	0.964764	12286.1	0.553209	0.740559
'C03589'	'4-Hydroxy-2-oxopentanoate'	'C5H8O4'	266.97	'.H2PO4K-H(+)'	24	1	-0.00186528	893	0.704861	1925.22	0.553209	0.691122
'C00546'	'Methylglyoxal'	'C3H4O2'	288.944	'.(H2PO4)2NaH-H(+)'	10	3	0.0051062	1025	0.699933	2971.32	0.552829	0.641395
'C00047'	'L-Lysine'	'C6H14N2O2'	165.117	'[+2]+OH(-)'	6	1	-0.00193065	358	0.707595	1201.72	0.552397	0.448774
'C00051'	'Reduced glutathione'	'C10H17N3O6S'	524.003	'.(H2PO4)2NaH-H(+)'	6	4	0.00879533	2094	0.817344	980.339	0.552383	0.687337
'C00049'	'L-Aspartate'	'C4H7NO4'	132.031	'-H(+)'	100	1	-0.000431711	201	0.884048	46662	0.552137	0.43184
'C00109'	'2-Oxobutanoate'	'C4H6O3'	120.039	'[+1]+OH(-)'	12	1	-0.00100871	153	0.716621	1830.5	0.551871	1.6168
'C00188'	'L-Threonine'	'C4H9NO3'	101.025	'-NH3-H(+)'	8	5	-0.000987007	78	0.878838	20361.3	0.551808	0.929032
'C12622'	'cis-3-(3-carboxyethenyl)-3,5-cyclohexadiene-1,2-diol'	'C9H10O4'	414.955	'.(H2PO4)2KH-H(+)'	6	2	0.00480517	1700	0.851591	2270.06	0.551651	0.75563
'C00147'	'Adenine'	'C5H5N5'	156.028	'.H/Na-H(+)'	34	1	0.000715277	313	0.86389	7801.51	0.551638	0.983622
'C00385'	'Xanthine'	'C5H4N4O2'	270.981	'.H2PO4Na-H(+)'	10	3	0.00399391	921	0.374047	1315.92	0.551638	0.912122
'C01233'	'sn-Glycero-3-phosphoethanolamine'	'C5H14NO6P'	334.008	'.H2PO4Na-H(+)'	63	1	-0.000990014	1295	0.779411	710.211	0.551624	0.655508
'C00022'	'Pyruvate'	'C3H4O3'	108.991	'.H/Na-H(+)'	20	1	-0.000533865	95	0.832665	453.585	0.550813	0.3572
'C00661'	'Glyceraldehyde 3-phosphate'	'C3H7O6P'	408.901	'.(H2PO4Na)2-H(+)'	9	1	0.00695525	1672	0.696304	1528.38	0.550609	0.517852
'C11437'	'1-deoxy-D-xylulose 5-phosphate'	'C5H11O7P'	213.016	'-H(+)'	100	1	0.0010445	589	0.788434	1196.15	0.550297	0.639612
'C00133'	'D-Alanine'	'C3H7NO2'	71.0143	'-NH3-H(+)'	8	7	-0.000418149	23	0.908144	17784.1	0.550222	0.621293
'C00141'	'3-Methyl-2-oxobutanoate'	'C5H8O3'	71.0509	'-CO2-H(+)'	10	2	-0.000697807	24	0.169932	901.606	0.549958	1.37553
'C00227'	'Acetyl phosphate'	'C2H5O5P'	176.936	'.H/K-H(+)'	13	2	0.000553735	412	0.725508	35726.6	0.549958	0.778959
'C00475'	'Cytidine'	'C9H13N3O5'	242.079	'-H(+)'	100	1	-0.000409037	751	0.926331	5330.33	0.54975	0.412973
'C00705'	'dCDP'	'C9H15N3O10P2'	521.962	'.H2PO4K-H(+)'	7	5	-0.0131103	2085	0.79872	1339.34	0.54932	0.461017
'C00033'	'Acetate'	'C2H4O2'	292.922	'.(H2PO4)2KH-H(+)'	12	1	0.00171096	1047	0.547649	7634.02	0.549182	0.476161
'C01096'	'D-Sorbitol 6-phosphate'	'C6H15O9P'	262.043	'[+1]-H(+)'	24	1	-0.00185405	868	0.876363	2536.22	0.549153	1.19091
'C03274'	'Glycerophosphoglycerol'	'C6H15O8P'	247.053	'[+2]-H(+)'	15	2	-0.00280521	781	0.527527	1231.69	0.549153	1.20494
'octadecenoate (n-C18:1)'	'octadecenoate (n-C18:1)'	'C18H34O2'	299.257	'+OH(-)'	35	1	0.00198252	1094	0.81234	902.796	0.549069	0.372122
'C03232'	'3-Phosphohydroxypyruvate'	'C3H5O7P'	200.978	'+OH(-)'	10	1	0.00261989	530	0.927345	9184.99	0.548986	1.16714
'C00137'	'myo-Inositol'	'C6H12O6'	180.062	'[+1]-H(+)'	8	1	-0.00250496	432	0.893034	12181	0.548986	0.685866
'C00624'	'N-Acetyl-L-glutamate'	'C7H11NO5'	170.047	'-H2O-H(+)'	7	2	-0.00146377	379	0.785076	903.763	0.548986	2.70043
'C03415'	'N2-Succinyl-L-ornithine'	'C9H16N2O5'	268.078	'[+1]+Cl(-)'	19	3	-5.56164e-05	900	0.881716	973.902	0.548986	0.175035
'C03733'	'UDP-D-galacto-1,4-furanose'	'C15H24N2O17P2'	565.047	'-H(+)'	100	1	0.000776187	2218	0.770586	2710.67	0.548986	0.573588
'C05840'	'Iminoaspartate'	'C4H5NO4'	149.029	'[+1]+OH(-)'	9	1	-0.000229871	284	0.904522	2724.31	0.548986	2.56239
'C00275'	'D-Mannose 6-phosphate'	'C6H13O9P'	277.034	'+OH(-)'	19	1	-0.00104574	956	0.943457	205395	0.548469	0.44663
'C00259'	'L-Arabinose'	'C5H10O5'	149.045	'-H(+)'	100	1	0.000806164	285	0.87096	6461.39	0.548264	0.796459
'C00407'	'L-Isoleucine'	'C6H13NO2'	370.003	'.(H2PO4Na)2-H(+)'	10	1	0.00184047	1486	0.909201	4650.63	0.548175	0.567113
'C00352'	'D-Glucosamine 6-phosphate'	'C6H14NO8P'	295.995	'.H/K-H(+)'	38	1	-0.00063386	1068	0.672392	787.245	0.547862	0.994672
'C03274'	'Glycerophosphoglycerol'	'C6H15O8P'	267.03	'.H/Na-H(+)'	18	1	-0.00457413	894	0.50763	1672.94	0.54774	1.27282
'C12622'	'cis-3-(3-carboxyethenyl)-3,5-cyclohexadiene-1,2-diol'	'C9H10O4'	398.991	'.(H2PO4)2NaH-H(+)'	7	1	-0.00460746	1631	0.891471	1410.76	0.547417	0.782831
'C00184'	'Dihydroxyacetone'	'C3H6O3'	328.94	'.(H2PO4Na)2-H(+)'	17	1	0.00172134	1266	0.882425	2243.48	0.547114	0.572507
'C00407'	'L-Isoleucine'	'C6H13NO2'	250.045	'.H2PO4Na-H(+)'	16	1	0.0014779	794	0.942014	17575.6	0.547114	0.777031
'C01585'	'Hexanoate (n-C6:0)'	'C6H12O2'	97.0641	'-H2O-H(+)'	7	1	0.00183008	66	0.701716	2220.04	0.546954	0.230061
'C00661'	'Glyceraldehyde 3-phosphate'	'C3H7O6P'	89.0251	'-HPO3-H(+)'	8	9	-0.000710497	47	0.936652	73281.5	0.546804	0.591763
'C00460'	'dUTP'	'C9H15N2O14P3'	488.945	'.H/Na-H(+)'	49	1	0.00281649	1973	0.463187	1127.03	0.546771	0.628673
'C00144'	'GMP'	'C10H14N5O8P'	362.053	'-H(+)'	89	1	-0.00226952	1444	0.856763	1851.12	0.546769	0.428549
'C00121'	'D-Ribose'	'C5H10O5'	388.966	'.(H2PO4Na)2-H(+)'	20	2	-0.00253922	1579	0.296031	1021.24	0.546368	0.482927
'C00085'	'D-Fructose 6-phosphate'	'C6H13O9P'	179.056	'-HPO3-H(+)'	8	11	0.00031465	424	0.84452	124891	0.546339	1.014
'C16186'	'L-ascorbate-6-phosphate'	'C6H9O9P'	526.864	'.(H2PO4K)2-H(+)'	7	1	-0.00689879	2105	0.544649	1522.57	0.546328	0.453557
'C00256'	'D-Lactate'	'C3H6O3'	126.981	'.H/K-H(+)'	19	1	-0.000856894	175	0.323105	1286.52	0.546328	0.711095
'C00224'	'Adenosine 5''-phosphosulfate'	'C10H14N5O10PS'	444.032	'+OH(-)'	8	5	-0.00873627	1808	0.74028	1127.77	0.54621	0.484681
'C00246'	'Butyrate (n-C4:0)'	'C4H8O2'	87.046	'-H(+)'	100	1	-0.000828005	44	0.187897	812.737	0.54621	0.280857
'C00131'	'dATP'	'C10H16N5O12P3'	625.941	'.H2PO4K-H(+)'	6	5	-0.014348	2405	0.912226	1489.35	0.546165	1.47198
'C00029'	'UDPglucose'	'C15H24N2O17P2'	603.004	'.H/K-H(+)'	71	1	-4.44848e-05	2336	0.859524	810.773	0.545974	0.665175
'C00106'	'Uracil'	'C4H4N2O2'	113.027	'[+2]-H(+)'	45	1	-0.000792119	117	0.939423	52863.9	0.545831	1.04402
'C06010'	'(S)-2-Acetolactate'	'C5H8O4'	348.968	'.(H2PO4)2NaH-H(+)'	16	8	0.00242111	1379	0.798707	1103.39	0.545724	0.642121
'C12622'	'cis-3-(3-carboxyethenyl)-3,5-cyclohexadiene-1,2-diol'	'C9H10O4'	163.04	'-H2O-H(+)'	13	3	-0.000116736	346	0.871907	3812.32	0.545724	0.0947869
'C00546'	'Methylglyoxal'	'C3H4O2'	206.945	'.H2PO4K-H(+)'	14	1	0.00201691	559	0.346363	6888.24	0.545559	0.563954
'C00123'	'L-Leucine'	'C6H13NO2'	250.045	'.H2PO4Na-H(+)'	16	1	0.0014779	794	0.942014	17575.6	0.545502	0.489903
'C00149'	'L-Malate'	'C4H6O5'	170.97	'.H/K-H(+)'	18	1	-0.000233036	383	0.441976	1323.61	0.545183	0.508031
'C00345'	'6-Phospho-D-gluconate'	'C6H13O10P'	448.891	'.HPO4K2-H(+)'	5	2	0.0147683	1827	0.733154	1239.51	0.544839	0.598829
'C00166'	'Phenylpyruvate'	'C9H8O3'	181.051	'+OH(-)'	50	3	-0.000674801	436	0.783693	5212.45	0.544839	0.643962
'C00842'	'dTDPglucose'	'C16H26N2O16P2'	563.066	'-H(+)'	100	1	0.00210629	2213	0.867909	317.393	0.544839	0.546355
'C00224'	'Adenosine 5''-phosphosulfate'	'C10H14N5O10PS'	427.024	'[+1]-H(+)'	8	4	-0.00833696	1744	0.835341	696.284	0.544801	0.879419
'C00092'	'D-Glucose 6-phosphate'	'C6H13O9P'	259.023	'-H(+)'	100	1	-8.57158e-05	853	0.892835	4912.5	0.544782	0.561713
'C01013'	'3-Hydroxypropanoate'	'C3H6O3'	126.981	'.H/K-H(+)'	19	1	-0.000856894	175	0.323105	1286.52	0.544764	0.0716738
'C00254'	'Prephenate'	'C10H10O6'	366.988	'.HPO4Na2-H(+)'	7	1	-0.00691061	1470	0.396007	1041.88	0.544764	1.9737
'C00270'	'N-Acetylneuraminate'	'C11H19NO9'	290.09	'-H2O-H(+)'	16	1	-0.00178261	1032	0.773369	893.388	0.544764	1.90966
'C03451'	'(R)-S-Lactoylglutathione'	'C13H21N3O8S'	498.05	'.H2PO4Na-H(+)'	8	1	0.0069541	2001	0.848965	784.875	0.544764	2.53584
'C03589'	'4-Hydroxy-2-oxopentanoate'	'C5H8O4'	153.019	'.H/Na-H(+)'	8	3	-0.0023947	298	0.870529	8276.84	0.544764	0.158531
'C00124'	'D-Galactose'	'C6H12O6'	412.966	'.(H2PO4)2KH-H(+)'	10	1	-4.42621e-05	1688	0.959965	10808.8	0.54472	0.625927
'C00158'	'Citrate'	'C6H8O7'	193.024	'[+2]-H(+)'	17	1	0.00221391	489	0.462403	1022.72	0.543867	0.929709
'C00337'	'(S)-Dihydroorotate'	'C5H6N2O4'	158.028	'[+1]-H(+)'	64	1	0.000690621	327	0.888661	5447.8	0.543708	3.18518
'C00079'	'L-Phenylalanine'	'C9H11NO2'	186.054	'.H/Na-H(+)'	37	1	-0.000471629	458	0.752222	1770.53	0.543503	0.661922
'C04114'	'crotonobetaine'	'C7H13NO2'	164.071	'.H/Na-H(+)'	12	2	-0.00164753	350	0.974927	71867.9	0.543503	0.674674
'C00224'	'Adenosine 5''-phosphosulfate'	'C10H14N5O10PS'	599.914	'.HPO4K2-H(+)'	10	6	-0.0122762	2326	0.875901	1086.1	0.543393	0.740626
'Octadecanoyl-phosphate (n-C18:0)'	'Octadecanoyl-phosphate (n-C18:0)'	'C18H37O5P'	499.156	'.H2PO4K-H(+)'	8	2	0.0076641	2004	0.868786	134.096	0.543393	0.358565
'C00183'	'L-Valine'	'C5H11NO2'	236.031	'.H2PO4Na-H(+)'	23	2	-0.000601098	713	0.923608	4711.23	0.543367	1.00114
'C00855'	'D-Methionine'	'C5H11NO2S'	268.003	'.H2PO4Na-H(+)'	24	1	-0.000781639	899	0.887822	2481.06	0.543252	0.907613
'C00385'	'Xanthine'	'C5H4N4O2'	107.036	'-CO2-H(+)'	10	6	0.000114456	91	0.813987	4864.98	0.543142	0.696577
'C00078'	'L-Tryptophan'	'C11H12N2O2'	204.088	'[+1]-H(+)'	17	1	-0.00190152	544	0.723977	2397.89	0.542869	0.496484
'C00051'	'Reduced glutathione'	'C10H17N3O6S'	306.075	'-H(+)'	56	1	0.00178623	1129	0.920806	14688.8	0.542696	0.465646
'C00183'	'L-Valine'	'C5H11NO2'	334.008	'.(H2PO4)2NaH-H(+)'	42	2	-0.000993219	1295	0.779411	710.211	0.542517	1.00678
'C00049'	'L-Aspartate'	'C4H7NO4'	88.0413	'-CO2-H(+)'	10	5	-0.000855859	45	0.796972	2202.43	0.541667	0.400795
'C00109'	'2-Oxobutanoate'	'C4H6O3'	101.025	'-H(+)'	100	1	-0.000996108	78	0.878838	20361.3	0.541667	0.590207
'C00111'	'Dihydroxyacetone phosphate'	'C3H7O6P'	288.944	'.H2PO4Na-H(+)'	15	1	0.0051094	1025	0.699933	2971.32	0.541595	0.620687
'C00015'	'UDP'	'C9H14N2O12P2'	440.95	'.H/K-H(+)'	10	2	0.000563857	1794	0.936445	13638	0.541572	0.522988
'C00208'	'Maltose'	'C12H22O11'	341.104	'-H(+)'	70	1	0.00451165	1336	0.868575	1103.01	0.541318	0.611105
'C00015'	'UDP'	'C9H14N2O12P2'	522.941	'.H2PO4Na-H(+)'	9	6	0.0130803	2090	0.864606	1492.76	0.541096	0.537071
'C00123'	'L-Leucine'	'C6H13NO2'	370.003	'.(H2PO4Na)2-H(+)'	10	1	0.00184047	1486	0.909201	4650.63	0.540782	0.665657
'C00062'	'L-Arginine'	'C6H14N4O2'	347	'.HPO4K2-H(+)'	10	1	-0.00734478	1366	0.0272045	940.408	0.540706	0.866206
'C05235'	'Acetol'	'C3H6O2'	73.0303	'-H(+)'	100	1	-0.000777012	28	0.717413	2666.33	0.540644	0.411967
'C06006'	'(S)-2-Aceto-2-hydroxybutanoate'	'C6H10O4'	145.052	'-H(+)'	89	1	-0.00119961	267	0.787068	4063.98	0.540644	0.463684
'C03291'	'L-Xylulose 5-phosphate'	'C5H11O8P'	370.955	'.HPO4Na2-H(+)'	21	2	-0.00197831	1491	0.781354	927.534	0.540609	0.817541
'Octadecanoyl-phosphate (n-C18:0)'	'Octadecanoyl-phosphate (n-C18:0)'	'C18H37O5P'	385.204	'.H/Na-H(+)'	11	1	0.00820335	1559	0.833997	1770.58	0.540575	0.635617
'C01236'	'6-phospho-D-glucono-1,5-lactone'	'C6H11O9P'	213.016	'-CO2-H(+)'	17	4	0.00104374	589	0.788434	1196.15	0.540541	0.60782
'C03974'	'2-tetradecanoyl-sn-glycerol 3-phosphate'	'C17H35O7P1'	382.215	'[+1]-H(+)'	11	1	-0.00685124	1546	-0.234813	250.931	0.540541	2.37929
'C07836'	'D-Glycero-D-manno-heptose 7-phosphate'	'C7H15O10P'	430.969	'.HPO4Na2-H(+)'	7	1	0.00507936	1757	-0.067285	1566.87	0.540541	1.81042
'C15700'	'gamma-glutamyl-gamma-butyraldehyde'	'C9H16O4N2'	449.011	'.(H2PO4)2KH-H(+)'	16	1	0.00284087	1828	0.800214	639.786	0.540541	0.062814
'C15996'	'7-cyano-7-carbaguanine'	'C7H5N5O'	293.997	'.H2PO4Na-H(+)'	9	1	0.00405209	1053	0.766226	709.978	0.540541	0.130755
'C00122'	'Fumarate'	'C4H4O4'	250.936	'.H2PO4K-H(+)'	35	1	0.000889888	797	0.00872805	1735.46	0.540229	0.525869
'C00124'	'D-Galactose'	'C6H12O6'	180.062	'[+1]-H(+)'	8	1	-0.00250496	432	0.893034	12181	0.540077	0.35151
'C00407'	'L-Isoleucine'	'C6H13NO2'	130.087	'-H(+)'	100	1	-8.87559e-05	191	0.975094	232442	0.539686	0.256623
'C00214'	'Thymidine'	'C10H14N2O5'	279.037	'.H/K-H(+)'	6	2	0.00169411	969	0.94895	14180.7	0.539501	0.451276
'C00158'	'Citrate'	'C6H8O7'	147.03	'-CO2-H(+)'	10	1	-0.000302567	273	0.948336	47020.5	0.539466	0.378997
'C00026'	'2-Oxoglutarate'	'C5H6O5'	145.014	'-H(+)'	100	1	-3.27123e-05	266	0.725231	3275	0.539123	0.943785
'C00031'	'D-Glucose'	'C6H12O6'	180.062	'[+1]-H(+)'	8	1	-0.00250496	432	0.893034	12181	0.538953	0.856801
'C00103'	'D-Glucose 1-phosphate'	'C6H13O9P'	278.036	'[+1]+OH(-)'	12	1	-0.000143019	961	0.935911	15032.8	0.538625	0.637206
'C00109'	'2-Oxobutanoate'	'C4H6O3'	274.923	'.HPO4K2-H(+)'	6	2	-0.00947569	945	0.825719	1762.51	0.538265	0.981034
'C00085'	'D-Fructose 6-phosphate'	'C6H13O9P'	259.023	'-H(+)'	100	1	-8.57158e-05	853	0.892835	4912.5	0.538243	0.626337
'C00033'	'Acetate'	'C2H4O2'	276.948	'.(H2PO4)2NaH-H(+)'	17	1	0.00164362	953	0.820325	4930.15	0.538242	0.662233
'C00442'	'alpha-D-Ribose 1-phosphate'	'C5H11O8P'	402.898	'.HPO4K2-H(+)'	22	1	0.00217351	1647	0.74714	2440.05	0.538103	1.67199
'C00183'	'L-Valine'	'C5H11NO2'	116.072	'-H(+)'	100	1	-0.000750491	136	0.96706	44982.3	0.538053	1.09758
'C00054'	'Adenosine 3'',5''-bisphosphate'	'C10H15N5O10P2'	545.98	'.H2PO4Na-H(+)'	47	1	0.00138804	2154	0.803369	1564.76	0.53795	0.45567
'C00062'	'L-Arginine'	'C6H14N4O2'	309.043	'.H2PO4K-H(+)'	5	3	-0.00574235	1147	0.505966	445.074	0.537859	0.575399
'C05512'	'Deoxyinosine'	'C10H12N4O4'	424.974	'.HPO4K2-H(+)'	8	3	-0.0065767	1737	0.737564	1443.93	0.537853	0.418553
'C00446'	'alpha-D-Galactose 1-phosphate'	'C6H13O9P'	179.056	'-HPO3-H(+)'	8	11	0.00031465	424	0.84452	124891	0.537757	0.875595
'C00855'	'D-Methionine'	'C5H11NO2S'	283.977	'.H2PO4K-H(+)'	17	1	-0.000924948	1001	0.826093	776.404	0.537757	0.972572
'C00111'	'Dihydroxyacetone phosphate'	'C3H7O6P'	168.991	'-H(+)'	100	1	-0.000197222	374	0.855519	5686.22	0.537736	0.382921
'C00053'	'3''-Phosphoadenylyl sulfate'	'C10H15N5O13P2S'	543.943	'.H/K-H(+)'	5	3	-0.00819035	2149	0.837242	1694.45	0.537564	0.555341
'C00112'	'CDP'	'C9H15N3O11P2'	619.944	'.(H2PO4)2NaH-H(+)'	25	1	0.00250691	2390	0.860744	829.811	0.537369	0.693274
'Glycerophosphoserine'	'Glycerophosphoserine'	'C6H14NO8P'	393.968	'.H2PO4K-H(+)'	12	1	0.00324101	1602	0.812366	1340.81	0.537257	0.232286
'C00149'	'L-Malate'	'C4H6O5'	134.019	'[+1]-H(+)'	40	1	-0.0016546	211	0.795197	1928.56	0.536658	0.947634
'C00263'	'L-Homoserine'	'C4H9NO3'	140.034	'.H/Na-H(+)'	13	2	-0.00155804	239	0.533746	838.538	0.536441	1.59914
'C00679'	'5-Dehydro-4-deoxy-D-glucarate'	'C6H8O7'	173.008	'-H2O-H(+)'	8	4	0.00129396	394	0.5678	1070.47	0.536379	0.127095
'C04895'	'2-Amino-4-hydroxy-6-(erythro-1,2,3-trihydroxypropyl)dihydropteridine triphosphate'	'C9H16N5O13P3'	667.868	'.HPO4K2-H(+)'	9	1	0.00892166	2514	0.886659	665.429	0.536379	0.647484
'C00596'	'2-Oxopent-4-enoate'	'C5H6O3'	254.964	'.HPO4Na2-H(+)'	16	1	0.00114822	822	0.900496	5262.76	0.536318	1.39141
'C01216'	'2-Dehydro-3-deoxy-D-galactonate'	'C6H10O6'	394.972	'.(H2PO4)2NaH-H(+)'	6	3	0.00398923	1608	-0.344918	2909.78	0.536318	0.171484
'C01909'	'Dethiobiotin'	'C10H18N2O3'	231.136	'+OH(-)'	27	1	-0.000635934	695	0.796841	597.618	0.536318	2.23023
'C03287'	'L-Glutamate 5-phosphate'	'C5H10NO7P'	247.994	'.H/Na-H(+)'	37	1	0.000543948	785	0.908569	4124.58	0.536318	0.20333
'C05931'	'N2-Succinyl-L-glutamate'	'C9H13NO7'	246.071	'-H(+)'	42	1	-0.00926832	776	0.791676	1224.93	0.536318	1.86443
'C12621'	'3-hydroxycinnamic acid'	'C9H8O3'	163.04	'-H(+)'	100	1	-0.00018142	346	0.871907	3812.32	0.536318	0.617846
'C15767'	'gamma-glutamyl-gamma aminobutyric acid'	'C9H16O5N2'	249.111	'+OH(-)'	29	1	-0.00171548	791	-0.28805	519.034	0.536318	0.733044
'C00062'	'L-Arginine'	'C6H14N4O2'	173.103	'-H(+)'	85	1	0.00123271	397	-0.0439552	6205.53	0.535582	0.847371
'C00460'	'dUTP'	'C9H15N2O14P3'	738.836	'.(H2PO4K)2-H(+)'	16	1	-0.00383861	2719	0.868458	925.712	0.53526	0.737073
'C00186'	'L-Lactate'	'C3H6O3'	90.0284	'[+1]-H(+)'	60	1	-0.00060119	49	0.73274	2709.43	0.535028	0.512056
'C00661'	'Glyceraldehyde 3-phosphate'	'C3H7O6P'	206.945	'.H/K-H(+)'	10	2	0.00201711	559	0.346363	6888.24	0.534912	0.605612
'C00109'	'2-Oxobutanoate'	'C4H6O3'	57.0358	'-CO2-H(+)'	9	2	-0.0011685	2	-0.849435	35177.5	0.534864	0.524545
'C06840'	'butanesulfonate'	'C4H10O3S'	139.035	'[+2]-H(+)'	21	1	-0.000388468	236	0.235353	4275.91	0.534654	0.407799
'C11143'	'Dimethyl sulfoxide'	'C2H6OS'	310.923	'.(H2PO4)2KH-H(+)'	6	2	-0.00669606	1157	0.710291	2710.69	0.534654	0.59648
'C00022'	'Pyruvate'	'C3H4O3'	87.0096	'-H(+)'	100	1	-0.000806162	43	0.820705	4126.61	0.534445	0.289061
'C00286'	'dGTP'	'C10H16N5O13P3'	543.943	'.H/K-H(+)'	33	1	0.00132531	2149	0.837242	1694.45	0.53438	0.893119
'C00258'	'(R)-Glycerate'	'C3H6O4'	105.02	'-H(+)'	92	1	-0.00108889	88	0.548366	1252.52	0.534174	0.443303
'C00361'	'dGDP'	'C10H15N5O10P2'	448.007	'.H/Na-H(+)'	10	1	-0.00292014	1825	0.869701	2077.78	0.534174	0.620169
'C00689'	'alpha,alpha''-Trehalose 6-phosphate'	'C12H23O14P'	594.963	'.HPO4K2-H(+)'	82	1	0.000517107	2314	0.226629	2094.92	0.534048	0.610392
'C00035'	'GDP'	'C10H15N5O11P2'	479.971	'.H/K-H(+)'	20	4	0.00195954	1939	0.836419	852.099	0.534016	0.678422
'C00116'	'Glycerol'	'C3H8O3'	324.957	'.(H2PO4)2KH-H(+)'	7	1	-0.00681244	1241	0.213469	1379.46	0.53387	0.169815
'C05235'	'Acetol'	'C3H6O2'	214.975	'.HPO4Na2-H(+)'	6	1	-0.00428828	603	0.713788	2108.42	0.53387	0.41293
'C05512'	'Deoxyinosine'	'C10H12N4O4'	522.941	'.(H2PO4K)2-H(+)'	23	4	0.00345227	2090	0.864606	1492.76	0.533616	0.72389
'C00416'	'1,2-dioctadec-11-enoyl-sn-glycerol 3-phosphate'	'C39H73O8P1'	721.494	'.H/Na-H(+)'	9	3	-0.0149346	2672	0.820886	450.485	0.533531	0.474201
'C00256'	'D-Lactate'	'C3H6O3'	90.0284	'[+1]-H(+)'	60	1	-0.00060119	49	0.73274	2709.43	0.532203	0.381473
'C00362'	'dGMP'	'C10H14N5O7P'	466.008	'.H2PO4Na-H(+)'	9	1	0.00699168	1891	0.800695	1148.83	0.532149	0.402663
'C01585'	'Hexanoate (n-C6:0)'	'C6H12O2'	115.075	'-H(+)'	68	1	0.00146803	130	0.743691	6850	0.532149	0.913072
'C00052'	'UDPgalactose'	'C15H24N2O17P2'	685.001	'.H2PO4Na-H(+)'	8	1	0.00556462	2561	0.810157	863.959	0.532122	0.359822
'C04044'	'3-(2,3-Dihydroxyphenyl)propanoate'	'C9H10O4'	137.06	'-CO2-H(+)'	7	3	0.000897866	227	0.178591	1591.84	0.532122	0.387819
'C00196'	'2,3-Dihydroxybenzoate'	'C7H6O4'	288.944	'.H2PO4K-H(+)'	10	3	0.0076335	1025	0.699933	2971.32	0.532095	0.798441
'C11457'	'3-(3-hydroxy-phenyl)propionate'	'C9H10O3'	121.066	'-CO2-H(+)'	8	1	0.000368913	158	-0.193018	1181.75	0.532095	0.13631
'C00254'	'Prephenate'	'C10H10O6'	360.97	'.H2PO4K-H(+)'	13	3	0.00370186	1441	0.806543	933.092	0.532095	0.219213
'C11472'	'D-Glycero-D-manno-heptose 1,7-bisphosphate'	'C7H16O13P2'	640.876	'.(H2PO4K)2-H(+)'	6	1	-0.0112661	2442	0.833582	1032.91	0.532095	0.65345
'C00178'	'Thymine'	'C5H6N2O2'	260.974	'.H2PO4K-H(+)'	6	1	-0.00569597	860	0.825981	7846.06	0.532068	0.622572
'C00479'	'Propanal'	'C3H6O'	192.965	'.H2PO4K-H(+)'	11	2	0.00256994	487	0.637238	1627.79	0.532068	0.610037
'C02341'	'trans-Aconitate'	'C6H6O6'	412.926	'.(H2PO4Na)2-H(+)'	52	1	0.000497936	1687	0.799005	6247.42	0.532068	0.59762
'C02655'	'6-Acetyl-D-glucose'	'C8H14O7'	259.023	'.H/K-H(+)'	13	12	2.84471e-05	853	0.892835	4912.5	0.532068	0.494824
'C04421'	'N-Succinyl-LL-2,6-diaminoheptanedioate'	'C11H18N2O7'	409.07	'.H2PO4Na-H(+)'	17	2	-0.00748189	1673	0.854487	150.693	0.532068	0.53431
'C06393'	'2,3-diaminopropionate'	'C3H8N2O2'	336.957	'.(H2PO4)2KH-H(+)'	7	1	0.00435028	1311	0.964764	12286.1	0.532068	0.634946
'C00035'	'GDP'	'C10H15N5O11P2'	442.014	'-H(+)'	100	1	0.00263427	1801	0.750822	2881.26	0.532003	0.734878
'C00103'	'D-Glucose 1-phosphate'	'C6H13O9P'	260.026	'[+1]-H(+)'	100	1	-0.000111288	857	0.830256	694.672	0.531197	0.615245
'C00636'	'D-Mannose 1-phosphate'	'C6H13O9P'	278.036	'[+1]+OH(-)'	12	1	-0.000143019	961	0.935911	15032.8	0.530713	0.764372
'C00275'	'D-Mannose 6-phosphate'	'C6H13O9P'	179.056	'-HPO3-H(+)'	8	11	0.00031465	424	0.84452	124891	0.530612	0.733156
'C00047'	'L-Lysine'	'C6H14N2O2'	167.078	'.H/Na-H(+)'	20	2	0.00184276	367	0.505253	2251.2	0.530428	0.559488
'C00103'	'D-Glucose 1-phosphate'	'C6H13O9P'	215.033	'-CO2-H(+)'	10	2	-0.000306031	604	0.892424	94918.3	0.530136	0.719603
'C00055'	'CMP'	'C9H14N3O8P'	304.034	'-H2O-H(+)'	13	2	0.000560282	1117	0.933343	6753.33	0.529807	0.359595
'C00559'	'Deoxyadenosine'	'C10H13N5O3'	386.041	'.H2PO4K-H(+)'	5	4	-0.0141031	1562	0.891662	1849.5	0.529379	0.481709
'C01099'	'L-Fuculose 1-phosphate'	'C6H13O8P'	280.984	'.H/K-H(+)'	25	3	-0.000368844	982	-0.278597	6553.82	0.529304	0.118991
'C01101'	'L-Ribulose 5-phosphate'	'C5H11O8P'	370.955	'.HPO4Na2-H(+)'	21	2	-0.00197831	1491	0.781354	927.534	0.529304	0.467887
'Dodecanoly-phosphate (n-C12:0)'	'Dodecanoly-phosphate (n-C12:0)'	'C12H25O5P1'	399.093	'.H2PO4Na-H(+)'	21	1	0.00221609	1633	0.913725	2725.65	0.529304	0.7341
'C00018'	'Pyridoxal 5''-phosphate'	'C8H10NO6P'	268.003	'.H/Na-H(+)'	8	3	-0.00415256	899	0.887822	2481.06	0.528596	0.304464
'C05818'	'2-Demethylmenaquinone 8'	'C50H70O2'	973.4	'.(H2PO4K)2-H(+)'	22	1	-0.00454793	3131	0.747936	318.292	0.528435	0.633269
'C00204'	'2-Dehydro-3-deoxy-D-gluconate'	'C6H10O6'	394.972	'.(H2PO4)2NaH-H(+)'	6	3	0.00398923	1608	-0.344918	2909.78	0.527919	0.64394
'C00168'	'Hydroxypyruvate'	'C3H4O4'	320.939	'.(H2PO4)2NaH-H(+)'	38	1	0.000518409	1216	0.746796	1295.76	0.527895	1.04439
'C01013'	'3-Hydroxypropanoate'	'C3H6O3'	360.887	'.(H2PO4K)2-H(+)'	11	1	0.00341445	1439	0.65352	2968.06	0.527872	0.349641
'C04751'	'5-amino-1-(5-phospho-D-ribosyl)imidazole-4-carboxylate'	'C9H14N3O9P'	511.939	'.HPO4K2-H(+)'	6	1	-0.0109599	2047	0.886897	1285.82	0.527872	1.46543
'C07086'	'Phenylacetic acid'	'C8H8O2'	91.0554	'-CO2-H(+)'	10	1	-0.000120582	53	0.655601	1498.2	0.527872	0.675127
'C00196'	'2,3-Dihydroxybenzoate'	'C7H6O4'	172.033	'[+1]+OH(-)'	18	2	0.000318136	388	0.63696	915.055	0.527872	0.621956
'C18096'	'Allulose 6-phosphate'	'C6H13O9P'	277.034	'+OH(-)'	19	1	-0.00104574	956	0.943457	205395	0.527872	0.309077
'C00262'	'Hypoxanthine'	'C5H4N4O'	117.02	'-H2O-H(+)'	6	2	0.00119039	140	0.960441	32869	0.527565	0.47271
'C00475'	'Cytidine'	'C9H13N3O5'	264.059	'.H/Na-H(+)'	49	1	0.000761448	876	0.607001	979.976	0.527565	0.526101
'C00062'	'L-Arginine'	'C6H14N4O2'	195.083	'.H/Na-H(+)'	8	1	0.00324639	499	0.507014	2940.66	0.527042	0.825588
'C00085'	'D-Fructose 6-phosphate'	'C6H13O9P'	498.935	'.(H2PO4Na)2-H(+)'	11	2	0.00535033	2003	0.850045	1123.65	0.526873	0.467933
'C00299'	'Uridine'	'C9H12N2O6'	363.024	'.H2PO4Na-H(+)'	24	3	-0.00282099	1448	0.834687	1473.99	0.526361	0.884952
'C00124'	'D-Galactose'	'C6H12O6'	161.045	'-H2O-H(+)'	10	3	0.000154348	340	0.755277	24888.1	0.526151	0.977272
'C00259'	'L-Arabinose'	'C5H10O5'	171.029	'.H/Na-H(+)'	10	3	-0.00191922	384	0.837794	3045.4	0.525402	0.235459
'C02976'	'D-Fructose 1-phosphate'	'C6H13O9P'	378.979	'.H2PO4Na-H(+)'	18	1	0.00212508	1528	0.804352	1051.99	0.525402	0.451063
'C01602'	'Ornithine'	'C5H12N2O2'	132.087	'[+1]-H(+)'	15	1	-0.00117384	202	0.859746	3175.49	0.525377	0.383992
'C00898'	'L-tartrate'	'C4H6O6'	105.02	'-CO2-H(+)'	9	4	-0.00108965	88	0.548366	1252.52	0.525077	0.332464
'C01571'	'Decanoate (n-C10:0)'	'C10H20O2'	171.139	'-H(+)'	100	1	6.4667e-05	387	0.653994	6204.86	0.525077	0.489158
'C00062'	'L-Arginine'	'C6H14N4O2'	129.115	'-CO2-H(+)'	6	2	-0.000377038	187	-0.465654	1796.63	0.52505	0.438632
'C00147'	'Adenine'	'C5H5N5'	134.047	'-H(+)'	100	1	-0.000222315	212	0.959315	50000.7	0.524733	0.417215
'C00026'	'2-Oxoglutarate'	'C5H6O5'	286.956	'.HPO4Na2-H(+)'	25	1	-0.00141706	1016	0.264095	2165.11	0.523889	0.756143
'C00262'	'Hypoxanthine'	'C5H4N4O'	135.031	'-H(+)'	100	1	-0.000121339	217	0.906895	7410.6	0.523789	0.56237
'C00354'	'D-Fructose 1,6-bisphosphate'	'C6H14O12P2'	360.97	'.H/Na-H(+)'	54	1	0.00117797	1441	0.806543	933.092	0.523769	0.629641
'C00182'	'glycogen'	'C6H10O5'	378.979	'.(H2PO4)2NaH-H(+)'	12	12	0.00212187	1528	0.804352	1051.99	0.523709	0.165684
'C00424'	'L-Lactaldehyde'	'C3H6O2'	73.0303	'-H(+)'	100	1	-0.000777012	28	0.717413	2666.33	0.523689	0.824544
'C11145'	'methanesulfonate'	'CH4O3S'	76.9706	'-H2O-H(+)'	10	1	-0.000220971	32	-0.310504	1598.38	0.523689	1.06072
'C00740'	'D-Serine'	'C3H7NO3'	223.994	'.H2PO4Na-H(+)'	35	1	2.7348e-05	651	0.568916	935.283	0.523669	0.380962
'C00266'	'Glycolaldehyde'	'C2H4O2'	298.931	'.(H2PO4Na)2-H(+)'	15	1	0.000848461	1088	0.899494	4020.47	0.523649	0.34573
'C01181'	'gamma-butyrobetaine'	'C7H15NO2'	166.078	'.H/Na-H(+)'	8	2	0.00689915	364	0.715051	1101.06	0.523649	0.297622
'C01216'	'2-Dehydro-3-deoxy-D-galactonate'	'C6H10O6'	133.05	'-CO2-H(+)'	10	7	0.000268705	208	0.924694	8047.01	0.523649	0.446979
'C03090'	'5-Phospho-beta-D-ribosylamine'	'C5H12NO7P'	246.049	'+OH(-)'	8	2	-0.0109328	775	0.687542	1208.43	0.523649	0.298788
'C07836'	'D-Glycero-D-manno-heptose 7-phosphate'	'C7H15O10P'	289.034	'-H(+)'	100	1	-0.0007792	1026	0.767027	1205.32	0.523649	0.422328
'C00447'	'Sedoheptulose 1,7-bisphosphate'	'C7H16O13P2'	504.916	'.H2PO4K-H(+)'	7	2	0.0163326	2022	0.308123	610.059	0.523629	0.642989
'C02130'	'Acetyl-maltose'	'C14H24O12'	383.114	'-H(+)'	63	2	0.00521976	1550	0.924223	201.634	0.523629	0.519026
'C04462'	'N-Succinyl-2-L-amino-6-oxoheptanedioate'	'C11H15NO8'	559.948	'.(H2PO4K)2-H(+)'	6	2	-0.00970178	2204	0.718494	644.096	0.523629	0.635143
'dihydromonapterin-triphosphate'	'dihydromonapterin-triphosphate'	'C9H16N5O13P3'	667.868	'.HPO4K2-H(+)'	9	1	0.00892166	2514	0.886659	665.429	0.523629	0.647484
'C00152'	'L-Asparagine'	'C4H8N2O3'	131.044	'-H(+)'	41	1	0.00246752	196	0.935502	13327.7	0.522862	0.468603
'C00058'	'Formate'	'CH2O2'	284.913	'.(H2PO4Na)2-H(+)'	10	1	0.0025663	1006	0.617143	1353.13	0.522097	0.52815
'C00062'	'L-Arginine'	'C6H14N4O2'	211.065	'.H/K-H(+)'	6	3	-0.00460388	580	0.386288	1392.97	0.521919	0.717421
'C00352'	'D-Glucosamine 6-phosphate'	'C6H14NO8P'	529.901	'.(H2PO4K)2-H(+)'	12	1	0.00295773	2112	0.871229	970.807	0.521901	0.218635
'C00103'	'D-Glucose 1-phosphate'	'C6H13O9P'	179.056	'-HPO3-H(+)'	8	11	0.00031465	424	0.84452	124891	0.521647	0.645197
'C00719'	'Glycine betaine'	'C5H11NO2'	117.074	'[+1]-H(+)'	45	1	0.000569615	142	0.885302	4119.95	0.521326	0.73571
'C00188'	'L-Threonine'	'C4H9NO3'	238.009	'.H2PO4Na-H(+)'	37	1	0.000362864	723	0.844906	1219.06	0.521207	0.59749
'C00661'	'Glyceraldehyde 3-phosphate'	'C3H7O6P'	304.933	'.H2PO4K-H(+)'	5	2	-0.00949164	1121	0.547771	1704.59	0.521119	0.556492
'C00044'	'GTP'	'C10H16N5O14P3'	539.979	'+OH(-)'	8	4	0.0146854	2140	0.855404	1340.48	0.521	0.652641
'C00135'	'L-Histidine'	'C6H9N3O2'	274.018	'.H2PO4Na-H(+)'	22	1	0.0028226	940	0.820255	1738.97	0.520904	0.717543
'C00661'	'Glyceraldehyde 3-phosphate'	'C3H7O6P'	386.926	'.(H2PO4)2NaH-H(+)'	63	1	0.000812204	1566	0.618475	1186.45	0.520643	0.648413
'C00047'	'L-Lysine'	'C6H14N2O2'	147.104	'[+2]-H(+)'	74	1	0.00049129	276	0.877463	2356.48	0.520592	0.343687
'C00294'	'Inosine'	'C10H12N4O5'	485.003	'.(H2PO4)2NaH-H(+)'	8	4	0.00666264	1960	0.823655	459.344	0.519525	0.600003
'L-alanine-D-glutamate'	'L-alanine-D-glutamate'	'C8H14N2O5'	390.971	'.HPO4K2-H(+)'	29	1	0.000571618	1587	0.518847	690.226	0.519492	0.794564
'C03287'	'L-Glutamate 5-phosphate'	'C5H10NO7P'	244.021	'+OH(-)'	20	1	0.00127412	765	0.834631	1961	0.519426	1.4304
'C06054'	'2-Oxo-3-hydroxy-4-phosphobutanoate'	'C4H7O8P'	250.936	'.H/K-H(+)'	23	2	0.000890092	797	0.00872805	1735.46	0.519426	0.18058
'C00385'	'Xanthine'	'C5H4N4O2'	188.976	'.H/K-H(+)'	5	1	0.00600519	468	0.237044	6750.65	0.519305	1.47617
'C00158'	'Citrate'	'C6H8O7'	228.976	'.H/K-H(+)'	26	1	6.82406e-05	681	0.0724117	2069.76	0.518881	0.747103
'C00036'	'Oxaloacetate'	'C4H4O5'	149.01	'+OH(-)'	20	3	-0.000586524	283	0.322386	1061.08	0.518787	0.0738107
'C00227'	'Acetyl phosphate'	'C2H5O5P'	138.977	'-H(+)'	46	1	0.00316826	234	0.314911	5667.16	0.518628	0.56466
'C00078'	'L-Tryptophan'	'C11H12N2O2'	239.059	'+Cl(-)'	6	3	-0.00113286	729	0.842789	3322.93	0.518463	0.0363815
'C00111'	'Dihydroxyacetone phosphate'	'C3H7O6P'	408.901	'.(H2PO4Na)2-H(+)'	9	1	0.00695525	1672	0.696304	1528.38	0.518439	0.617345
'C00106'	'Uracil'	'C4H4N2O2'	284.913	'.HPO4K2-H(+)'	8	2	-0.00464762	1006	0.617143	1353.13	0.518406	0.730514
'C00147'	'Adenine'	'C5H5N5'	117.02	'-NH3-H(+)'	5	4	0.00113481	140	0.960441	32869	0.518125	0.574364
'C00879'	'D-Galactarate'	'C6H10O8'	442.953	'.(H2PO4)2KH-H(+)'	6	4	-0.0128882	1804	0.794368	1319.01	0.518033	0.625209
'C00246'	'Butyrate (n-C4:0)'	'C4H8O2'	109.03	'.H/Na-H(+)'	8	3	-0.00268354	96	0.745834	1801.17	0.518033	0.261156
'C00041'	'L-Alanine'	'C3H7NO2'	70.0302	'-H2O-H(+)'	10	1	-0.000330101	22	0.765238	1306.51	0.517086	0.412411
'C00144'	'GMP'	'C10H14N5O8P'	380.063	'+OH(-)'	25	1	-0.00178098	1533	0.877717	1677.65	0.517007	0.950009
'C00661'	'Glyceraldehyde 3-phosphate'	'C3H7O6P'	190.971	'.H/Na-H(+)'	10	1	0.00191794	478	0.950719	9442.01	0.516838	0.747319
'C01571'	'Decanoate (n-C10:0)'	'C10H20O2'	307.078	'.H2PO4K-H(+)'	6	2	-0.00573871	1135	0.873117	2272.66	0.516624	0.507937
'C00299'	'Uridine'	'C9H12N2O6'	199.072	'-CO2-H(+)'	10	1	0.000348791	519	0.894643	6769.54	0.516156	0.650117
'C00134'	'Putrescine'	'C4H12N2'	223.029	'.H2PO4K-H(+)'	7	1	-0.0029804	648	0.703114	2400.21	0.515437	0.148492
'C00092'	'D-Glucose 6-phosphate'	'C6H13O9P'	498.935	'.(H2PO4Na)2-H(+)'	11	2	0.00535033	2003	0.850045	1123.65	0.515292	0.487448
'C00232'	'Succinic semialdehyde'	'C4H6O3'	120.039	'[+1]+OH(-)'	12	1	-0.00100871	153	0.716621	1830.5	0.515241	0.154786
'C00164'	'Acetoacetate'	'C4H6O3'	274.923	'.HPO4K2-H(+)'	6	2	-0.00947569	945	0.825719	1762.51	0.515216	0.723714
'C00052'	'UDPgalactose'	'C15H24N2O17P2'	603.004	'.H/K-H(+)'	71	1	-4.44848e-05	2336	0.859524	810.773	0.515216	0.721693
'C15996'	'7-cyano-7-carbaguanine'	'C7H5N5O'	196.023	'.H/Na-H(+)'	21	1	0.00152356	504	0.819118	1246.51	0.515203	0.58381
'C00266'	'Glycolaldehyde'	'C2H4O2'	330.878	'.(H2PO4K)2-H(+)'	14	2	0.00140382	1276	0.638301	25281	0.515203	0.357808
'C01112'	'D-Arabinose 5-phosphate'	'C5H11O8P'	247.024	'+OH(-)'	65	4	-0.0011757	780	0.777946	924.546	0.515203	2.21709
'C01236'	'6-phospho-D-glucono-1,5-lactone'	'C6H11O9P'	490.918	'.(H2PO4)2KH-H(+)'	40	2	-0.00164827	1980	0.73983	1117.78	0.515203	0.312821
'C00447'	'Sedoheptulose 1,7-bisphosphate'	'C7H16O13P2'	488.945	'.H2PO4Na-H(+)'	8	4	0.0127123	1973	0.463187	1127.03	0.51519	0.673178
'C00989'	'gamma-hydroxybutyrate'	'C4H8O3'	104.043	'[+1]-H(+)'	60	1	-5.53318e-05	87	-0.75335	12417.8	0.51519	0.632862
'C00073'	'L-Methionine'	'C5H11NO2S'	268.003	'.H2PO4Na-H(+)'	24	1	-0.000781639	899	0.887822	2481.06	0.514774	0.663879
'C01097'	'D-Tagatose 6-phosphate'	'C6H13O9P'	259.023	'-H(+)'	100	1	-8.57158e-05	853	0.892835	4912.5	0.514147	2.91285
'C00033'	'Acetate'	'C2H4O2'	178.971	'.H2PO4Na-H(+)'	9	1	0.00173047	422	0.980004	50058.4	0.513984	0.530937
'C00232'	'Succinic semialdehyde'	'C4H6O3'	242.964	'.HPO4Na2-H(+)'	22	1	0.00138923	757	0.765782	2471.95	0.513548	0.200964
'C00103'	'D-Glucose 1-phosphate'	'C6H13O9P'	378.979	'.H2PO4Na-H(+)'	18	1	0.00212508	1528	0.804352	1051.99	0.513158	0.654107
'C05382'	'Sedoheptulose 7-phosphate'	'C7H15O10P'	289.034	'-H(+)'	100	1	-0.0007792	1026	0.767027	1205.32	0.513136	0.401018
'C01585'	'Hexanoate (n-C6:0)'	'C6H12O2'	133.085	'+OH(-)'	22	1	0.00218703	209	0.778507	1358.57	0.513113	0.520325
'octadecenoate (n-C18:1)'	'octadecenoate (n-C18:1)'	'C18H34O2'	515.149	'.(H2PO4)2KH-H(+)'	6	1	0.00907988	2058	0.901019	192.917	0.513113	0.643877
'C00251'	'chorismate'	'C10H10O6'	247.024	'.H/Na-H(+)'	67	1	-0.00113161	780	0.777946	924.546	0.512755	0.560322
'C00121'	'D-Ribose'	'C5H10O5'	284.976	'.H2PO4K-H(+)'	21	1	0.00198763	1007	0.684277	1012.2	0.512714	0.476887
'C00155'	'L-Homocysteine'	'C4H9NO2S'	156.013	'.H/Na-H(+)'	8	2	-0.00277909	312	0.923954	18217.5	0.512429	0.445989
'C00027'	'Hydrogen peroxide'	'H2O2'	250.936	'.(H2PO4)2NaH-H(+)'	14	3	-0.00163742	797	0.00872805	1735.46	0.512224	0.657236
'C00033'	'Acetate'	'C2H4O2'	59.0147	'-H(+)'	100	1	-0.000803567	5	0.927746	60307	0.512081	0.703681
'C06187'	'Arbutin 6-phosphate'	'C12H17O10P'	369.058	'+OH(-)'	28	1	0.00142985	1482	0.762943	660.496	0.511854	0.5779
'C00026'	'2-Oxoglutarate'	'C5H6O5'	280.936	'.H2PO4K-H(+)'	5	2	0.0109961	981	0.718799	3154.28	0.511365	0.624552
'C01909'	'Dethiobiotin'	'C10H18N2O3'	213.124	'-H(+)'	100	1	0.000369056	593	0.800577	2217.76	0.51098	0.0886007
'C00441'	'L-Aspartate 4-semialdehyde'	'C4H7NO3'	134.047	'+OH(-)'	12	3	-0.00164441	212	0.959315	50000.7	0.51098	1.80998
'C04442'	'2-Dehydro-3-deoxy-D-gluconate 6-phosphate'	'C6H11O9P'	496.923	'.(H2PO4Na)2-H(+)'	23	1	0.00174565	1997	0.790207	724.436	0.510285	2.57567
'C00979'	'O-Acetyl-L-serine'	'C5H9NO4'	184.002	'.H/K-H(+)'	14	2	3.73596e-05	449	0.820363	4142.46	0.510161	0.220054
'C00049'	'L-Aspartate'	'C4H7NO4'	169.987	'.H/K-H(+)'	14	1	-0.00115299	378	0.764342	855.713	0.510112	0.699244
'C00117'	'alpha-D-Ribose 5-phosphate'	'C5H11O8P'	446.947	'.(H2PO4)2NaH-H(+)'	52	1	0.000721146	1822	0.699761	888.581	0.509903	0.589274
'C00352'	'D-Glucosamine 6-phosphate'	'C6H14NO8P'	377.99	'.H2PO4Na-H(+)'	6	1	0.0075578	1521	0.840154	983.566	0.509629	0.445571
'C00095'	'D-Fructose'	'C6H12O6'	299.013	'.H2PO4Na-H(+)'	13	1	0.00229267	1089	0.977857	22709.6	0.50958	0.390204
'C02637'	'3-Dehydroshikimate'	'C7H8O5'	388.966	'.(H2PO4)2NaH-H(+)'	51	1	-0.000131285	1579	0.296031	1021.24	0.50958	0.839766
'C06196'	'dIMP'	'C10H13N4O7P'	564.947	'.(H2PO4)2KH-H(+)'	10	2	0.00767029	2217	0.59067	468.051	0.50958	0.549974
'C00275'	'D-Mannose 6-phosphate'	'C6H13O9P'	260.026	'[+1]-H(+)'	100	1	-0.000111288	857	0.830256	694.672	0.509354	0.768437
'C00033'	'Acetate'	'C2H4O2'	200.953	'.HPO4Na2-H(+)'	7	1	0.00177373	529	0.890328	15276.2	0.509109	0.561847
'C06010'	'(S)-2-Acetolactate'	'C5H8O4'	153.019	'.H/Na-H(+)'	8	3	-0.0023947	298	0.870529	8276.84	0.508467	0.139218
'C00109'	'2-Oxobutanoate'	'C4H6O3'	242.964	'.HPO4Na2-H(+)'	22	1	0.00138923	757	0.765782	2471.95	0.507653	0.706498
'C00183'	'L-Valine'	'C5H11NO2'	117.074	'[+1]-H(+)'	45	1	0.000569615	142	0.885302	4119.95	0.507653	0.628818
'C00259'	'L-Arabinose'	'C5H10O5'	284.976	'.H2PO4K-H(+)'	21	1	0.00198763	1007	0.684277	1012.2	0.507621	0.847774
'C00380'	'Cytosine'	'C4H5N3O'	245.97	'.H2PO4K-H(+)'	32	1	-0.000797368	773	0.770025	420.801	0.507621	0.377658
'C00344'	'Phosphatidylglycerol (dioctadec-11-enoyl, n-C18:1)'	'C42H79O10P1'	775.534	'[+2]-H(+)'	6	1	0.00601922	2809	0.766159	365.024	0.507621	0.629107
'C00064'	'L-Glutamine'	'C5H10N2O3'	318.956	'.HPO4K2-H(+)'	10	2	-0.00545662	1206	0.756633	2400.27	0.507306	0.745514
'C00361'	'dGDP'	'C10H15N5O10P2'	599.914	'.HPO4K2-H(+)'	46	1	-0.00276056	2326	0.875901	1086.1	0.506797	0.395075
'C00320'	'Thiosulfate'	'H2O3S2'	134.922	'.H/Na-H(+)'	8	1	-0.00254395	214	0.710939	88059.4	0.50678	0.529733
'C11145'	'methanesulfonate'	'CH4O3S'	116.96	'.H/Na-H(+)'	7	1	0.00277719	139	-0.766999	25868.8	0.506768	0.718995
'octadecenoate (n-C18:1)'	'octadecenoate (n-C18:1)'	'C18H34O2'	281.248	'-H(+)'	100	1	0.000815218	987	0.949414	33035.9	0.506768	0.747388
'C12623'	'2,3-dihydroxicinnamic acid'	'C9H8O4'	216.99	'.H/K-H(+)'	19	1	0.000611193	616	0.853443	16911	0.506762	0.767837
'C05402'	'Melibiose'	'C12H22O11'	341.104	'-H(+)'	70	1	0.00451165	1336	0.868575	1103.01	0.506762	0.535114
'C00310'	'D-Xylulose'	'C5H10O5'	149.045	'-H(+)'	100	1	0.000806164	285	0.87096	6461.39	0.506757	0.775629
'C01092'	'8-Amino-7-oxononanoate'	'C9H17NO3'	420.024	'.(H2PO4)2KH-H(+)'	10	1	-0.000865442	1718	0.866047	1214.81	0.506757	0.401432
'C05775'	'N1-(alpha-D-ribosyl)-5,6-dimethylbenzimidazole'	'C14H18N2O4'	495.047	'.(H2PO4)2NaH-H(+)'	8	1	0.00784916	1992	0.925978	2385.39	0.506757	0.358424
'C06007'	'(R)-2,3-Dihydroxy-3-methylpentanoate'	'C6H12O4'	166.078	'[+1]+OH(-)'	7	3	0.00206929	364	0.715051	1101.06	0.506757	0.627958
'C00047'	'L-Lysine'	'C6H14N2O2'	385.012	'.(H2PO4Na)2-H(+)'	9	2	0.00409004	1557	0.736739	1959.99	0.506328	0.484414
'C00029'	'UDPglucose'	'C15H24N2O17P2'	587.028	'.H/Na-H(+)'	54	1	0.00180117	2291	0.877607	1355.56	0.506325	0.502836
'C00119'	'5-Phospho-alpha-D-ribose 1-diphosphate'	'C5H13O14P3'	524.864	'.H2PO4K-H(+)'	8	1	0.0133553	2099	0.762376	2447.25	0.505952	0.912748
'C00385'	'Xanthine'	'C5H4N4O2'	286.956	'.H2PO4K-H(+)'	21	2	0.00248303	1016	0.264095	2165.11	0.505853	0.430498
'C00029'	'UDPglucose'	'C15H24N2O17P2'	706.984	'.HPO4Na2-H(+)'	13	1	0.00470879	2630	0.886872	1118.31	0.505806	0.771461
'C01005'	'O-Phospho-L-serine'	'C3H8NO6P'	184.002	'-H(+)'	100	1	-7.68034e-05	449	0.820363	4142.46	0.505701	2.21128
'C00127'	'Oxidized glutathione'	'C20H32N6O12S2'	633.124	'.H/Na-H(+)'	21	1	0.00301776	2423	0.788433	586.565	0.505574	0.515147
'C06840'	'butanesulfonate'	'C4H10O3S'	408.901	'.(H2PO4K)2-H(+)'	8	3	-0.00812394	1672	0.696304	1528.38	0.505574	0.403404
'C00438'	'N-Carbamoyl-L-aspartate'	'C5H8N2O5'	158.01	'-NH3-H(+)'	18	1	-0.000955756	326	0.79723	2365.92	0.505354	2.59366
'C00446'	'alpha-D-Galactose 1-phosphate'	'C6H13O9P'	378.979	'.H2PO4Na-H(+)'	18	1	0.00212508	1528	0.804352	1051.99	0.505354	2.19482
'C00116'	'Glycerol'	'C3H8O3'	92.0432	'[+1]-H(+)'	60	1	0.000202434	55	0.0665963	251.914	0.50508	0.648691
'cis-3-(3-carboxyethyl)-3,5-cyclohexadiene-1,2-diol'	'cis-3-(3-carboxyethyl)-3,5-cyclohexadiene-1,2-diol'	'C9H12O4'	356.971	'.HPO4K2-H(+)'	5	3	-0.0160254	1418	0.831144	1370.08	0.50508	0.669454
'C00092'	'D-Glucose 6-phosphate'	'C6H13O9P'	378.979	'.H2PO4Na-H(+)'	18	1	0.00212508	1528	0.804352	1051.99	0.504828	0.922157
'C00423'	'trans-Cinnamate'	'C9H8O2'	320.939	'.HPO4K2-H(+)'	11	3	-0.0050807	1216	0.746796	1295.76	0.504653	0.957613
'C00130'	'IMP'	'C10H13N4O8P'	520.938	'.HPO4K2-H(+)'	11	1	-0.00964244	2081	0.696505	1264.33	0.504362	0.950484
'C00022'	'Pyruvate'	'C3H4O3'	105.02	'+OH(-)'	17	2	-0.00117358	88	0.548366	1252.52	0.504335	0.409533
'C00249'	'Hexadecanoate (n-C16:0)'	'C16H32O2'	256.235	'[+1]-H(+)'	100	1	0.00101725	835	0.895709	14102.7	0.504234	0.643632
'C00437'	'N2-Acetyl-L-ornithine'	'C7H14N2O3'	315.038	'.HPO4Na2-H(+)'	7	1	-0.00419932	1184	0.841237	1967.9	0.503945	0.804337
'C06196'	'dIMP'	'C10H13N4O7P'	331.054	'-H(+)'	39	2	-0.0092975	1280	0.645034	1283.38	0.503945	0.293964
'C00251'	'chorismate'	'C10H10O6'	360.97	'.H2PO4K-H(+)'	13	3	0.00370186	1441	0.806543	933.092	0.503401	0.29026
'C00065'	'L-Serine'	'C3H7NO3'	223.994	'.H2PO4Na-H(+)'	35	1	2.7348e-05	651	0.568916	935.283	0.503131	0.755413
'C00123'	'L-Leucine'	'C6H13NO2'	131.089	'[+1]-H(+)'	13	1	0.00210827	198	0.943375	22899.4	0.503021	0.685761
'C00407'	'L-Isoleucine'	'C6H13NO2'	131.089	'[+1]-H(+)'	13	1	0.00210827	198	0.943375	22899.4	0.502547	1.24612
'C03291'	'L-Xylulose 5-phosphate'	'C5H11O8P'	468.922	'.(H2PO4Na)2-H(+)'	8	1	0.00758383	1901	0.711373	993.167	0.502538	1.00162
'C00455'	'NMN'	'C11H15N2O8P'	351.051	'+OH(-)'	7	4	0.00842393	1389	0.648339	435.139	0.502536	2.22042
'C03508'	'L-2-Amino-3-oxobutanoate'	'C4H7NO3'	72.0465	'-CO2-H(+)'	9	2	-0.00105402	26	0.726658	289.588	0.502536	0.365766
'C00497'	'D-Malate'	'C4H6O5'	151.027	'+OH(-)'	11	2	-0.00181131	291	0.827507	2852.67	0.502534	0.694325
'C04268'	'dTDP-4-amino-4,6-dideoxy-D-galactose'	'C16H27N3O14P2'	682.019	'.H2PO4K-H(+)'	14	1	0.00364883	2554	-0.615068	711.067	0.502534	0.18487
'C04272'	'(R)-2,3-Dihydroxy-3-methylbutanoate'	'C5H10O4'	253.01	'.H2PO4Na-H(+)'	48	2	-0.000206305	811	0.630828	916.817	0.502534	1.28083
'C15930'	'L-Galactonate'	'C6H12O7'	233.003	'.H/K-H(+)'	6	3	0.00413289	700	0.846966	2163.6	0.502534	2.37599
'C00438'	'N-Carbamoyl-L-aspartate'	'C5H8N2O5'	414.955	'.(H2PO4Na)2-H(+)'	17	1	-0.00177926	1700	0.851591	2270.06	0.501832	2.84752
'C00186'	'L-Lactate'	'C3H6O3'	107.036	'+OH(-)'	15	1	-0.00130688	91	0.813987	4864.98	0.50113	1.57037
'C00095'	'D-Fructose'	'C6H12O6'	161.045	'-H2O-H(+)'	10	3	0.000154348	340	0.755277	24888.1	0.501127	0.502321
'C02780'	'2,5-diketo-D-gluconate'	'C6H8O7'	173.008	'-H2O-H(+)'	8	4	0.00129396	394	0.5678	1070.47	0.501127	0.491461
'cis-3-(3-carboxyethyl)-3,5-cyclohexadiene-1,2-diol'	'cis-3-(3-carboxyethyl)-3,5-cyclohexadiene-1,2-diol'	'C9H12O4'	183.065	'-H(+)'	96	1	0.00174204	445	0.339545	1572.53	0.500847	0.894129
'C00058'	'Formate'	'CH2O2'	186.936	'.HPO4Na2-H(+)'	6	1	0.00256713	462	0.693889	1579.62	0.500433	0.601824
'C00111'	'Dihydroxyacetone phosphate'	'C3H7O6P'	304.933	'.H2PO4K-H(+)'	5	2	-0.00949164	1121	0.547771	1704.59	0.500429	0.490036
'C00015'	'UDP'	'C9H14N2O12P2'	402.993	'-H(+)'	100	1	0.00185652	1648	0.848755	2315.04	0.50019	0.730899
'C00033'	'Acetate'	'C2H4O2'	60.0178	'[+1]-H(+)'	60	1	-0.000551088	11	0.640444	1657.43	0.50019	0.500051
'C00181'	'D-Xylose'	'C5H10O5'	171.029	'.H/Na-H(+)'	10	3	-0.00191922	384	0.837794	3045.4	0.5	0.26857
'C00249'	'Hexadecanoate (n-C16:0)'	'C16H32O2'	255.233	'-H(+)'	100	1	0.000272145	827	0.940245	81112.9	0.5	0.250949
'C05198'	'5''-Deoxyadenosine'	'C10H13N5O3'	386.041	'.H2PO4K-H(+)'	5	4	-0.0141031	1562	0.891662	1849.5	0.5	0.837406
'C00438'	'N-Carbamoyl-L-aspartate'	'C5H8N2O5'	310.959	'.H2PO4K-H(+)'	7	4	0.0103133	1158	0.654598	1487.86	0.499718	2.51014
'C00085'	'D-Fructose 6-phosphate'	'C6H13O9P'	260.026	'[+1]-H(+)'	100	1	-0.000111288	857	0.830256	694.672	0.499655	0.727526
'C00018'	'Pyridoxal 5''-phosphate'	'C8H10NO6P'	246.026	'-H(+)'	40	1	-0.00885452	774	0.775121	1071.29	0.499515	0.709393
'C00103'	'D-Glucose 1-phosphate'	'C6H13O9P'	277.034	'+OH(-)'	19	1	-0.00104574	956	0.943457	205395	0.49878	0.694087
'C00661'	'Glyceraldehyde 3-phosphate'	'C3H7O6P'	288.944	'.H2PO4Na-H(+)'	15	1	0.0051094	1025	0.699933	2971.32	0.498763	0.863332
'C00942'	'3'',5''-Cyclic GMP'	'C10H12N5O7P'	366.021	'.H/Na-H(+)'	45	1	0.000865697	1462	0.816874	1529.76	0.498312	0.581698
'3-Aminoacrylate'	'3-Aminoacrylate'	'C3H5NO2'	325.943	'.(H2PO4Na)2-H(+)'	34	1	-0.000409679	1246	0.784945	1422.89	0.498311	0.12224
'C00624'	'N-Acetyl-L-glutamate'	'C7H11NO5'	210.038	'.H/Na-H(+)'	51	1	0.000290365	575	0.763844	936.017	0.498311	2.32987
'C00362'	'dGMP'	'C10H14N5O7P'	384.016	'.H/K-H(+)'	9	2	-0.00464721	1554	0.794442	849.484	0.498308	0.608975
'C00015'	'UDP'	'C9H14N2O12P2'	385.968	'-NH3-H(+)'	27	1	0.000602771	1561	0.922492	3735.75	0.498288	0.368127
'C00206'	'dADP'	'C10H15N5O9P2'	583.896	'.HPO4K2-H(+)'	6	1	0.0194086	2280	0.825831	1072.79	0.497829	0.665321
'C00144'	'GMP'	'C10H14N5O8P'	282.086	'-HPO3-H(+)'	11	2	-0.00116928	991	0.942172	6007.53	0.496599	0.325371
'C00055'	'CMP'	'C9H14N3O8P'	539.979	'.(H2PO4)2NaH-H(+)'	54	1	0.00112335	2140	0.855404	1340.48	0.496486	1.21679
'C00361'	'dGDP'	'C10H15N5O10P2'	561.963	'.H2PO4K-H(+)'	8	3	-0.00799915	2210	0.833323	1475.95	0.496413	0.592111
'C00438'	'N-Carbamoyl-L-aspartate'	'C5H8N2O5'	294.991	'.H2PO4Na-H(+)'	8	1	0.00429791	1062	0.73429	4170.36	0.496196	3.04948
'C01602'	'Ornithine'	'C5H12N2O2'	149.095	'+OH(-)'	9	1	-0.00226921	286	0.116182	957.385	0.495977	0.525005
'C00055'	'CMP'	'C9H14N3O8P'	561.963	'.(H2PO4Na)2-H(+)'	41	1	-0.000669061	2210	0.833323	1475.95	0.49588	0.728671
'C00062'	'L-Arginine'	'C6H14N4O2'	175.109	'[+2]-H(+)'	26	1	0.00239218	409	0.778482	1866.27	0.495445	0.785537
'C00149'	'L-Malate'	'C4H6O5'	89.0251	'-CO2-H(+)'	10	7	-0.000711778	47	0.936652	73281.5	0.495016	0.728057
'C02976'	'D-Fructose 1-phosphate'	'C6H13O9P'	259.023	'-H(+)'	100	1	-8.57158e-05	853	0.892835	4912.5	0.49492	0.783133
'C00121'	'D-Ribose'	'C5H10O5'	149.045	'-H(+)'	100	1	0.000806164	285	0.87096	6461.39	0.494551	0.715641
'C00266'	'Glycolaldehyde'	'C2H4O2'	232.9	'.HPO4K2-H(+)'	11	1	0.00237365	698	0.945721	73562.5	0.494088	0.225555
'C03974'	'2-dodecanoyl-sn-glycerol 3-phosphate'	'C15H31O7P1'	353.169	'-H(+)'	80	1	0.00482295	1399	0.833873	523.937	0.494088	0.198788
'C00362'	'dGMP'	'C10H14N5O7P'	328.045	'-H2O-H(+)'	12	3	-5.68759e-05	1258	0.966403	36948.9	0.494078	0.727068
'L-Prolinylglycine'	'L-Prolinylglycine'	'C7H12N2O3'	442.953	'.(H2PO4K)2-H(+)'	7	3	-0.00978005	1804	0.794368	1319.01	0.494053	0.707489
'C00275'	'D-Mannose 6-phosphate'	'C6H13O9P'	215.033	'-CO2-H(+)'	10	2	-0.000306031	604	0.892424	94918.3	0.494048	0.635474
'C00116'	'Glycerol'	'C3H8O3'	226.972	'.H2PO4K-H(+)'	37	1	0.00125683	668	0.322715	1511.19	0.493226	0.582603
'C05198'	'5''-Deoxyadenosine'	'C10H13N5O3'	423.99	'.HPO4K2-H(+)'	8	3	-0.00663415	1732	0.801054	1351.16	0.493226	0.460962
'C00181'	'D-Xylose'	'C5H10O5'	149.045	'-H(+)'	100	1	0.000806164	285	0.87096	6461.39	0.493226	0.820848
'C04114'	'crotonobetaine'	'C7H13NO2'	381.998	'.(H2PO4Na)2-H(+)'	6	4	0.00683256	1543	0.819907	1199.35	0.492655	0.646243
'C00251'	'chorismate'	'C10H10O6'	225.03	'-H(+)'	37	1	0.0100498	658	0.560289	2929.92	0.492347	0.531223
'C00105'	'UMP'	'C9H13N2O9P'	342.043	'[+1]+OH(-)'	8	1	-0.000757067	1340	0.845131	887.845	0.492245	0.442492
'C00231'	'D-Xylulose 5-phosphate'	'C5H11O8P'	370.955	'.HPO4Na2-H(+)'	21	2	-0.00197831	1491	0.781354	927.534	0.491336	0.646524
'C01936'	'Maltohexaose'	'C36H62O31'	989.31	'-H(+)'	94	1	0.0104983	3152	0.699311	286.32	0.490874	0.597039
'C00286'	'dGTP'	'C10H16N5O13P3'	625.941	'.H2PO4Na-H(+)'	13	2	0.00662662	2405	0.912226	1489.35	0.490874	1.0815
'C00053'	'3''-Phosphoadenylyl sulfate'	'C10H15N5O13P2S'	625.941	'.H2PO4Na-H(+)'	30	1	-0.00288904	2405	0.912226	1489.35	0.490609	1.60045
'C00062'	'L-Arginine'	'C6H14N4O2'	413.02	'.(H2PO4Na)2-H(+)'	44	1	0.0022731	1689	0.896156	2552.82	0.490037	0.57642
'C00507'	'L-Rhamnose'	'C6H12O5'	283.02	'.H2PO4Na-H(+)'	25	4	0.000310086	997	0.850887	3199.09	0.489873	0.63064
'C06156'	'D-Glucosamine 1-phosphate'	'C6H14NO8P'	393.968	'.H2PO4K-H(+)'	12	1	0.00324101	1602	0.812366	1340.81	0.489873	0.674889
'C01083'	'Trehalose'	'C12H22O11'	461.067	'.H2PO4Na-H(+)'	61	1	0.0011854	1874	0.854732	467.639	0.489865	1.37028
'C07086'	'Phenylacetic acid'	'C8H8O2'	136.049	'[+1]-H(+)'	77	1	-0.000378948	222	0.695328	1193.42	0.489865	0.205748
'C11472'	'D-Glycero-D-manno-heptose 1,7-bisphosphate'	'C7H16O13P2'	608.922	'.(H2PO4Na)2-H(+)'	16	2	-0.00474132	2356	0.841978	1225.6	0.489865	1.70255
'C04751'	'5-amino-1-(5-phospho-D-ribosyl)imidazole-4-carboxylate'	'C9H14N3O9P'	555.963	'.(H2PO4)2NaH-H(+)'	6	3	0.011954	2189	0.904577	928.455	0.489865	0.484545
'C14899'	'3-keto-L-gulonate-6-phosphate'	'C6H11O10P'	512.919	'.(H2PO4Na)2-H(+)'	34	1	0.000107579	2050	0.785829	1169	0.489848	0.879353
'C00979'	'O-Acetyl-L-serine'	'C5H9NO4'	281.977	'.H2PO4K-H(+)'	16	1	0.00194037	989	0.736412	1543.47	0.489839	0.414142
'C00361'	'dGDP'	'C10H15N5O10P2'	444.032	'+OH(-)'	74	1	0.000779395	1808	0.74028	1127.77	0.489805	0.484681
'C00361'	'dGDP'	'C10H15N5O10P2'	346.056	'-HPO3-H(+)'	9	6	-0.000292347	1361	0.928921	8250	0.489333	0.753542
'C00231'	'D-Xylulose 5-phosphate'	'C5H11O8P'	500.878	'.(H2PO4K)2-H(+)'	56	1	-0.000189643	2011	0.837643	4145.62	0.489216	0.880946
'C00074'	'Phosphoenolpyruvate'	'C3H5O6P'	184.985	'+OH(-)'	36	3	0.000657598	452	0.548239	4650.2	0.488439	0.615925
'C00135'	'L-Histidine'	'C6H9N3O2'	176.04	'.H/Na-H(+)'	7	3	0.00411445	410	0.847872	4018.8	0.488418	0.606403
'C00442'	'alpha-D-Ribose 1-phosphate'	'C5H11O8P'	247.024	'+OH(-)'	65	4	-0.0011757	780	0.777946	924.546	0.488146	0.89133
'C00064'	'L-Glutamine'	'C5H10N2O3'	163.075	'+OH(-)'	8	1	-0.00289133	347	-0.110791	1269.74	0.487913	0.489168
'C01419'	'Cys-Gly'	'C5H10N2O3S'	394.972	'.(H2PO4)2NaH-H(+)'	9	1	-0.00253562	1608	-0.344918	2909.78	0.487445	0.798917
'C00655'	'Xanthosine 5''-phosphate'	'C10H13N4O9P'	385.012	'.H/Na-H(+)'	15	1	0.00484798	1557	0.736739	1959.99	0.487039	0.424272
'C03838'	'N1-(5-Phospho-D-ribosyl)glycinamide'	'C7H15N2O8P'	458.919	'.HPO4K2-H(+)'	5	1	0.0184871	1870	0.859751	2728.24	0.487039	0.776556
'C00015'	'UDP'	'C9H14N2O12P2'	538.927	'.H2PO4K-H(+)'	54	1	0.000353005	2138	0.96862	18615.4	0.486872	0.644464
'C03274'	'Glycerophosphoglycerol'	'C6H15O8P'	245.043	'-H(+)'	100	1	-2.95136e-05	770	0.73418	8216.03	0.486653	0.561971
'C00718'	'1,4-alpha-D-glucan'	'C36H62O31'	989.31	'-H(+)'	94	1	0.0104983	3152	0.699311	286.32	0.486452	0.724456
'C02679'	'Dodecanoate (n-C12:0)'	'C12H24O2'	217.172	'+OH(-)'	10	1	0.00885587	619	0.902785	1490.5	0.486452	0.630931
'C00445'	'5,10-Methenyltetrahydrofolate'	'C20H22N7O6'	673.084	'.(H2PO4)2NaH-H(+)'	6	1	0.00711444	2532	0.612985	408.449	0.485642	0.293318
'C03589'	'4-Hydroxy-2-oxopentanoate'	'C5H8O4'	168.991	'.H/K-H(+)'	10	3	-8.3059e-05	374	0.855519	5686.22	0.485642	0.801505
'C03657'	'1,4-Dihydroxy-2-naphthoate'	'C11H8O4'	344.976	'.HPO4Na2-H(+)'	10	1	-0.000391582	1356	-0.191432	2463.06	0.485642	0.84349
'C04479'	'2-Hydroxy-6-oxonona-2,4-diene-1,9-dioate'	'C9H10O6'	430.969	'.(H2PO4)2NaH-H(+)'	5	5	0.0074841	1757	-0.067285	1566.87	0.485642	0.323467
'C00148'	'L-Proline'	'C5H9NO2'	114.057	'-H(+)'	100	1	-0.000490133	124	0.963884	31940.1	0.484565	0.342478
'C00095'	'D-Fructose'	'C6H12O6'	418.97	'.(H2PO4Na)2-H(+)'	6	1	0.00328845	1713	0.977816	33969.9	0.484221	0.604619
'C00092'	'D-Glucose 6-phosphate'	'C6H13O9P'	260.026	'[+1]-H(+)'	100	1	-0.000111288	857	0.830256	694.672	0.483899	0.583046
'C00029'	'UDPglucose'	'C15H24N2O17P2'	565.047	'-H(+)'	100	1	0.000776187	2218	0.770586	2710.67	0.483668	0.34305
'ethanesulfonate'	'ethanesulfonate'	'C2H6O3S'	282.886	'.HPO4K2-H(+)'	18	1	-0.000882033	995	-0.442837	6735.94	0.483503	1.07233
'L-alanine-L-glutamate'	'L-alanine-L-glutamate'	'C8H14N2O5'	390.971	'.HPO4K2-H(+)'	29	1	0.000571618	1587	0.518847	690.226	0.482768	0.820618
'C00705'	'dCDP'	'C9H15N3O10P2'	625.941	'.(H2PO4Na)2-H(+)'	8	4	-0.00701791	2405	0.912226	1489.35	0.482143	0.579684
'C00117'	'alpha-D-Ribose 5-phosphate'	'C5H11O8P'	402.898	'.HPO4K2-H(+)'	22	1	0.00217351	1647	0.74714	2440.05	0.48205	0.658256
'C00156'	'4-Hydroxybenzoate'	'C7H6O3'	93.035	'-CO2-H(+)'	10	1	-0.000456021	57	-0.250601	265.817	0.481435	0.678621
'C00156'	'4-Hydroxybenzoate'	'C7H6O3'	310.923	'.HPO4K2-H(+)'	6	2	-0.00994682	1157	0.710291	2710.69	0.481435	0.724203
'C00156'	'4-Hydroxybenzoate'	'C7H6O3'	408.901	'.(H2PO4K)2-H(+)'	6	4	-0.0114951	1672	0.696304	1528.38	0.481435	0.70068
'C00577'	'D-Glyceraldehyde'	'C3H6O3'	208.983	'.H2PO4Na-H(+)'	22	1	0.000592701	570	0.97677	16823.7	0.481435	0.543676
'C00989'	'gamma-hydroxybutyrate'	'C4H8O3'	103.04	'-H(+)'	100	1	0.000280232	82	-0.97151	165125	0.481435	0.598272
'C01112'	'D-Arabinose 5-phosphate'	'C5H11O8P'	230.016	'[+1]-H(+)'	100	1	-0.000880734	687	0.744666	914.7	0.481419	0.403965
'C01112'	'D-Arabinose 5-phosphate'	'C5H11O8P'	370.955	'.HPO4Na2-H(+)'	21	2	-0.00197831	1491	0.781354	927.534	0.481419	0.403314
'psicoselysine'	'psicoselysine'	'C12H24N2O7'	263.16	'-CO2-H(+)'	6	1	0.00151966	874	-0.546709	395.238	0.481419	0.878684
'3-Aminoacrylate'	'3-Aminoacrylate'	'C3H5NO2'	205.984	'.H2PO4Na-H(+)'	27	2	-0.000390445	554	0.668878	1691.35	0.481419	0.183805
'C00446'	'alpha-D-Galactose 1-phosphate'	'C6H13O9P'	277.034	'+OH(-)'	19	1	-0.00104574	956	0.943457	205395	0.481403	0.734151
'C00446'	'alpha-D-Galactose 1-phosphate'	'C6H13O9P'	259.023	'-H(+)'	100	1	-8.57158e-05	853	0.892835	4912.5	0.481403	0.547041
'C00263'	'L-Homoserine'	'C4H9NO3'	357.975	'.(H2PO4Na)2-H(+)'	7	1	-0.00626978	1425	0.838286	717.433	0.481356	0.754267
'C00051'	'Reduced glutathione'	'C10H17N3O6S'	442.014	'.H2PO4K-H(+)'	9	2	-0.00511404	1801	0.750822	2881.26	0.480677	0.541263
'C00029'	'UDPglucose'	'C15H24N2O17P2'	685.001	'.H2PO4Na-H(+)'	8	1	0.00556462	2561	0.810157	863.959	0.479892	1.07731
'C00330'	'Deoxyguanosine'	'C10H13N5O4'	386.041	'.H2PO4Na-H(+)'	11	1	0.00687147	1562	0.891662	1849.5	0.478531	0.195411
'C00027'	'Hydrogen peroxide'	'H2O2'	272.918	'.(H2PO4Na)2-H(+)'	9	1	-0.00190912	934	-0.356833	5512.64	0.478182	0.374708
'C11437'	'1-deoxy-D-xylulose 5-phosphate'	'C5H11O7P'	133.05	'-HPO3-H(+)'	8	9	0.000269986	208	0.924694	8047.01	0.478141	0.460699
'C01419'	'Cys-Gly'	'C5H10N2O3S'	448.891	'.(H2PO4K)2-H(+)'	6	1	0.00824043	1827	0.733154	1239.51	0.477532	0.724069
'C07836'	'D-Glycero-D-manno-heptose 7-phosphate'	'C7H15O10P'	290.034	'[+1]-H(+)'	19	1	0.00265071	1031	0.808769	678.341	0.477196	0.722529
'psicoselysine'	'psicoselysine'	'C12H24N2O7'	547.072	'.(H2PO4Na)2-H(+)'	14	2	-0.00312497	2157	0.812295	3002.16	0.477196	0.568695
'C01179'	'3-(4-Hydroxyphenyl)pyruvate'	'C9H8O4'	197.051	'+OH(-)'	9	2	-0.00570665	509	0.718837	2088.14	0.477177	2.81566
'C00288'	'Bicarbonate'	'CH2O3'	60.9942	'-H(+)'	93	1	-0.00107403	13	-0.780465	47539.5	0.477157	0.681854
'C16699'	'2(alpha-D-Mannosyl-6-phosphate)-D-glycerate'	'C9H17O12P'	520.938	'.HPO4K2-H(+)'	10	2	-0.0109798	2081	0.696505	1264.33	0.477157	0.509991
'C04442'	'2-Dehydro-3-deoxy-D-gluconate 6-phosphate'	'C6H11O9P'	257.005	'-H(+)'	100	1	0.00133848	839	0.709305	645.651	0.476472	1.17645
'C00275'	'D-Mannose 6-phosphate'	'C6H13O9P'	259.023	'-H(+)'	100	1	-8.57158e-05	853	0.892835	4912.5	0.47619	0.807245
'C01101'	'L-Ribulose 5-phosphate'	'C5H11O8P'	230.016	'[+1]-H(+)'	100	1	-0.000880734	687	0.744666	914.7	0.475768	0.503439
'C06010'	'(S)-2-Acetolactate'	'C5H8O4'	266.97	'.H2PO4K-H(+)'	24	1	-0.00186528	893	0.704861	1925.22	0.474598	0.854059
'C00033'	'Acetate'	'C2H4O2'	298.931	'.(H2PO4Na)2-H(+)'	15	1	0.000848461	1088	0.899494	4020.47	0.474386	0.388793
'C00855'	'D-Methionine'	'C5H11NO2S'	149.045	'[+1]-H(+)'	23	9	0.00238234	285	0.87096	6461.39	0.474359	2.00507
'L-alanine-D-glutamate'	'L-alanine-D-glutamate'	'C8H14N2O5'	235.097	'+OH(-)'	15	1	-0.00353317	710	-0.128636	767.498	0.474294	0.696115
'C00018'	'Pyridoxal 5''-phosphate'	'C8H10NO6P'	247.024	'[+1]-H(+)'	13	11	-0.00288597	780	0.777946	924.546	0.47407	0.817369
'C00048'	'Glyoxylate'	'C2H2O3'	312.908	'.(H2PO4Na)2-H(+)'	18	1	0.00261988	1170	0.0385432	1988.09	0.47354	0.933054
'C00132'	'Methanol'	'CH4O1'	248.953	'.(H2PO4)2NaH-H(+)'	16	1	0.0017521	788	0.303641	467.44	0.472996	0.686817
'C04462'	'N-Succinyl-2-L-amino-6-oxoheptanedioate'	'C11H15NO8'	288.07	'-H(+)'	100	1	0.00235151	1022	0.753501	1099.74	0.472996	0.699828
'C00575'	'cAMP'	'C10H12N5O6P'	545.98	'.(H2PO4)2NaH-H(+)'	31	4	0.00138484	2154	0.803369	1564.76	0.472973	0.274646
'C18096'	'Allulose 6-phosphate'	'C6H13O9P'	278.036	'[+1]+OH(-)'	12	1	-0.000143019	961	0.935911	15032.8	0.472973	0.457025
'C15996'	'7-cyano-7-carbaguanine'	'C7H5N5O'	309.967	'.H2PO4K-H(+)'	5	3	0.00798488	1151	0.75092	977.544	0.472973	0.434855
'C11355'	'4-amino-4-deoxychorismate'	'C10H11NO5'	246.049	'.H/Na-H(+)'	8	2	-0.0108887	775	0.687542	1208.43	0.47295	0.576548
'C00286'	'dGTP'	'C10H16N5O13P3'	641.914	'.H2PO4K-H(+)'	16	2	0.00744762	2445	0.889707	1256.45	0.472835	0.758513
'C00106'	'Uracil'	'C4H4N2O2'	112.023	'[+1]-H(+)'	60	1	0.00043649	111	0.943454	21508.7	0.472087	0.308499
'C00256'	'D-Lactate'	'C3H6O3'	89.0251	'-H(+)'	100	1	-0.000711017	47	0.936652	73281.5	0.471469	1.07228
'C00188'	'L-Threonine'	'C4H9NO3'	118.051	'-H(+)'	100	1	-0.000155449	145	0.833663	4718.54	0.471107	0.732341
'C11143'	'Dimethyl sulfoxide'	'C2H6OS'	294.946	'.(H2PO4)2NaH-H(+)'	11	1	-0.0032723	1061	0.616398	2196.2	0.470435	0.995837
'C01146'	'2-Hydroxy-3-oxopropanoate'	'C3H4O4'	320.939	'.(H2PO4)2NaH-H(+)'	38	1	0.000518409	1216	0.746796	1295.76	0.469517	0.85951
'C00232'	'Succinic semialdehyde'	'C4H6O3'	57.0358	'-CO2-H(+)'	9	2	-0.0011685	2	-0.849435	35177.5	0.469517	0.938817
'C00183'	'L-Valine'	'C5H11NO2'	258.011	'.HPO4Na2-H(+)'	16	4	0.00138642	846	0.845909	1366.61	0.469388	0.934852
'C00417'	'cis-Aconitate'	'C6H6O6'	292.978	'.H2PO4Na-H(+)'	6	6	-0.00995169	1048	0.52701	1379.18	0.46875	0.418671
'C03415'	'N2-Succinyl-L-ornithine'	'C9H16N2O5'	269.058	'.H/K-H(+)'	6	1	-0.00343637	906	0.388489	4509.13	0.46875	0.435218
'branching glycogen'	'branching glycogen'	'C6H10O5'	296.969	'.H2PO4K-H(+)'	6	1	0.00974065	1075	0.749531	1192.64	0.468697	0.821596
'C03291'	'L-Xylulose 5-phosphate'	'C5H11O8P'	500.878	'.(H2PO4K)2-H(+)'	56	1	-0.000189643	2011	0.837643	4145.62	0.468697	0.847081
'C00199'	'D-Ribulose 5-phosphate'	'C5H11O8P'	500.878	'.(H2PO4K)2-H(+)'	56	1	-0.000189643	2011	0.837643	4145.62	0.467406	0.767099
'C00222'	'Malonate semialdehyde'	'C3H4O3'	87.0096	'-H(+)'	100	1	-0.000806162	43	0.820705	4126.61	0.467315	0.033616
'C04044'	'3-(2,3-Dihydroxyphenyl)propanoate'	'C9H10O4'	181.051	'-H(+)'	100	1	-0.000590117	436	0.783693	5212.45	0.467315	0.869891
'C00507'	'L-Rhamnose'	'C6H12O5'	181.073	'+OH(-)'	15	4	-0.00133662	437	0.586389	8669.75	0.464557	0.332282
'C00645'	'N-Acetyl-D-mannosamine'	'C8H15NO6'	220.083	'-H(+)'	100	1	-0.000253508	632	-0.345619	3765.85	0.464527	0.293087
'C00880'	'D-Galactonate'	'C6H12O7'	196.057	'[+1]-H(+)'	18	1	-0.00293632	505	0.762086	867.654	0.464527	0.230659
'C03657'	'1,4-Dihydroxy-2-naphthoate'	'C11H8O4'	436.939	'.(H2PO4)2KH-H(+)'	5	1	0.00581353	1776	0.916356	3814.75	0.464527	1.54978
'C06007'	'(R)-2,3-Dihydroxy-3-methylpentanoate'	'C6H12O4'	267.03	'.H2PO4Na-H(+)'	13	2	-0.00457434	894	0.50763	1672.94	0.464527	1.74943
'C04442'	'2-Dehydro-3-deoxy-D-gluconate 6-phosphate'	'C6H11O9P'	213.016	'-CO2-H(+)'	17	4	0.00104374	589	0.788434	1196.15	0.464497	0.720048
'C01101'	'L-Ribulose 5-phosphate'	'C5H11O8P'	500.878	'.(H2PO4K)2-H(+)'	56	1	-0.000189643	2011	0.837643	4145.62	0.464497	0.933993
'C00179'	'Agmatine'	'C5H14N4'	400.986	'.(H2PO4K)2-H(+)'	7	2	-0.00600744	1639	0.58665	1516.79	0.464497	0.737687
'C00231'	'D-Xylulose 5-phosphate'	'C5H11O8P'	247.024	'+OH(-)'	65	4	-0.0011757	780	0.777946	924.546	0.463468	1.68888
'C00979'	'O-Acetyl-L-serine'	'C5H9NO4'	287.991	'.HPO4Na2-H(+)'	6	3	-0.00460095	1021	0.887207	3996.56	0.461897	1.71004
'C00106'	'Uracil'	'C4H4N2O2'	111.02	'-H(+)'	100	1	-0.000474759	101	0.967025	417233	0.461726	0.664098
'C00253'	'Nicotinate'	'C6H5NO2'	140.034	'+OH(-)'	20	1	0.000767216	239	0.533746	838.538	0.461679	0.570649
'C00222'	'Malonate semialdehyde'	'C3H4O3'	108.991	'.H/Na-H(+)'	20	1	-0.000533865	95	0.832665	453.585	0.461679	0.562722
'C05512'	'Deoxyinosine'	'C10H12N4O4'	270.092	'[+1]+OH(-)'	24	1	0.000552583	915	0.842707	863.961	0.461582	0.572327
'C05512'	'Deoxyinosine'	'C10H12N4O4'	289.034	'.H/K-H(+)'	28	4	0.000672376	1026	0.767027	1205.32	0.461582	0.416042
'C01112'	'D-Arabinose 5-phosphate'	'C5H11O8P'	402.898	'.HPO4K2-H(+)'	22	1	0.00217351	1647	0.74714	2440.05	0.460304	1.76536
'C01269'	'5-O-(1-Carboxyvinyl)-3-phosphoshikimate'	'C10H13O10P'	341.035	'+OH(-)'	9	3	-0.00739394	1335	0.897516	3858.88	0.460304	0.676552
'octadecenoate (n-C18:1)'	'octadecenoate (n-C18:1)'	'C18H34O2'	282.252	'[+1]-H(+)'	77	1	-0.000169569	994	0.918879	6618.59	0.460237	0.821662
'C00101'	'5,6,7,8-Tetrahydrofolate'	'C19H23N7O6'	662.098	'.(H2PO4)2NaH-H(+)'	39	1	0.00172576	2499	0.794264	1165.59	0.458546	0.515691
'C00354'	'D-Fructose 1,6-bisphosphate'	'C6H14O12P2'	259.023	'-HPO3-H(+)'	8	13	-8.51951e-05	853	0.892835	4912.5	0.457714	0.586423
'C01225'	'sn-Glycero-3-phospho-1-inositol'	'C9H17O11P'	602.913	'.(H2PO4K)2-H(+)'	19	2	-0.00384427	2335	0.782843	749.46	0.457663	0.852559
'C00052'	'UDPgalactose'	'C15H24N2O17P2'	700.978	'.H2PO4K-H(+)'	41	1	0.00293436	2613	0.875238	782.215	0.457453	1.77661
'C00793'	'D-Cysteine'	'C3H7NO2S'	138.022	'+OH(-)'	32	1	0.000599452	230	0.31473	960.458	0.456118	0.745271
'C02917'	'(S)-Propane-1,2-diol'	'C3H8O2'	308.955	'.(H2PO4)2KH-H(+)'	39	2	-4.09556e-05	1145	0.105772	1634	0.456118	0.773956
'C00337'	'(S)-Dihydroorotate'	'C5H6N2O4'	276.99	'.H2PO4Na-H(+)'	7	2	-0.00534319	955	0.928342	6763.56	0.456081	0.182713
'C00163'	'Propionate (n-C3:0)'	'C3H6O2'	91.0399	'+OH(-)'	20	2	9.27898e-05	52	-0.156932	2102.55	0.45597	0.0895755
'C00026'	'2-Oxoglutarate'	'C5H6O5'	101.025	'-CO2-H(+)'	10	4	-0.000996869	78	0.878838	20361.3	0.455101	1.00836
'C12622'	'cis-3-(3-carboxyethenyl)-3,5-cyclohexadiene-1,2-diol'	'C9H10O4'	420.97	'.(H2PO4Na)2-H(+)'	30	2	-0.00135972	1721	0.906554	2162.21	0.454276	0.758228
'C00251'	'chorismate'	'C10H10O6'	366.988	'.HPO4Na2-H(+)'	7	1	-0.00691061	1470	0.396007	1041.88	0.453869	0.458791
'C00182'	'glycogen'	'C6H10O5'	143.034	'-H2O-H(+)'	8	1	0.0011556	258	0.204291	45843.4	0.452583	0.805923
'C07836'	'D-Glycero-D-manno-heptose 7-phosphate'	'C7H15O10P'	522.941	'.(H2PO4)2KH-H(+)'	41	1	0.00199749	2090	0.864606	1492.76	0.451858	0.415578
'C00243'	'Lactose'	'C12H22O11'	359.12	'+OH(-)'	34	1	-0.000520726	1430	0.960842	9996.29	0.451777	0.761644
'C00380'	'Cytosine'	'C4H5N3O'	112.04	'[+2]-H(+)'	8	5	0.00243838	112	0.735349	5624.33	0.450889	0.546554
'tetradecenoate (n-C14:1)'	'tetradecenoate (n-C14:1)'	'C14H26O2'	247.164	'.H/Na-H(+)'	15	1	0.00431288	784	-0.519184	283.498	0.450889	0.833541
'C01487'	'D-Allose'	'C6H12O6'	180.062	'[+1]-H(+)'	8	1	-0.00250496	432	0.893034	12181	0.450409	1.01388
'C00366'	'Urate'	'C5H4N4O3'	308.955	'.HPO4Na2-H(+)'	6	4	0.00698055	1145	0.105772	1634	0.450409	1.09641
'C01419'	'Cys-Gly'	'C5H10N2O3S'	350.919	'.HPO4K2-H(+)'	13	1	0.00343909	1388	0.817619	1725.85	0.449212	0.517048
'C00095'	'D-Fructose'	'C6H12O6'	396.991	'.(H2PO4)2NaH-H(+)'	17	1	0.000690527	1620	0.964465	34565	0.449	1.84649
'C00577'	'D-Glyceraldehyde'	'C3H6O3'	328.94	'.(H2PO4Na)2-H(+)'	17	1	0.00172134	1266	0.882425	2243.48	0.447679	0.479106
'C00942'	'3'',5''-Cyclic GMP'	'C10H12N5O7P'	362.053	'+OH(-)'	17	4	-0.00235421	1444	0.856763	1851.12	0.447679	0.6241
'C01302'	'1-(2-Carboxyphenylamino)-1-deoxy-D-ribulose 5-phosphate'	'C12H16NO9P'	565.972	'.(H2PO4)2NaH-H(+)'	8	2	0.0122551	2221	0.879798	899.29	0.447679	0.789031
'C04575'	'2,3-Dioxo-L-gulonate'	'C6H8O7'	173.008	'-H2O-H(+)'	8	4	0.00129396	394	0.5678	1070.47	0.447679	0.507333
'C04734'	'5-Formamido-1-(5-phospho-D-ribosyl)imidazole-4-carboxamide'	'C10H15N4O9P'	506.983	'.HPO4Na2-H(+)'	7	3	0.00842646	2030	0.785198	708.106	0.447679	0.72464
'C07086'	'Phenylacetic acid'	'C8H8O2'	255	'.H2PO4Na-H(+)'	8	1	0.00419444	823	0.86547	2898.33	0.447635	0.400822
'C00446'	'alpha-D-Galactose 1-phosphate'	'C6H13O9P'	260.026	'[+1]-H(+)'	100	1	-0.000111288	857	0.830256	694.672	0.447591	0.679663
'C00770'	'L-Idonate'	'C6H12O7'	196.057	'[+1]-H(+)'	18	1	-0.00293632	505	0.762086	867.654	0.447591	0.235321
'C00253'	'Nicotinate'	'C6H5NO2'	122.027	'-H(+)'	48	1	-0.0020728	160	-0.225485	6042.35	0.447591	0.477075
'C00636'	'D-Mannose 1-phosphate'	'C6H13O9P'	259.023	'-H(+)'	100	1	-8.57158e-05	853	0.892835	4912.5	0.447591	0.219306
'C01585'	'Hexanoate (n-C6:0)'	'C6H12O2'	251.003	'.H2PO4K-H(+)'	7	2	0.00602755	798	0.84662	2062.41	0.447547	0.672653
'C00993'	'D-Alanyl-D-alanine'	'C6H12N2O3'	159.078	'-H(+)'	100	1	-3.90704e-05	334	0.562392	6727.28	0.446479	1.21609
'C00559'	'Deoxyadenosine'	'C10H13N5O3'	268.104	'+OH(-)'	44	1	0.000749878	901	0.850495	1537.77	0.446045	0.387325
'C00182'	'glycogen'	'C6H10O5'	162.048	'[+1]-H(+)'	38	1	0.00130834	343	0.641579	2417.79	0.445809	0.824799
'C01487'	'D-Allose'	'C6H12O6'	396.991	'.(H2PO4)2NaH-H(+)'	17	1	0.000690527	1620	0.964465	34565	0.444773	0.761514
'C00256'	'D-Lactate'	'C3H6O3'	328.94	'.(H2PO4Na)2-H(+)'	17	1	0.00172134	1266	0.882425	2243.48	0.444633	0.505513
'C01909'	'Dethiobiotin'	'C10H18N2O3'	214.127	'[+1]-H(+)'	100	1	0.00105564	599	0.804169	744.566	0.443412	0.541255
'C00559'	'Deoxyadenosine'	'C10H13N5O3'	423.99	'.HPO4K2-H(+)'	8	3	-0.00663415	1732	0.801054	1351.16	0.44322	0.777661
'C02976'	'D-Fructose 1-phosphate'	'C6H13O9P'	498.935	'.(H2PO4Na)2-H(+)'	11	2	0.00535033	2003	0.850045	1123.65	0.442422	0.435217
'C00438'	'N-Carbamoyl-L-aspartate'	'C5H8N2O5'	212.992	'.H/K-H(+)'	16	1	-0.000171932	588	0.808558	1811.34	0.440547	2.58219
'6-hydroxymethyl-dihydropterin pyrophosphate'	'6-hydroxymethyl-dihydropterin pyrophosphate'	'C7H11N5O8P2'	587.913	'.(H2PO4)2KH-H(+)'	35	1	-0.00213954	2293	0.895362	1599.76	0.439241	0.780914
'C00068'	'Thiamine diphosphate'	'C12H19N4O7P2S'	565.972	'.HPO4Na2-H(+)'	17	1	0.0060056	2221	0.879798	899.29	0.439241	0.811873
'C00937'	'D-Lactaldehyde'	'C3H6O2'	192.991	'.H2PO4Na-H(+)'	14	4	-0.00246185	488	0.205146	2346.46	0.439241	0.737597
'C01563'	'Carbamate'	'CH3NO2'	201.951	'.HPO4Na2-H(+)'	17	1	-0.0013968	535	0.576848	943.319	0.439241	0.803377
'C04236'	'3-Carboxy-4-methyl-2-oxopentanoate'	'C7H10O5'	173.044	'-H(+)'	100	1	0.00106651	395	0.695024	698.66	0.439241	0.685827
'C06257'	'1-deoxy-D-xylulose'	'C5H10O4'	253.01	'.H2PO4Na-H(+)'	48	2	-0.000206305	811	0.630828	916.817	0.439241	0.539859
'C00636'	'D-Mannose 1-phosphate'	'C6H13O9P'	179.056	'-HPO3-H(+)'	8	11	0.00031465	424	0.84452	124891	0.439138	0.733156
'C01179'	'3-(4-Hydroxyphenyl)pyruvate'	'C9H8O4'	216.99	'.H/K-H(+)'	19	1	0.000611193	616	0.853443	16911	0.439138	0.925614
'C11145'	'methanesulfonate'	'CH4O3S'	230.913	'.H2PO4K-H(+)'	25	1	0.00108211	691	-0.0106686	2201.53	0.439086	0.818551
[truncated: 192 more rows]

## Sheet: positive mode
'id'	'name'	'formula'	'mz'	'mod'	'score'	'rank'	'mzDelta'	'ion'	'TIC correl'	'average int'	'AUC'	'Z-cutoff'
'C00507'	'L-Rhamnose'	'C6H12O5'	285.035	'.H2PO4Na.H(+)'	28	7	3.2058e-05	1456	0.791785	2796.7	0.996203	0.0154711
'C00681'	'1-hexadec-9-enoyl-sn-glycerol 3-phosphate'	'C19H37O7P1'	681.098	'.(H2PO4K)2.H(+)'	19	1	0.00215333	3708	0.646182	289.563	0.996203	0.0120653
'C02917'	'(S)-Propane-1,2-diol'	'C3H8O2'	310.973	'.(H2PO4)2KH.H(+)'	6	3	-0.00372491	1627	-0.495212	656.03	0.996203	0.00764651
'C06257'	'1-deoxy-D-xylulose'	'C5H10O4'	157.045	'.H/Na.H(+)'	20	2	0.00170765	540	0.581135	3177.04	0.996203	0.0180383
'C06257'	'1-deoxy-D-xylulose'	'C5H10O4'	157.045	'.Na(+)'	7	6	0.00170465	540	0.581135	3177.04	0.996203	0.0180383
'C00725'	'Lipoate'	'C8H14O2S2'	207.052	'.H(+)'	99	1	-0.0010144	896	-0.637642	10383.7	0.991983	2.31697
'C01508'	'L-Lyxose'	'C5H10O5'	369.002	'.(H2PO4)2NaH.H(+)'	6	1	-0.00584854	2018	0.102225	641.986	0.991983	2.7009
'C02962'	'D-Allose 6-phosphate'	'C6H13O9P'	163.06	'-H3PO4.H(+)'	6	4	1.56845e-05	576	0.601502	11141.5	0.991983	3.11405
'C03089'	'5-Methylthio-D-ribose'	'C6H12O4S'	181.05	'.H(+)'	48	3	0.0032718	696	0.0286566	3034.28	0.991983	2.46726
'C06056'	'4-Hydroxy-L-threonine'	'C4H9NO4'	369.966	'.(H2PO4)2KH.H(+)'	12	3	0.00374697	2025	0.562347	836.304	0.991983	2.38807
'Dihydromonapterin'	'Dihydromonapterin'	'C9H13N5O4'	278.082	'.H/Na.H(+)'	15	1	0.00372986	1400	0.187349	1209.99	0.991983	2.38496
'C00921'	'Dihydropteroate'	'C14H14N6O3'	338.109	'[+1].Na(+)'	5	2	-0.00405147	1801	0.802584	1022.22	0.987764	0.0134462
'C04462'	'N-Succinyl-2-L-amino-6-oxoheptanedioate'	'C11H15NO8'	290.086	'.H(+)'	89	1	0.00112477	1490	0.412464	8565.88	0.987764	0.0199531
'5''-deoxyribose'	'5''-deoxyribose'	'C5H10O4'	157.045	'.H/Na.H(+)'	20	2	0.00170765	540	0.581135	3177.04	0.983544	2.2561
'5''-deoxyribose'	'5''-deoxyribose'	'C5H10O4'	157.045	'.Na(+)'	7	6	0.00170465	540	0.581135	3177.04	0.983544	2.2561
'C00534'	'Pyridoxamine'	'C8H12N2O2'	409.012	'.(H2PO4Na)2.H(+)'	16	1	0.00236029	2273	0.512787	1179.51	0.983544	2.45792
'cyclopropane phosphatidylethanolamine (dihexadec-9,10-cyclo-anoyl, n-C16:0 cyclo)'	'cyclopropane phosphatidylethanolamine (dihexadec-9,10-cyclo-anoyl, n-C16:0 cyclo)'	'C39H74N1O8P1'	717.525	'[+1].H(+)'	100	1	0.00121955	3853	-0.320227	813.299	0.979325	0.0401164
'C00129'	'Isopentenyl diphosphate'	'C5H12O7P2'	518.871	'.(H2PO4K)2.H(+)'	6	1	0.00717848	2907	0.764262	2178.6	0.975105	2.31876
'C00213'	'Sarcosine'	'C3H7NO2'	90.0551	'.H(+)'	100	1	-9.75341e-05	110	0.768821	4325.86	0.975105	2.19101
'C00235'	'Dimethylallyl diphosphate'	'C5H12O7P2'	518.871	'.(H2PO4K)2.H(+)'	6	1	0.00717848	2907	0.764262	2178.6	0.975105	2.31876
'C04640'	'2-(Formamido)-N1-(5-phospho-D-ribosyl)acetamidine'	'C8H16N3O8P'	336.055	'.H/Na.H(+)'	54	1	0.00125812	1788	0.296687	679.198	0.974451	1.84984
'C00989'	'gamma-hydroxybutyrate'	'C4H8O3'	127.038	'.H/Na.H(+)'	14	1	-0.00145813	312	0.357141	28304	0.970886	0.0339491
'C02912'	'(R)-Propane-1,2-diol'	'C3H8O2'	99.0433	'.H/Na.H(+)'	12	1	-0.00162399	137	0.196187	4056.42	0.970886	0.0454545
'C01236'	'6-phospho-D-glucono-1,5-lactone'	'C6H11O9P'	498.942	'.(H2PO4Na)2.H(+)'	11	1	-0.00282483	2800	0.291758	655.609	0.970228	1.90555
'C00129'	'Isopentenyl diphosphate'	'C5H12O7P2'	464.948	'.(H2PO4)2NaH.H(+)'	22	1	0.000877983	2607	0.821077	6207.01	0.966667	2.32502
'C00235'	'Dimethylallyl diphosphate'	'C5H12O7P2'	464.948	'.(H2PO4)2NaH.H(+)'	22	1	0.000877983	2607	0.821077	6207.01	0.966667	2.32502
'C03114'	'5,6-Dimethylbenzimidazole'	'C9H10N2'	381.009	'.(H2PO4)2KH.H(+)'	6	2	-0.00751829	2104	-0.024566	324.923	0.966667	2.04853
'C02225'	'2-Methylcitrate'	'C7H10O7'	342.978	'.H2PO4K.H(+)'	12	2	0.00520512	1837	-0.256518	837.484	0.962838	0.060788
'C01103'	'Orotidine 5''-phosphate'	'C10H13N2O11P'	542.926	'.HPO4K2.H(+)'	20	1	-0.00404356	3032	0.298848	1049.39	0.962838	1.85986
'C00802'	'Oxalureate'	'C3H4N2O4'	268.96	'.H2PO4K.H(+)'	18	1	-0.00315	1330	-0.0483907	1065.16	0.962447	0.0547047
'C00479'	'Propanal'	'C3H6O'	276.985	'.(H2PO4)2NaH.H(+)'	30	1	-0.000373738	1389	0.432631	422.752	0.958228	1.85
'C00530'	'Hydroquinone'	'C6H6O2'	284.936	'.HPO4K2.H(+)'	5	1	-0.00293163	1454	0.246992	2638.81	0.958228	1.70234
'C00681'	'1-octadecanoyl-sn-glycerol 3-phosphate'	'C21H43O7P1'	559.228	'.H2PO4Na.H(+)'	5	1	0.0124862	3106	0.829016	479.074	0.958228	1.92109
'C01302'	'1-(2-Carboxyphenylamino)-1-deoxy-D-ribulose 5-phosphate'	'C12H16NO9P'	583.961	'.(H2PO4)2KH.H(+)'	7	1	0.0126806	3236	0.512103	540.124	0.958228	1.91419
'C01102'	'O-Phospho-L-homoserine'	'C4H10NO6P'	335.972	'.H2PO4K.H(+)'	7	1	-0.00744735	1787	0.226413	877.644	0.954392	0.104573
'C01187'	'3-Deoxy-D-manno-2-octulosonate'	'C8H14O8'	381.009	'.HPO4Na2.H(+)'	6	2	0.00806179	2104	-0.024566	324.923	0.954008	0.0561185
'C00296'	'Quinate'	'C7H12O6'	313.031	'.H2PO4Na.H(+)'	30	4	-0.00134716	1639	-0.149555	219.402	0.949789	1.55345
'C00601'	'Phenylacetaldehyde'	'C8H8O'	294.962	'.HPO4K2.H(+)'	7	3	-0.00858285	1520	-0.0359757	1076.4	0.949789	1.96035
'C07838'	'D-Glycero-D-manno-heptose 1-phosphate'	'C7H15O10P'	524.963	'.(H2PO4)2KH.H(+)'	10	4	-0.00575026	2940	0.466788	1090	0.945946	0.109483
'C00129'	'Isopentenyl diphosphate'	'C5H12O7P2'	486.926	'.(H2PO4Na)2.H(+)'	9	1	0.00486126	2734	0.401359	1170.18	0.94557	0.068654
'C00235'	'Dimethylallyl diphosphate'	'C5H12O7P2'	486.926	'.(H2PO4Na)2.H(+)'	9	1	0.00486126	2734	0.401359	1170.18	0.94557	0.068654
'C00514'	'D-Mannonate'	'C6H12O7'	468.939	'.(H2PO4K)2.H(+)'	7	1	-0.0079773	2628	-0.196409	867.427	0.941723	0.114813
'C00681'	'1-tetradec-7-enoyl-sn-glycerol 3-phosphate'	'C17H33O7P1'	517.141	'.H2PO4K.H(+)'	9	2	-0.0050052	2898	0.902434	206.875	0.937131	0.0265043
'C02983'	'N-Methyltryptophan'	'C12H14N2O2'	221.116	'[+2].H(+)'	7	1	0.00355986	993	0.719029	2211.94	0.937131	0.0795485
'C05771'	'1-Aminopropan-2-ol'	'C3H9NO'	76.0754	'.H(+)'	100	1	0.000270211	48	0.636851	541.216	0.937131	0.0914864
'C01165'	'L-Glutamate 5-semialdehyde'	'C5H9NO3'	154.051	'.H/Na.H(+)'	14	1	-0.00336244	517	0.654868	1409.63	0.933277	0.150628
'C03733'	'UDP-D-galacto-1,4-furanose'	'C15H24N2O17P2'	838.939	'.(H2PO4K)2.H(+)'	6	1	-0.0109825	4177	0.696575	377.645	0.933277	0.124332
'C00469'	'Ethanol'	'C2H6O'	69.033	'.H/Na.H(+)'	11	1	-0.00188174	21	0.342497	5039.25	0.929054	1.18697
'C06156'	'D-Glucosamine 1-phosphate'	'C6H14NO8P'	298.007	'.H/K.H(+)'	17	1	0.00217367	1539	0.188656	868.345	0.928692	0.102989
'C00209'	'Oxalate'	'C2H2O4'	324.915	'.(H2PO4)2KH.H(+)'	11	3	-0.00246669	1718	-0.226354	1255.33	0.924473	1.67345
'C00793'	'D-Cysteine'	'C3H7NO2S'	144.008	'.H/Na.H(+)'	28	1	0.000981518	441	0.595288	316.033	0.924473	1.5209
'C01412'	'Butanal'	'C4H8O'	55.0546	'-H2O.H(+)'	10	1	-0.00026445	2	0.640909	1158.81	0.924473	1.70199
'C01468'	'p-Cresol'	'C7H8O'	244.995	'.H2PO4K.H(+)'	16	1	0.00279236	1160	-0.597716	1106.38	0.924473	1.46067
'C04302'	'N-(5-Phospho-D-ribosyl)anthranilate'	'C12H16NO9P'	351.071	'[+1].H(+)'	23	2	-0.00433427	1896	0.344781	214.241	0.920608	0.114399
'C01302'	'1-(2-Carboxyphenylamino)-1-deoxy-D-ribulose 5-phosphate'	'C12H16NO9P'	351.071	'[+1].H(+)'	23	2	-0.00433427	1896	0.344781	214.241	0.920253	0.114399
'C02983'	'N-Methyltryptophan'	'C12H14N2O2'	241.089	'.H/Na.H(+)'	14	1	0.00579044	1132	0.725796	3943.44	0.920253	0.0753432
'C02983'	'N-Methyltryptophan'	'C12H14N2O2'	241.089	'.Na(+)'	11	2	0.00578744	1132	0.725796	3943.44	0.920253	0.0753432
'C03492'	'D-4''-Phosphopantothenate'	'C9H18NO8P'	256.095	'-CO2.H(+)'	13	3	-0.000549642	1237	0.0923915	2257.9	0.920253	0.0740029
'C04236'	'3-Carboxy-4-methyl-2-oxopentanoate'	'C7H10O5'	176.065	'[+1].H(+)'	6	3	-0.00202825	666	0.466448	11494.4	0.920253	0.087774
'cyclopropane phosphatidylethanolamine (dihexadec-9,10-cyclo-anoyl, n-C16:0 cyclo)'	'cyclopropane phosphatidylethanolamine (dihexadec-9,10-cyclo-anoyl, n-C16:0 cyclo)'	'C39H74N1O8P1'	716.521	'.H(+)'	100	1	0.0012633	3850	-0.152244	1978.29	0.920253	0.0721732
'6-hydroxymethyl-dihydropterin pyrophosphate'	'6-hydroxymethyl-dihydropterin pyrophosphate'	'C7H11N5O8P2'	529.914	'.HPO4K2.H(+)'	9	1	-0.00967642	2967	0.616335	1021.47	0.916034	1.71337
'C00514'	'D-Mannonate'	'C6H12O7'	333.012	'.H2PO4K.H(+)'	6	1	-0.0139221	1768	-0.42572	735.891	0.912162	1.26455
'C00479'	'Propanal'	'C3H6O'	59.0492	'.H(+)'	100	1	-9.31158e-05	7	0.039514	925.11	0.911814	0.108069
'C00612'	'N1-Acetylspermidine'	'C9H21N3O'	190.182	'[+2].H(+)'	62	1	0.000816349	779	-0.203152	1717.48	0.911814	0.0662755
'C01029'	'N8-Acetylspermidine'	'C9H21N3O'	190.182	'[+2].H(+)'	62	1	0.000816349	779	-0.203152	1717.48	0.911814	0.0662755
'C01412'	'Butanal'	'C4H8O'	73.0645	'.H(+)'	100	1	0.000266407	37	-0.517088	399.963	0.911814	0.104462
'C04575'	'2,3-Dioxo-L-gulonate'	'C6H8O7'	230.989	'.H/K.H(+)'	13	1	0.00148555	1067	-0.0124225	630.686	0.911814	0.092056
'C03114'	'5,6-Dimethylbenzimidazole'	'C9H10N2'	320.977	'.HPO4K2.H(+)'	14	5	0.00355281	1690	0.555026	652.084	0.907595	1.67243
'C01721'	'L-fuculose'	'C6H12O5'	404.998	'.(H2PO4Na)2.H(+)'	9	2	-0.00453721	2256	0.366667	1240.06	0.903716	0.202605
'C01909'	'Dethiobiotin'	'C10H18N2O3'	197.128	'-H2O.H(+)'	10	1	0.000458294	821	0.543684	9049.44	0.903716	0.113579
'C00213'	'Sarcosine'	'C3H7NO2'	72.0445	'-H2O.H(+)'	10	1	8.45815e-06	31	0.745944	1583.63	0.899156	1.63917
'C01302'	'1-(2-Carboxyphenylamino)-1-deoxy-D-ribulose 5-phosphate'	'C12H16NO9P'	350.069	'.H(+)'	55	1	-0.00555751	1888	0.880106	512.633	0.899156	0.790289
'C03492'	'D-4''-Phosphopantothenate'	'C9H18NO8P'	300.088	'.H(+)'	99	1	-0.00413346	1554	0.714019	1217.39	0.899156	1.51383
'C04462'	'N-Succinyl-2-L-amino-6-oxoheptanedioate'	'C11H15NO8'	410.04	'.H2PO4Na.H(+)'	9	1	0.00538571	2281	0.601431	782.534	0.894937	0.11984
'C00209'	'Oxalate'	'C2H2O4'	362.869	'.(H2PO4K)2.H(+)'	41	1	-0.00110043	1976	-0.341479	2601.7	0.890717	1.54917
'cyclopropane phosphatidylethanolamine (dihexadec-9,10-cyclo-anoyl, n-C16:0 cyclo)'	'cyclopropane phosphatidylethanolamine (dihexadec-9,10-cyclo-anoyl, n-C16:0 cyclo)'	'C39H74N1O8P1'	890.432	'.HPO4K2.H(+)'	5	1	-0.0208353	4261	0.797716	358.625	0.890717	1.46706
'C02876'	'Propanoyl phosphate'	'C3H7O5P'	155.011	'.H(+)'	100	1	-0.00102107	523	-0.174292	818.037	0.886824	1.03415
'C00178'	'Thymine'	'C5H6N2O2'	344.99	'.(H2PO4)2NaH.H(+)'	6	2	-0.0037752	1852	0.776814	5831.31	0.886498	0.132053
'C04133'	'N-Acetyl-L-glutamyl 5-phosphate'	'C7H12NO8P'	487.982	'.(H2PO4)2NaH.H(+)'	6	1	-0.0085721	2741	0.699105	1395.19	0.882601	0.231296
'C00129'	'Isopentenyl diphosphate'	'C5H12O7P2'	284.97	'.H/K.H(+)'	13	1	-0.000974885	1455	0.644415	4556.08	0.882278	1.43088
'C00235'	'Dimethylallyl diphosphate'	'C5H12O7P2'	284.97	'.H/K.H(+)'	13	1	-0.000974885	1455	0.644415	4556.08	0.882278	1.43088
'C11838'	'4,5-dihydroxy-2,3-pentanedione'	'C5H8O4'	253.008	'.H2PO4Na.H(+)'	15	8	0.000400546	1213	0.580311	1209.46	0.882278	1.26693
'Glycerophosphoserine'	'Glycerophosphoserine'	'C6H14NO8P'	261.054	'[+1].H(+)'	9	1	0.00282905	1272	-0.58727	11860.5	0.880186	0.57302
'C00680'	'meso-2,6-Diaminoheptanedioate'	'C7H14N2O4'	229.056	'.H/K.H(+)'	12	1	0.00301054	1051	-0.0165593	870.769	0.878378	0.228544
'C01097'	'D-Tagatose 6-phosphate'	'C6H13O9P'	500.962	'.(H2PO4Na)2.H(+)'	8	1	-0.00706573	2811	0.286161	836.286	0.878378	0.209118
'C03451'	'(R)-S-Lactoylglutathione'	'C13H21N3O8S'	380.113	'.H(+)'	100	1	-0.00101729	2096	0.68303	3370.44	0.874155	1.64025
'C01097'	'D-Tagatose 6-phosphate'	'C6H13O9P'	381.009	'.H2PO4Na.H(+)'	5	4	-0.013029	2104	-0.024566	324.923	0.874155	1.0365
'C02876'	'Propanoyl phosphate'	'C3H7O5P'	111.021	'-CO2.H(+)'	10	1	-0.000420929	206	-0.520687	3743.79	0.874155	0.931001
'C07836'	'D-Glycero-D-manno-heptose 7-phosphate'	'C7H15O10P'	524.963	'.(H2PO4)2KH.H(+)'	10	4	-0.00575026	2940	0.466788	1090	0.874155	0.19413
'5''-deoxyribose'	'5''-deoxyribose'	'C5H10O4'	135.066	'.H(+)'	100	1	-0.00112201	379	0.14973	707.884	0.87384	1.23378
'1,6-anhydrous-N-Acetylmuramyl-tripeptide'	'1,6-anhydrous-N-Acetylmuramyl-tripeptide'	'C26H41N5O14'	649.278	'[+1].H(+)'	49	1	-0.00246401	3565	0.535304	1023.34	0.871654	1.02721
'C03082'	'4-Phospho-L-aspartate'	'C4H8NO7P'	447.918	'.(H2PO4)2KH.H(+)'	11	1	0.00315123	2515	0.64041	1558.78	0.870245	0.228796
'C02107'	'D-tartrate'	'C4H6O6'	151.028	'.H(+)'	39	1	-0.00407097	497	-0.323386	1374.89	0.869932	0.173354
'C05925'	'Dihydroneopterin monophosphate'	'C9H14N5O7P'	569.975	'.(H2PO4)2KH.H(+)'	12	6	0.00519655	3164	0.603657	744.406	0.869932	0.280379
'C00942'	'3'',5''-Cyclic GMP'	'C10H12N5O7P'	384.01	'.H/K.H(+)'	10	2	0.000457041	2125	0.805855	1095.31	0.86962	0.125928
'C11145'	'methanesulfonate'	'CH4O3S'	238.935	'.HPO4Na2.H(+)'	19	1	0.00129445	1113	0.124598	1311.44	0.865799	1.70983
'C01909'	'Dethiobiotin'	'C10H18N2O3'	357.078	'.HPO4Na2.H(+)'	15	2	0.00220591	1935	0.681725	122.69	0.865709	0.130364
'C00246'	'Butyrate (n-C4:0)'	'C4H8O2'	89.0596	'.H(+)'	100	1	0.000144046	101	-0.237456	1129.5	0.861792	0.216449
'C02631'	'2-Isopropylmaleate'	'C7H10O4'	332.954	'.HPO4K2.H(+)'	42	1	-0.000317035	1767	-0.599275	914.325	0.861486	0.210689
'C07836'	'D-Glycero-D-manno-heptose 7-phosphate'	'C7H15O10P'	530.959	'.(H2PO4Na)2.H(+)'	9	3	0.00585652	2974	0.14361	556.989	0.861486	0.198138
'C00887'	'Nitrous oxide'	'N2O'	316.876	'.(H2PO4K)2.H(+)'	8	1	-0.00184642	1664	-0.0089657	15075.7	0.861486	1.10796
'C04593'	'methylisocitrate'	'C7H10O7'	446.962	'.(H2PO4Na)2.H(+)'	5	1	0.00600616	2509	-0.00920065	1271.19	0.861486	1.01035
'C00957'	'Mercaptopyruvate'	'C3H4O3S'	294.884	'.HPO4K2.H(+)'	50	1	0.000525484	1518	-0.00269971	9862.14	0.861181	0.133066
'C01412'	'Butanal'	'C4H8O'	215.007	'.HPO4Na2.H(+)'	18	2	-0.00158784	944	0.843251	6492.67	0.861181	0.157706
'C01100'	'L-Histidinol phosphate'	'C6H12N3O4P'	222.058	'.H(+)'	39	1	0.00601012	999	0.485962	945.802	0.857264	0.195361
'C03451'	'(R)-S-Lactoylglutathione'	'C13H21N3O8S'	418.069	'.H/K.H(+)'	14	1	-0.00118278	2333	0.748744	844.405	0.857264	1.4088
'C03451'	'(R)-S-Lactoylglutathione'	'C13H21N3O8S'	418.069	'.K(+)'	7	2	-0.00118278	2333	0.748744	844.405	0.857264	1.4088
'C05925'	'Dihydroneopterin monophosphate'	'C9H14N5O7P'	607.936	'.(H2PO4K)2.H(+)'	48	1	0.000339427	3363	0.720142	831.743	0.857264	1.21643
'C00680'	'meso-2,6-Diaminoheptanedioate'	'C7H14N2O4'	147.113	'-CO2.H(+)'	6	2	0.000114601	470	-0.25738	118503	0.853041	0.207904
'C00887'	'Nitrous oxide'	'N2O'	164.969	'.H2PO4Na.H(+)'	6	1	-0.00231524	584	-0.181463	7951.55	0.853041	0.736286
'C03657'	'1,4-Dihydroxy-2-naphthoate'	'C11H8O4'	325.013	'.H2PO4Na.H(+)'	12	1	-0.00418371	1719	0.821224	1838.53	0.853041	1.0127
'1,6-anhydrous-N-Acetylmuramate'	'1,6-anhydrous-N-Acetylmuramate'	'C11H17NO7'	298.096	'.H/Na.H(+)'	8	2	-0.00657425	1540	0.805577	3229.69	0.849112	0.83821
'C00153'	'Nicotinamide'	'C6H6N2O'	123.055	'.H(+)'	100	1	0.000342	288	-0.501046	17437.5	0.848523	1.16159
'C00725'	'Lipoate'	'C8H14O2S2'	327.009	'.H2PO4Na.H(+)'	52	1	0.000897406	1732	-0.304503	1617.78	0.848523	1.32405
'C16565'	'N-3-aminopropyl-1,5-diaminopentane'	'C8H21N3'	400.099	'.(H2PO4Na)2.H(+)'	44	1	-0.000923084	2225	0.803933	958.728	0.848523	1.3733
'C00179'	'Agmatine'	'C5H14N4'	402.999	'.(H2PO4K)2.H(+)'	5	1	-0.00441769	2246	0.679947	2066.17	0.844886	0.273086
'C00246'	'Butyrate (n-C4:0)'	'C4H8O2'	71.0492	'-H2O.H(+)'	10	1	3.22793e-05	27	0.150671	1299.24	0.844886	0.292617
'C05775'	'N1-(alpha-D-ribosyl)-5,6-dimethylbenzimidazole'	'C14H18N2O4'	399.091	'.H2PO4Na.H(+)'	17	1	0.00188278	2217	0.888067	4296.5	0.844595	1.24658
'C07838'	'D-Glycero-D-manno-heptose 1-phosphate'	'C7H15O10P'	530.959	'.(H2PO4Na)2.H(+)'	9	3	0.00585652	2974	0.14361	556.989	0.844595	0.242001
'C15699'	'gamma-glutamyl-putrescine'	'C9H19O3N3'	338.109	'.H2PO4Na.H(+)'	26	1	-0.000600322	1801	0.802584	1022.22	0.844595	0.119402
'C00445'	'5,10-Methenyltetrahydrofolate'	'C20H22N7O6'	457.166	'.H(+)'	69	1	0.0044362	2570	0.66399	498.908	0.844595	0.294469
'C03589'	'4-Hydroxy-2-oxopentanoate'	'C5H8O4'	274.993	'.HPO4Na2.H(+)'	9	2	-0.00261609	1372	0.655902	974.168	0.844595	0.982186
'C00330'	'Deoxyguanosine'	'C10H13N5O4'	269.108	'[+1].H(+)'	64	1	-0.000587721	1333	0.880155	20506	0.84435	1.28885
'C00612'	'N1-Acetylspermidine'	'C9H21N3O'	308.146	'.H2PO4Na.H(+)'	5	1	-0.0116858	1608	0.721568	2133.44	0.844304	0.182588
'C01029'	'N8-Acetylspermidine'	'C9H21N3O'	308.146	'.H2PO4Na.H(+)'	5	1	-0.0116858	1608	0.721568	2133.44	0.844304	0.182588
'C09306'	'sulfur dioxide'	'O2S'	298.877	'.(H2PO4)2KH.H(+)'	14	1	0.00142141	1545	-0.539098	476.16	0.844304	0.171157
'C11453'	'2-C-methyl-D-erythritol 2,4-cyclodiphosphate'	'C5H12O9P2'	512.914	'.(H2PO4)2KH.H(+)'	48	1	-0.00117628	2879	0.20592	1579.1	0.844304	0.187083
'C00416'	'1,2-ditetradec-7-enoyl-sn-glycerol 3-phosphate'	'C31H57O8P1'	709.344	'.H2PO4Na.H(+)'	72	1	0.00131713	3819	0.702868	608.659	0.843477	0.892908
'C00641'	'1,2-Diacyl-sn-glycerol (dihexadec-9-enoyl, n-C16:1)'	'C35H64O5'	701.408	'.H2PO4K.H(+)'	7	1	0.00710925	3795	-0.0136845	1113.77	0.840372	0.876047
'C04494'	'Guanosine 3''-diphosphate 5''-triphosphate'	'C10H18N5O20P5'	803.877	'.H2PO4Na.H(+)'	7	1	0.0124688	4106	0.792301	867.446	0.840372	0.345974
'C15699'	'gamma-glutamyl-putrescine'	'C9H19O3N3'	354.084	'.H2PO4K.H(+)'	46	2	-0.00150059	1914	0.761069	1203.04	0.840372	0.336462
'C01888'	'Aminoacetone'	'C3H7NO'	57.0333	'-NH3.H(+)'	8	1	0.000158312	5	0.147686	1516.63	0.840084	1.30081
'C11514'	'E-3-carboxy-2-pentenedioate 6-methyl ester'	'C7H8O6'	428.952	'.(H2PO4Na)2.H(+)'	5	1	0.00497581	2401	0.353314	4292.43	0.840084	1.23911
'C00212'	'Adenosine'	'C10H13N5O4'	269.108	'[+1].H(+)'	64	1	-0.000587721	1333	0.880155	20506	0.836968	1.25303
'1,6-anhydrous-N-Acetylmuramate'	'1,6-anhydrous-N-Acetylmuramate'	'C11H17NO7'	276.109	'.H(+)'	100	1	-0.00139624	1382	0.468722	1386.64	0.836433	0.155659
'C00817'	'D-Altronate'	'C6H12O7'	333.012	'.H2PO4K.H(+)'	6	1	-0.0139221	1768	-0.42572	735.891	0.836149	0.281693
'C05730'	'Glutathionylspermidine'	'C17H34N6O5S'	435.24	'.H(+)'	100	1	-0.00120236	2442	0.450594	2119	0.835865	0.0824046
'C11811'	'1-hydroxy-2-methyl-2-(E)-butenyl 4-diphosphate'	'C5H12O8P2'	244.995	'-H2O.H(+)'	11	2	0.00274308	1160	-0.597716	1106.38	0.835865	0.157113
'C00212'	'Adenosine'	'C10H13N5O4'	268.105	'.H(+)'	100	1	-0.000479235	1323	0.891132	147222	0.834545	1.29757
'C01672'	'1,5-Diaminopentane'	'C5H14N2'	104.126	'[+1].H(+)'	60	1	0.000257536	169	0.709004	2606.02	0.832487	0.542272
'C03722'	'Quinolinate'	'C7H5NO4'	191.014	'[+1].Na(+)'	11	2	0.000863695	782	0.00487305	2752.61	0.831926	0.892007
'C04778'	'N1-(5-Phospho-alpha-D-ribosyl)-5,6-dimethylbenzimidazole'	'C14H19N2O7P'	360.109	'[+1].H(+)'	30	2	-0.00503974	1956	0.563981	278.49	0.831926	0.119616
'C05932'	'N2-Succinyl-L-glutamate 5-semialdehyde'	'C9H13NO6'	472.001	'.(H2PO4Na)2.H(+)'	26	3	-0.00150924	2646	0.719665	1153.43	0.831926	0.847445
'C01449'	'7-aminomethyl-7-deazaguanine'	'C7H9N5O'	163.06	'-NH3.H(+)'	6	4	0.00136699	576	0.601502	11141.5	0.831646	1.20155
'C01449'	'7-aminomethyl-7-deazaguanine'	'C7H9N5O'	180.087	'.H(+)'	100	1	0.0005102	689	0.876849	25424.2	0.831646	1.01119
'C00052'	'UDPgalactose'	'C15H24N2O17P2'	838.939	'.(H2PO4K)2.H(+)'	6	1	-0.0109825	4177	0.696575	377.645	0.830797	0.444033
'C00644'	'D-Mannitol 1-phosphate'	'C6H15O9P'	285.035	'.Na(+)'	37	1	2.92625e-05	1456	0.791785	2796.7	0.830372	1.29453
'C00644'	'D-Mannitol 1-phosphate'	'C6H15O9P'	285.035	'.H/Na.H(+)'	37	1	3.22625e-05	1456	0.791785	2796.7	0.830372	1.29453
'C00575'	'cAMP'	'C10H12N5O6P'	472.001	'.HPO4Na2.H(+)'	39	1	-0.000168626	2646	0.719665	1153.43	0.827703	0.847445
'C02876'	'Propanoyl phosphate'	'C3H7O5P'	157.016	'[+2].H(+)'	15	1	0.00150019	539	0.29229	2627.54	0.827703	0.832486
'C04593'	'methylisocitrate'	'C7H10O7'	342.978	'.H2PO4K.H(+)'	12	2	0.00520512	1837	-0.256518	837.484	0.827703	0.371944
'C00534'	'Pyridoxamine'	'C8H12N2O2'	169.095	'.H(+)'	51	1	0.00228974	616	0.0830319	25036.8	0.827426	0.139413
'C05649'	'6,7-Dihydropteridine'	'C6H6N4'	157.045	'.H/Na.H(+)'	11	5	0.00304506	540	0.581135	3177.04	0.827426	0.175484
'C11838'	'4,5-dihydroxy-2,3-pentanedione'	'C5H8O4'	306.943	'.HPO4K2.H(+)'	7	1	-0.0050001	1598	0.376738	837.477	0.827426	0.178604
'C16519'	'2-succinyl-5-enolpyruvyl-6-hydroxy-3-cyclohexene-1-carboxylate'	'C14H16O9'	329.088	'.H(+)'	100	1	-0.000869616	1746	0.0633452	315.515	0.82348	0.360927
'C01468'	'p-Cresol'	'C7H8O'	380.93	'.(H2PO4K)2.H(+)'	34	1	0.000116163	2102	-0.0918323	491.541	0.823207	1.24844
'C04593'	'methylisocitrate'	'C7H10O7'	348.989	'.HPO4Na2.H(+)'	16	1	0.00168143	1882	-0.41295	925.56	0.822424	0.849541
'C16699'	'2(alpha-D-Mannosyl-6-phosphate)-D-glycerate'	'C9H17O12P'	582.959	'.(H2PO4)2KH.H(+)'	11	1	0.00393993	3230	0.503696	974.376	0.819797	0.998998
'C04171'	'2,3-Dihydro-2,3-dihydroxybenzoate'	'C7H8O4'	195.006	'.H/K.H(+)'	33	1	-0.00047229	809	0.293055	1218.9	0.819257	0.273359
'C01449'	'7-aminomethyl-7-deazaguanine'	'C7H9N5O'	218.043	'.H/K.H(+)'	19	1	0.000958379	966	0.267488	1122.7	0.818987	0.12124
'C01449'	'7-aminomethyl-7-deazaguanine'	'C7H9N5O'	218.043	'.K(+)'	9	3	0.000958379	966	0.267488	1122.7	0.818987	0.12124
'C02130'	'Acetyl-maltose'	'C14H24O12'	386.131	'[+1].H(+)'	6	2	0.00661968	2141	0.698951	1385.29	0.818987	0.234251
'C02912'	'(R)-Propane-1,2-diol'	'C3H8O2'	250.952	'.HPO4K2.H(+)'	7	1	-0.00399753	1198	-0.565552	2219.63	0.818987	0.181121
'C00522'	'(R)-Pantoate'	'C6H12O4'	171.061	'.H/Na.H(+)'	22	1	0.00168188	627	0.761437	3710.89	0.818118	1.04923
'C00330'	'Deoxyguanosine'	'C10H13N5O4'	268.105	'.H(+)'	100	1	-0.000479235	1323	0.891132	147222	0.816102	1.13457
'3-Aminoacrylate'	'3-Aminoacrylate'	'C3H5NO2'	88.0387	'.H(+)'	100	1	0.000597327	95	0.532369	1684.54	0.815034	1.24342
'C03415'	'N2-Succinyl-L-ornithine'	'C9H16N2O5'	257.101	'[+2].Na(+)'	10	1	0.000895229	1244	0.336292	9541.83	0.815034	0.31824
'C04272'	'(R)-2,3-Dihydroxy-3-methylbutanoate'	'C5H10O4'	157.045	'.H/Na.H(+)'	20	2	0.00170765	540	0.581135	3177.04	0.815034	0.321408
'C04272'	'(R)-2,3-Dihydroxy-3-methylbutanoate'	'C5H10O4'	157.045	'.Na(+)'	7	6	0.00170465	540	0.581135	3177.04	0.815034	0.321408
'C04302'	'N-(5-Phospho-D-ribosyl)anthranilate'	'C12H16NO9P'	583.961	'.(H2PO4)2KH.H(+)'	7	1	0.0126806	3236	0.512103	540.124	0.815034	0.888624
'C06156'	'D-Glucosamine 1-phosphate'	'C6H14NO8P'	433.941	'.HPO4K2.H(+)'	67	1	0.000877307	2435	0.393643	1018.26	0.814768	1.31166
'ferroxamine minus Fe(3)'	'ferroxamine minus Fe(3)'	'C25H48N6O8'	681.326	'.H2PO4Na.H(+)'	13	1	-0.0068471	3709	0.789681	1975.4	0.814768	1.11659
'C00067'	'Formaldehyde'	'CH2O'	270.937	'.(H2PO4Na)2.H(+)'	17	1	-0.00117389	1343	0.149975	1212.18	0.810811	0.670719
'C15996'	'7-cyano-7-carbaguanine'	'C7H5N5O'	198.037	'.H/Na.H(+)'	16	1	0.0012264	824	0.816897	4386.64	0.810811	0.816932
'C01412'	'Butanal'	'C4H8O'	111.021	'.H/K.H(+)'	10	1	-0.000306005	206	-0.520687	3743.79	0.810549	0.160065
'C01412'	'Butanal'	'C4H8O'	111.021	'.K(+)'	5	3	-0.000306005	206	-0.520687	3743.79	0.810549	0.160065
'C01468'	'p-Cresol'	'C7H8O'	109.064	'.H(+)'	100	1	0.000696878	198	0.103078	1388.85	0.810549	0.208031
'C01468'	'p-Cresol'	'C7H8O'	282.956	'.HPO4K2.H(+)'	14	1	-0.00258924	1437	0.58566	304.735	0.810549	0.140573
'C00855'	'D-Methionine'	'C5H11NO2S'	151.061	'[+1].H(+)'	61	9	0.000219385	498	0.788019	3173.54	0.809665	0.951527
'C05519'	'L-Allo-threonine'	'C4H9NO3'	240.031	'.H2PO4Na.H(+)'	7	1	-0.00661554	1121	-0.236868	752.315	0.809665	1.41381
'C00479'	'Propanal'	'C3H6O'	61.0564	'[+2].H(+)'	40	1	-0.000528673	16	0.712469	163.259	0.806329	0.999978
'C03089'	'5-Methylthio-D-ribose'	'C6H12O4S'	452.923	'.(H2PO4K)2.H(+)'	8	1	-0.0042991	2541	0.331515	1653.09	0.806329	1.08025
'C00224'	'Adenosine 5''-phosphosulfate'	'C10H14N5O10PS'	569.975	'.HPO4Na2.H(+)'	9	7	-0.00687759	3164	0.603657	744.406	0.805438	0.368559
'C05973'	'2-Acyl-sn-glycero-3-phosphoethanolamine (n-C16:0)'	'C21H44NO7P1'	492.249	'.H/K.H(+)'	35	1	-0.000169019	2767	0.735758	2079.14	0.805438	0.287557
'C00212'	'Adenosine'	'C10H13N5O4'	290.086	'.Na(+)'	20	2	4.92422e-05	1490	0.412464	8565.88	0.805162	1.17114
'C00212'	'Adenosine'	'C10H13N5O4'	290.086	'.H/Na.H(+)'	20	2	5.22422e-05	1490	0.412464	8565.88	0.805162	1.17114
'C01530'	'octadecanoate (n-C18:0)'	'C18H36O2'	285.279	'.H(+)'	100	1	-0.000677227	1459	-0.119433	1020.6	0.804992	1.00769
'C04302'	'N-(5-Phospho-D-ribosyl)anthranilate'	'C12H16NO9P'	485.997	'.H2PO4K.H(+)'	70	1	-0.00112507	2727	0.170018	688.426	0.802365	1.11784
'C00681'	'1-hexadec-9-enoyl-sn-glycerol 3-phosphate'	'C19H37O7P1'	409.22	'.H(+)'	36	1	0.0153152	2276	0.795002	2248.6	0.80211	0.224929
'C06156'	'D-Glucosamine 1-phosphate'	'C6H14NO8P'	261.054	'[+1].H(+)'	9	1	0.00282905	1272	-0.58727	11860.5	0.80211	0.073891
'C00212'	'Adenosine'	'C10H13N5O4'	270.112	'[+2].H(+)'	69	1	-0.00117778	1337	0.818908	3744.49	0.800315	0.866604
'C00704'	'Superoxide anion'	'O2'	174.938	'.HPO4Na2.H(+)'	10	1	-0.000177291	654	-0.0903684	16186.5	0.798394	0.689736
'C00337'	'(S)-Dihydroorotate'	'C5H6N2O4'	181.02	'.H/Na.H(+)'	26	1	0.0023485	695	0.733992	2277.83	0.798142	0.849795
'C00641'	'1,2-Diacyl-sn-glycerol (didodecanoyl, n-C12:0)'	'C27H52O5'	495.347	'.H/K.H(+)'	22	1	-0.00196984	2783	0.726294	400.857	0.798142	0.764786
'C04593'	'methylisocitrate'	'C7H10O7'	208.056	'[+1].H(+)'	59	2	-0.002625	902	0.0522991	1553.39	0.798142	1.09896
'C11453'	'2-C-methyl-D-erythritol 2,4-cyclodiphosphate'	'C5H12O9P2'	550.856	'.(H2PO4K)2.H(+)'	5	1	0.0124686	3070	0.175373	1032.74	0.79789	1.22545
'C00330'	'Deoxyguanosine'	'C10H13N5O4'	270.112	'[+2].H(+)'	69	1	-0.00117778	1337	0.818908	3744.49	0.79774	0.866604
'C00636'	'D-Mannose 1-phosphate'	'C6H13O9P'	381.009	'.H2PO4Na.H(+)'	5	4	-0.013029	2104	-0.024566	324.923	0.796985	0.308285
'C03082'	'4-Phospho-L-aspartate'	'C4H8NO7P'	349.941	'.H2PO4K.H(+)'	12	1	0.00292995	1886	0.451931	2039.76	0.796985	0.0928824
'C03589'	'4-Hydroxy-2-oxopentanoate'	'C5H8O4'	253.008	'.H2PO4Na.H(+)'	15	8	0.000400546	1213	0.580311	1209.46	0.793919	0.32046
'C15700'	'gamma-glutamyl-gamma-butyraldehyde'	'C9H16O4N2'	353.046	'.H2PO4K.H(+)'	7	3	0.00542736	1909	0.627412	523.61	0.793919	0.362539
'C15767'	'gamma-glutamyl-gamma aminobutyric acid'	'C9H16O5N2'	255.096	'.H/Na.H(+)'	57	1	-0.000452952	1230	0.532627	3836.36	0.793919	0.265175
'C06056'	'4-Hydroxy-L-threonine'	'C4H9NO4'	137.063	'[+1].H(+)'	24	1	0.000879092	396	0.800947	10798.2	0.793671	0.206896
'C00680'	'meso-2,6-Diaminoheptanedioate'	'C7H14N2O4'	409.032	'.(H2PO4)2NaH.H(+)'	10	3	0.00636619	2274	0.2791	519.121	0.789696	0.931734
'C00880'	'D-Galactonate'	'C6H12O7'	468.939	'.(H2PO4K)2.H(+)'	7	1	-0.0079773	2628	-0.196409	867.427	0.789696	0.360352
'C01083'	'Trehalose'	'C12H22O11'	345.134	'[+2].H(+)'	8	1	-0.00340441	1854	0.0568442	558.123	0.789696	0.34508
'C05932'	'N2-Succinyl-L-glutamate 5-semialdehyde'	'C9H13NO6'	352.044	'.H2PO4Na.H(+)'	7	5	-0.00350743	1902	0.851365	3855.7	0.789696	0.936743
'C07838'	'D-Glycero-D-manno-heptose 1-phosphate'	'C7H15O10P'	411.02	'.H2PO4Na.H(+)'	5	2	-0.0136915	2288	-0.0351357	660.903	0.789696	0.361552
'C00178'	'Thymine'	'C5H6N2O2'	366.97	'.(H2PO4Na)2.H(+)'	13	4	-0.00231568	2003	-0.0357407	1079.6	0.789451	0.923874
'C00250'	'Pyridoxal'	'C8H9NO3'	288.014	'.H2PO4Na.H(+)'	6	1	0.00987832	1472	0.304732	822.016	0.787892	0.301211
'C00475'	'Cytidine'	'C9H13N3O5'	266.075	'.H/Na.H(+)'	37	1	-8.935e-05	1306	0.585451	11999.4	0.786699	0.870723
'C00475'	'Cytidine'	'C9H13N3O5'	266.075	'.Na(+)'	34	2	-9.235e-05	1306	0.585451	11999.4	0.786699	0.870723
'C05382'	'Sedoheptulose 7-phosphate'	'C7H15O10P'	524.963	'.(H2PO4)2KH.H(+)'	10	4	-0.00575026	2940	0.466788	1090	0.786441	1.78642
'C00568'	'4-Aminobenzoate'	'C7H7NO2'	377.971	'.(H2PO4Na)2.H(+)'	20	1	0.00140375	2085	0.338356	1333.44	0.785473	1.13225
'C02225'	'2-Methylcitrate'	'C7H10O7'	348.989	'.HPO4Na2.H(+)'	16	1	0.00168143	1882	-0.41295	925.56	0.785473	0.443855
'C06054'	'2-Oxo-3-hydroxy-4-phosphobutanoate'	'C4H7O8P'	486.864	'.(H2PO4K)2.H(+)'	10	1	-0.00327571	2733	-0.289212	1303.94	0.785473	0.362783
'C00534'	'Pyridoxamine'	'C8H12N2O2'	289.05	'.H2PO4Na.H(+)'	5	2	0.00559593	1481	0.373309	3842.35	0.785232	0.190996
'C00534'	'Pyridoxamine'	'C8H12N2O2'	305.022	'.H2PO4K.H(+)'	5	2	0.00780642	1586	0.0548913	2830.82	0.785232	0.226843
'C00601'	'Phenylacetaldehyde'	'C8H8O'	121.063	'.H(+)'	57	1	0.00174568	273	0.675687	2796.32	0.785232	0.26443
'C00681'	'1-hexadecanoyl-sn-glycerol 3-phosphate'	'C19H39O7P1'	411.26	'.H(+)'	41	1	-0.00987597	2291	0.853957	3418.17	0.785232	0.242168
'C01508'	'L-Lyxose'	'C5H10O5'	173.043	'.Na(+)'	20	2	-0.000531652	643	0.896949	10665.6	0.785232	0.16171
'C01508'	'L-Lyxose'	'C5H10O5'	173.043	'.H/Na.H(+)'	20	2	-0.000528652	643	0.896949	10665.6	0.785232	0.16171
'C05650'	'5,6,7,8-tetrahydropteridine'	'C6H8N4'	175.039	'.H/K.H(+)'	15	1	-0.00110208	657	0.194568	3437.66	0.785232	0.247192
'C01146'	'2-Hydroxy-3-oxopropanoate'	'C3H4O4'	278.911	'.HPO4K2.H(+)'	9	1	-0.00420633	1406	-0.0211133	12358.7	0.784505	0.250443
'C00189'	'Ethanolamine'	'C2H7NO'	84.0444	'.H/Na.H(+)'	8	1	-0.00245941	63	0.732218	8162.68	0.781488	1.54035
'C00641'	'1,2-Diacyl-sn-glycerol (didodecanoyl, n-C12:0)'	'C27H52O5'	593.326	'.H2PO4K.H(+)'	15	1	-0.00476194	3293	0.735421	1370.4	0.78125	0.668254
'C00671'	'(S)-3-Methyl-2-oxopentanoate'	'C6H10O3'	267.012	'.H2PO4K.H(+)'	7	1	-0.00877891	1314	-0.357218	331.991	0.78125	0.259466
'C01302'	'1-(2-Carboxyphenylamino)-1-deoxy-D-ribulose 5-phosphate'	'C12H16NO9P'	485.997	'.H2PO4K.H(+)'	70	1	-0.00112507	2727	0.170018	688.426	0.781013	1.11784
'C01449'	'7-aminomethyl-7-deazaguanine'	'C7H9N5O'	181.092	'[+1].H(+)'	84	1	-0.000465132	697	0.827508	6854.38	0.781013	1.0445
'C01101'	'L-Ribulose 5-phosphate'	'C5H11O8P'	404.911	'.HPO4K2.H(+)'	23	1	0.00370691	2255	0.490492	864.768	0.780079	0.0905812
'C05402'	'Melibiose'	'C12H22O11'	365.107	'.H/Na.H(+)'	23	1	-0.00160305	1989	0.75407	1485.56	0.780079	0.112413
'Ureidoacrylate peracid'	'Ureidoacrylate peracid'	'C4H6N2O4'	320.938	'.HPO4K2.H(+)'	6	1	-0.00927921	1689	0.438524	991.619	0.780079	0.335335
'C05973'	'2-Acyl-sn-glycero-3-phosphoethanolamine (n-C16:1)'	'C21H42NO7P1'	490.232	'.H/K.H(+)'	37	1	0.00104409	2752	0.781951	2467.6	0.77867	1.17571
'C05973'	'2-Acyl-sn-glycero-3-phosphoethanolamine (n-C16:1)'	'C21H42NO7P1'	490.232	'.K(+)'	18	3	0.00104409	2752	0.781951	2467.6	0.77867	1.17571
'C00179'	'Agmatine'	'C5H14N4'	267.062	'.H2PO4K.H(+)'	28	1	0.000324399	1315	0.9272	13459.4	0.777261	0.388088
'C00575'	'cAMP'	'C10H12N5O6P'	569.975	'.(H2PO4Na)2.H(+)'	24	1	0.00263487	3164	0.603657	744.406	0.777027	0.722984
'C01181'	'gamma-butyrobetaine'	'C7H15NO2'	386.03	'.(H2PO4Na)2.H(+)'	5	5	0.00511798	2140	0.660526	1738.51	0.777027	0.827616
'C03090'	'5-Phospho-beta-D-ribosylamine'	'C5H12NO7P'	447.986	'.(H2PO4)2NaH.H(+)'	6	2	-0.0075432	2516	0.652336	993.219	0.777027	0.672242
'C01508'	'L-Lyxose'	'C5H10O5'	189.016	'.H/K.H(+)'	10	1	-0.000122251	767	0.582725	3849.32	0.776793	0.0944466
'C04478'	'3-Deoxy-D-manno-octulosonate 8-phosphate'	'C8H15O11P'	590.904	'.(H2PO4K)2.H(+)'	16	1	0.00420745	3278	0.395025	1020.37	0.776793	0.260804
'C06056'	'4-Hydroxy-L-threonine'	'C4H9NO4'	136.062	'.H(+)'	60	2	-0.0016648	386	0.861847	128263	0.776793	0.198991
'C00361'	'dGDP'	'C10H15N5O10P2'	569.975	'.HPO4Na2.H(+)'	24	1	0.00263807	3164	0.603657	744.406	0.776787	0.22239
'C00475'	'Cytidine'	'C9H13N3O5'	244.094	'.H(+)'	84	1	-0.00118724	1154	0.775619	19819.8	0.776315	0.755466
'C00166'	'Phenylpyruvate'	'C9H8O3'	165.054	'.H(+)'	100	1	0.000613468	587	0.704712	3305.55	0.773266	0.45796
'C02637'	'3-Dehydroshikimate'	'C7H8O5'	346.932	'.HPO4K2.H(+)'	20	1	0.0015251	1865	-0.370407	516.493	0.773035	0.521815
'N-Acetyl-D-glucosamine(anhydrous)N-Acetylmuramic acid'	'N-Acetyl-D-glucosamine(anhydrous)N-Acetylmuramic acid'	'C19H30N2O12'	517.141	'.H/K.H(+)'	19	1	0.00158418	2898	0.902434	206.875	0.773035	0.236316
'N-Acetyl-D-glucosamine(anhydrous)N-Acetylmuramic acid'	'N-Acetyl-D-glucosamine(anhydrous)N-Acetylmuramic acid'	'C19H30N2O12'	517.141	'.K(+)'	7	4	0.00158418	2898	0.902434	206.875	0.773035	0.236316
'C00568'	'4-Aminobenzoate'	'C7H7NO2'	355.984	'.(H2PO4)2NaH.H(+)'	6	3	0.00657328	1928	0.563342	840.031	0.772804	0.44595
'C01005'	'O-Phospho-L-serine'	'C3H8NO6P'	106.05	'-HPO3.H(+)'	8	3	-3.61068e-05	182	0.529343	1204.86	0.772804	0.388
'C01102'	'O-Phospho-L-homoserine'	'C4H10NO6P'	433.941	'.(H2PO4)2KH.H(+)'	45	4	0.000756939	2435	0.393643	1018.26	0.772804	0.912349
'C05817'	'2-Succinyl-6-hydroxy-2,4-cyclohexadiene-1-carboxylate'	'C11H12O6'	265.061	'[+2].Na(+)'	13	5	-0.0015188	1300	0.678321	2581.26	0.772804	0.541435
'C00576'	'Betaine aldehyde'	'C5H11NO'	103.097	'[+1].H(+)'	11	1	-0.00213565	158	-0.629782	3868.97	0.768581	0.148287
'C00624'	'N-Acetyl-L-glutamate'	'C7H11NO5'	408.005	'.(H2PO4)2NaH.H(+)'	17	1	0.00193717	2269	0.396576	902.364	0.768581	0.300498
'C05932'	'N2-Succinyl-L-glutamate 5-semialdehyde'	'C9H13NO6'	465.999	'.(H2PO4)2KH.H(+)'	6	8	-0.00798743	2612	0.606092	1145.49	0.768581	0.30939
'C04225'	'cis-2-Methylaconitate'	'C7H8O6'	428.952	'.(H2PO4Na)2.H(+)'	5	1	0.00497581	2401	0.353314	4292.43	0.768581	0.601177
'C06735'	'Aminoacetaldehyde'	'C2H5NO'	60.0446	'.H(+)'	100	1	-0.000238535	8	0.673732	468.558	0.768354	0.234953
'C05973'	'2-Acyl-sn-glycero-3-phosphoethanolamine (n-C16:1)'	'C21H42NO7P1'	453.277	'[+1].H(+)'	37	1	0.00353061	2544	0.547706	1323.28	0.767399	1.04567
'C00253'	'Nicotinate'	'C6H5NO2'	265.977	'.HPO4Na2.H(+)'	7	1	0.00338026	1304	0.648559	355.11	0.764582	1.50479
'C00576'	'Betaine aldehyde'	'C5H11NO'	84.0806	'-H2O.H(+)'	10	1	0.000280772	65	-0.0804001	5605.07	0.764358	0.457532
'C01216'	'2-Dehydro-3-deoxy-D-galactonate'	'C6H10O6'	314.995	'.H2PO4K.H(+)'	6	1	-0.0074337	1654	-0.556082	779.368	0.764358	0.386862
'C04133'	'N-Acetyl-L-glutamyl 5-phosphate'	'C7H12NO8P'	509.96	'.(H2PO4Na)2.H(+)'	11	2	-0.0052579	2864	0.681289	1139.05	0.764358	0.429889
'C16519'	'2-succinyl-5-enolpyruvyl-6-hydroxy-3-cyclohexene-1-carboxylate'	'C14H16O9'	502.97	'.HPO4K2.H(+)'	15	4	0.00501547	2826	0.152419	701.136	0.764358	0.42193
'C00534'	'Pyridoxamine'	'C8H12N2O2'	191.079	'.H/Na.H(+)'	53	1	0.000299379	783	-0.254776	10935.7	0.764135	1.00185
'C00534'	'Pyridoxamine'	'C8H12N2O2'	191.079	'.Na(+)'	26	3	0.000296379	783	-0.254776	10935.7	0.764135	1.00185
'C01337'	'XDP'	'C10H14N4O12P2'	618.903	'.HPO4K2.H(+)'	60	1	0.000912709	3419	0.405311	690.525	0.764135	1.12483
'C03263'	'Coproporphyrinogen III'	'C36H44N4O8'	683.303	'.H/Na.H(+)'	93	1	0.00189264	3718	0.553004	1361.28	0.763173	0.397692
'C00266'	'Glycolaldehyde'	'C2H4O2'	98.9841	'.H/K.H(+)'	10	2	0.000149138	135	0.616774	20896.7	0.760135	0.258323
'C00266'	'Glycolaldehyde'	'C2H4O2'	98.9841	'.K(+)'	5	4	0.000149138	135	0.616774	20896.7	0.760135	0.258323
'C00497'	'D-Malate'	'C4H6O5'	91.0382	'-CO2.H(+)'	10	6	0.000805865	114	0.371898	1557.45	0.760135	0.863667
'C01019'	'L-Fucose'	'C6H12O5'	404.998	'.(H2PO4Na)2.H(+)'	9	2	-0.00453721	2256	0.366667	1240.06	0.760135	0.413947
'C01228'	'Guanosine 3'',5''-bis(diphosphate)'	'C10H17N5O17P4'	625.957	'.H/Na.H(+)'	16	1	-0.0108421	3454	0.598675	707.971	0.760135	0.320605
'C15930'	'L-Galactonate'	'C6H12O7'	333.012	'.H2PO4K.H(+)'	6	1	-0.0139221	1768	-0.42572	735.891	0.760135	0.497809
'C15996'	'7-cyano-7-carbaguanine'	'C7H5N5O'	393.994	'.(H2PO4)2NaH.H(+)'	15	1	-0.00189374	2188	0.664597	748.769	0.760135	0.811554
'C18096'	'Allulose 6-phosphate'	'C6H13O9P'	163.06	'-H3PO4.H(+)'	6	4	1.56845e-05	576	0.601502	11141.5	0.760135	0.53717
'C00612'	'N1-Acetylspermidine'	'C9H21N3O'	330.123	'.HPO4Na2.H(+)'	6	1	-0.00680993	1754	0.755376	1424.35	0.759916	0.256389
'C01029'	'N8-Acetylspermidine'	'C9H21N3O'	330.123	'.HPO4Na2.H(+)'	6	1	-0.00680993	1754	0.755376	1424.35	0.759916	0.256389
'C01508'	'L-Lyxose'	'C5H10O5'	107.071	'-CO2.H(+)'	9	1	-0.000241628	189	-0.00184073	1241.12	0.759916	0.251459
'C02912'	'(R)-Propane-1,2-diol'	'C3H8O2'	310.973	'.(H2PO4)2KH.H(+)'	6	3	-0.00372491	1627	-0.495212	656.03	0.759916	0.208364
'C02917'	'(S)-Propane-1,2-diol'	'C3H8O2'	218.997	'.HPO4Na2.H(+)'	5	1	0.00352611	975	0.0464207	17714	0.759916	0.250966
'C00475'	'Cytidine'	'C9H13N3O5'	282.049	'.H/K.H(+)'	11	2	-0.000204113	1429	-0.113162	26269.7	0.759086	0.873924
'C00475'	'Cytidine'	'C9H13N3O5'	282.049	'.K(+)'	6	3	-0.000204113	1429	-0.113162	26269.7	0.759086	0.873924
'C00438'	'N-Carbamoyl-L-aspartate'	'C5H8N2O5'	215.007	'.H/K.H(+)'	29	1	-0.000678347	944	0.843251	6492.67	0.758946	0.738665
'C11145'	'methanesulfonate'	'CH4O3S'	216.95	'.H2PO4Na.H(+)'	6	2	0.00469448	957	-0.475739	3400.37	0.75846	0.614189
'C01096'	'D-Sorbitol 6-phosphate'	'C6H15O9P'	285.035	'.Na(+)'	37	1	2.92625e-05	1456	0.791785	2796.7	0.75678	1.13433
'C01096'	'D-Sorbitol 6-phosphate'	'C6H15O9P'	285.035	'.H/Na.H(+)'	37	1	3.22625e-05	1456	0.791785	2796.7	0.75678	1.13433
'C01092'	'8-Amino-7-oxononanoate'	'C9H17NO3'	210.109	'.H/Na.H(+)'	20	1	0.000702822	916	0.769489	2076.81	0.755912	0.62905
'C01137'	'S-Adenosylmethioninamine'	'C14H22N6O3S'	355.155	'.H(+)'	100	1	-0.000521176	1924	0.00223872	593.334	0.755912	0.106341
'C00725'	'Lipoate'	'C8H14O2S2'	208.056	'[+1].H(+)'	89	1	-0.00175597	902	0.0522991	1553.39	0.755696	1.02234
'C02983'	'N-Methyltryptophan'	'C12H14N2O2'	219.106	'.H(+)'	40	1	0.00705631	978	0.910704	15923	0.755696	0.896721
'C04294'	'4-Methyl-5-(2-hydroxyethyl)-thiazole'	'C6H9NOS'	145.049	'[+1].H(+)'	13	1	0.00187468	451	0.598283	28623.3	0.755696	0.923597
'C00212'	'Adenosine'	'C10H13N5O4'	306.062	'.H/K.H(+)'	10	1	-0.0018508	1594	0.163894	10320.5	0.755483	1.00477
'C00330'	'Deoxyguanosine'	'C10H13N5O4'	290.086	'.Na(+)'	20	2	4.92422e-05	1490	0.412464	8565.88	0.755367	1.17114
'C00330'	'Deoxyguanosine'	'C10H13N5O4'	290.086	'.H/Na.H(+)'	20	2	5.22422e-05	1490	0.412464	8565.88	0.755367	1.17114
'2-Acyl-sn-glycero-3-phosphoglycerol (n-C18:1)'	'2-Acyl-sn-glycero-3-phosphoglycerol (n-C18:1)'	'C24H47O9P1'	647.234	'.H2PO4K.H(+)'	41	1	0.00174786	3554	0.0712237	1257.34	0.75472	0.118316
'C05973'	'2-Acyl-sn-glycero-3-phosphoethanolamine (n-C18:0)'	'C23H48NO7P1'	520.263	'.H/K.H(+)'	6	1	0.0166924	2913	0.713858	1166.66	0.751902	0.151962
'C00310'	'D-Xylulose'	'C5H10O5'	173.043	'.Na(+)'	20	2	-0.000531652	643	0.896949	10665.6	0.751689	0.818534
'C00310'	'D-Xylulose'	'C5H10O5'	173.043	'.H/Na.H(+)'	20	2	-0.000528652	643	0.896949	10665.6	0.751689	0.818534
'C00469'	'Ethanol'	'C2H6O'	85.0068	'.H/K.H(+)'	6	2	-0.00173357	68	-0.468536	2293.53	0.751689	0.412442
'C01286'	'2-Dehydro-3-deoxy-D-galactonate 6-phosphate'	'C6H11O9P'	432.921	'.HPO4K2.H(+)'	7	1	-0.0105839	2428	0.278401	983.11	0.751689	0.887248
'C03393'	'4-Phospho-D-erythronate'	'C4H9O8P'	450.915	'.(H2PO4)2KH.H(+)'	9	3	0.00527041	2531	-0.0249742	707.466	0.751689	0.496215
'C05812'	'2-Octaprenyl-6-methoxyphenol'	'C47H72O2'	941.418	'.(H2PO4K)2.H(+)'	8	1	0.0078452	4323	0.48828	204.037	0.751689	0.315307
'3-Aminoacrylate'	'3-Aminoacrylate'	'C3H5NO2'	229.981	'.HPO4Na2.H(+)'	14	1	-0.000895172	1058	0.269682	1966	0.751689	0.615881
'C01005'	'O-Phospho-L-serine'	'C3H8NO6P'	223.972	'.H/K.H(+)'	20	2	-0.000118715	1012	0.35234	1117.63	0.751689	0.566858
'C01005'	'O-Phospho-L-serine'	'C3H8NO6P'	223.972	'.K(+)'	10	3	-0.000118715	1012	0.35234	1117.63	0.751689	0.566858
'C01005'	'O-Phospho-L-serine'	'C3H8NO6P'	457.886	'.(H2PO4K)2.H(+)'	9	1	-0.00393635	2573	0.295054	536.111	0.751689	0.357154
'C11145'	'methanesulfonate'	'CH4O3S'	118.972	'.H/Na.H(+)'	8	1	0.00567314	255	-0.57427	1121.12	0.751586	0.458725
'C00350'	'phosphatidylethanolamine (dihexadecanoyl, n-C16:0)'	'C37H74N1O8P1'	692.515	'.H(+)'	61	1	0.00772159	3755	-0.244454	407.34	0.751477	0.235794
'C05771'	'1-Aminopropan-2-ol'	'C3H9NO'	59.0492	'-NH3.H(+)'	8	5	-8.40148e-05	7	0.039514	925.11	0.751477	0.27768
'octadecenoate (n-C18:1)'	'octadecenoate (n-C18:1)'	'C18H34O2'	403.229	'.H2PO4Na.H(+)'	10	1	-0.00678738	2248	0.455905	763.439	0.75	0.859537
'C00249'	'Hexadecanoate (n-C16:0)'	'C16H32O2'	258.249	'[+1].H(+)'	32	1	0.00161661	1253	-0.0521625	459.919	0.749788	1.49094
'2-Acyl-sn-glycero-3-phosphoglycerol (n-C18:1)'	'2-Acyl-sn-glycero-3-phosphoglycerol (n-C18:1)'	'C24H47O9P1'	533.289	'.H/Na.H(+)'	35	1	-0.00423626	2984	0.725252	1396.93	0.749084	0.306379
'C00345'	'6-Phospho-D-gluconate'	'C6H13O10P'	299.025	'.H/Na.H(+)'	8	1	-0.0106572	1547	-0.459841	572.492	0.747885	0.33556
'C04479'	'2-Hydroxy-6-oxonona-2,4-diene-1,9-dioate'	'C9H10O6'	486.926	'.(H2PO4K)2.H(+)'	8	3	-0.00534649	2734	0.401359	1170.18	0.747466	0.689017
'C04593'	'methylisocitrate'	'C7H10O7'	327.009	'.H2PO4Na.H(+)'	52	1	2.83759e-05	1732	-0.304503	1617.78	0.747466	0.978471
'C06156'	'D-Glucosamine 1-phosphate'	'C6H14NO8P'	499.977	'.(H2PO4Na)2.H(+)'	6	1	-0.00618369	2804	0.395886	394.568	0.747257	1.06198
'C04556'	'4-Amino-2-methyl-5-phosphomethylpyrimidine'	'C6H10N3O4P'	355.984	'.H2PO4K.H(+)'	18	1	-0.00316475	1928	0.563342	840.031	0.747248	0.430807
'C00631'	'D-Glycerate 2-phosphate'	'C3H7O7P'	186.996	'.H(+)'	71	1	0.00420237	744	0.089041	830.903	0.744858	1.01639
'C03838'	'N1-(5-Phospho-D-ribosyl)glycinamide'	'C7H15N2O8P'	309.043	'.H/Na.H(+)'	16	2	0.00300683	1614	0.692002	737.401	0.744858	1.20042
'C01233'	'sn-Glycero-3-phosphoethanolamine'	'C5H14NO6P'	449.972	'.(H2PO4)2KH.H(+)'	39	1	0.00114864	2525	0.596505	883.983	0.744068	0.996994
'C00137'	'myo-Inositol'	'C6H12O6'	354.951	'.HPO4K2.H(+)'	5	1	0.00797683	1921	0.549087	1534.28	0.743243	0.676718
'C00310'	'D-Xylulose'	'C5H10O5'	189.016	'.H/K.H(+)'	10	1	-0.000122251	767	0.582725	3849.32	0.743243	0.428885
'C02225'	'2-Methylcitrate'	'C7H10O7'	380.93	'.HPO4K2.H(+)'	6	2	0.00836174	2102	-0.0918323	491.541	0.743243	0.65191
'C03287'	'L-Glutamate 5-phosphate'	'C5H10NO7P'	369.966	'.HPO4Na2.H(+)'	39	1	0.00118849	2025	0.562347	836.304	0.743243	0.024782
'C04302'	'N-(5-Phospho-D-ribosyl)anthranilate'	'C12H16NO9P'	350.069	'.H(+)'	55	1	-0.00555751	1888	0.880106	512.633	0.743243	0.390866
'C05931'	'N2-Succinyl-L-glutamate'	'C9H13NO7'	384.01	'.H2PO4K.H(+)'	15	1	-0.000880576	2125	0.805855	1095.31	0.743243	0.63991
'C00479'	'Propanal'	'C3H6O'	97.0064	'.H/K.H(+)'	7	1	-0.00140245	127	-0.305322	342.404	0.743038	0.262672
'cyclopropane phosphatidylethanolamine (dihexadec-9,10-cyclo-anoyl, n-C16:0 cyclo)'	'cyclopropane phosphatidylethanolamine (dihexadec-9,10-cyclo-anoyl, n-C16:0 cyclo)'	'C39H74N1O8P1'	718.534	'[+2].H(+)'	6	1	-0.0046363	3856	-0.340364	2649.01	0.743038	0.207578
'C05629'	'Phenylpropanoate'	'C9H10O2'	390.993	'.(H2PO4Na)2.H(+)'	33	1	9.30049e-05	2172	0.386213	1340.12	0.743014	0.854975
'C05512'	'Deoxyinosine'	'C10H12N4O4'	524.963	'.(H2PO4K)2.H(+)'	13	2	-0.00429548	2940	0.466788	1090	0.742655	1.58149
'C00152'	'L-Asparagine'	'C4H8N2O3'	135.066	'[+2].H(+)'	48	5	0.00116131	379	0.14973	707.884	0.742168	0.241325
'C14899'	'3-keto-L-gulonate-6-phosphate'	'C6H11O10P'	448.892	'.HPO4K2.H(+)'	6	1	0.0133429	2521	0.104819	1156.47	0.74154	0.355828
'C00116'	'Glycerol'	'C3H8O3'	115.037	'.H/Na.H(+)'	20	2	-0.00020945	231	0.265274	10824.5	0.741321	0.291183
'C06424'	'tetradecanoate (n-C14:0)'	'C14H28O2'	365.158	'.H2PO4K.H(+)'	5	1	-0.00879816	1991	0.337479	1249.61	0.741321	0.420353
'C00246'	'Butyrate (n-C4:0)'	'C4H8O2'	127.016	'.H/K.H(+)'	13	1	-4.69145e-05	311	-0.534728	721.007	0.740631	0.0538674
'C00246'	'Butyrate (n-C4:0)'	'C4H8O2'	127.016	'.K(+)'	7	2	-4.69145e-05	311	-0.534728	721.007	0.740631	0.0538674
'C00232'	'Succinic semialdehyde'	'C4H6O3'	85.0284	'-H2O.H(+)'	10	1	9.86214e-05	69	0.655055	30303.2	0.740474	0.178016
'C00095'	'D-Fructose'	'C6H12O6'	204.056	'[+1].Na(+)'	12	1	-0.000422388	876	0.972146	69030.1	0.739222	1.40232
'C00095'	'D-Fructose'	'C6H12O6'	420.985	'.(H2PO4Na)2.H(+)'	9	1	0.00319372	2350	0.773288	6800.46	0.739222	1.10797
'C05402'	'Melibiose'	'C12H22O11'	345.134	'[+2].H(+)'	8	1	-0.00340441	1854	0.0568442	558.123	0.739222	0.568446
'C00054'	'Adenosine 3'',5''-bisphosphate'	'C10H15N5O10P2'	569.975	'.HPO4Na2.H(+)'	24	1	0.00263807	3164	0.603657	744.406	0.739026	0.22239
'C00137'	'myo-Inositol'	'C6H12O6'	219.027	'.H/K.H(+)'	10	1	-0.000608863	976	0.883955	497884	0.73902	0.784642
'C01909'	'Dethiobiotin'	'C10H18N2O3'	239.13	'[+2].Na(+)'	10	1	-0.0022027	1116	0.704176	5136.87	0.73902	0.693329
'C01005'	'O-Phospho-L-serine'	'C3H8NO6P'	305.974	'.H2PO4Na.H(+)'	14	1	0.00122971	1593	0.750489	1657.67	0.73902	0.889525
'C01019'	'L-Fucose'	'C6H12O5'	285.035	'.H2PO4Na.H(+)'	28	7	3.2058e-05	1456	0.791785	2796.7	0.73902	0.429662
'C01721'	'L-fuculose'	'C6H12O5'	285.035	'.H2PO4Na.H(+)'	28	7	3.2058e-05	1456	0.791785	2796.7	0.73902	0.429662
'C02962'	'D-Allose 6-phosphate'	'C6H13O9P'	500.962	'.(H2PO4Na)2.H(+)'	8	1	-0.00706573	2811	0.286161	836.286	0.738819	1.0412
'C05649'	'6,7-Dihydropteridine'	'C6H6N4'	135.066	'.H(+)'	100	1	0.000215398	379	0.14973	707.884	0.738819	0.835381
'C06056'	'4-Hydroxy-L-threonine'	'C4H9NO4'	309.949	'.HPO4K2.H(+)'	44	1	0.000400022	1619	0.667082	892.373	0.738819	0.989728
'C01099'	'L-Fuculose 1-phosphate'	'C6H13O8P'	380.971	'.H2PO4K.H(+)'	9	1	0.00351695	2103	0.520811	905.376	0.737813	0.378872
'C03451'	'(R)-S-Lactoylglutathione'	'C13H21N3O8S'	402.096	'.H/Na.H(+)'	22	1	-0.00167748	2242	0.818119	1485.13	0.734797	0.818757
'C03451'	'(R)-S-Lactoylglutathione'	'C13H21N3O8S'	402.096	'.Na(+)'	22	1	-0.00168048	2242	0.818119	1485.13	0.734797	0.818757
'C03287'	'L-Glutamate 5-phosphate'	'C5H10NO7P'	228.023	'.H(+)'	93	1	0.00413009	1042	0.417017	1140.77	0.734797	0.237967
'C00937'	'D-Lactaldehyde'	'C3H6O2'	195.006	'.H2PO4Na.H(+)'	16	4	-0.00299659	809	0.293055	1218.9	0.734599	0.3719
'C00942'	'3'',5''-Cyclic GMP'	'C10H12N5O7P'	519.94	'.HPO4K2.H(+)'	23	1	0.00383152	2912	0.403656	827.377	0.734599	0.310274
'C11811'	'1-hydroxy-2-methyl-2-(E)-butenyl 4-diphosphate'	'C5H12O8P2'	263.004	'.H(+)'	60	1	0.00362381	1283	0.826323	1600.27	0.734599	0.308227
'C00163'	'Propionate (n-C3:0)'	'C3H6O2'	97.0277	'.H/Na.H(+)'	12	1	-0.00168508	128	0.649138	9166.54	0.734547	0.820312
'C00966'	'2-Dehydropantoate'	'C6H10O4'	267.012	'.H2PO4Na.H(+)'	5	5	0.0121957	1314	-0.357218	331.991	0.733587	0.755549
'C01672'	'1,5-Diaminopentane'	'C5H14N2'	86.0967	'-NH3.H(+)'	8	2	-0.000276648	77	0.924541	171659	0.73308	1.00033
'C00330'	'Deoxyguanosine'	'C10H13N5O4'	306.062	'.H/K.H(+)'	10	1	-0.0018508	1594	0.163894	10320.5	0.732768	0.923384
'C00081'	'ITP'	'C10H15N4O14P3'	644.906	'.H2PO4K.H(+)'	9	1	0.0139733	3545	0.637663	1190.53	0.732178	0.507345
'C00559'	'Deoxyadenosine'	'C10H13N5O3'	426.005	'.HPO4K2.H(+)'	12	3	-0.00699547	2381	0.533878	753.301	0.731356	0.159997
'C00424'	'L-Lactaldehyde'	'C3H6O2'	97.0277	'.H/Na.H(+)'	12	1	-0.00168508	128	0.649138	9166.54	0.730964	0.820312
'C01181'	'gamma-butyrobetaine'	'C7H15NO2'	128.107	'-H2O.H(+)'	9	1	-0.000250802	320	0.0700938	2998.05	0.730574	0.389309
'C02225'	'2-Methylcitrate'	'C7H10O7'	327.009	'.H2PO4Na.H(+)'	52	1	2.83759e-05	1732	-0.304503	1617.78	0.730574	0.744018
'C00147'	'Adenine'	'C5H5N5'	309.949	'.HPO4K2.H(+)'	25	3	0.00173743	1619	0.667082	892.373	0.730058	1.06471
'C01250'	'N-Acetyl-L-glutamate 5-semialdehyde'	'C7H11NO4'	175.083	'[+1].H(+)'	13	1	-0.00383577	659	0.377067	1892.48	0.728849	1.18875
'C00966'	'2-Dehydropantoate'	'C6H10O4'	380.971	'.(H2PO4)2KH.H(+)'	6	3	0.00351274	2103	0.520811	905.376	0.726543	0.214932
'C00270'	'N-Acetylneuraminate'	'C11H19NO9'	310.117	'.H(+)'	42	1	-0.00390189	1620	0.666903	1462.89	0.726351	0.189369
'C02107'	'D-tartrate'	'C4H6O6'	173.013	'.H/Na.H(+)'	7	1	-0.00736954	642	-0.235182	1625.38	0.726351	0.477606
'C04133'	'N-Acetyl-L-glutamyl 5-phosphate'	'C7H12NO8P'	390.004	'.H2PO4Na.H(+)'	6	1	-0.0079915	2165	0.618527	1896.03	0.726351	0.843549
'C12621'	'3-hydroxycinnamic acid'	'C9H8O3'	165.054	'.H(+)'	100	1	0.000613468	587	0.704712	3305.55	0.726351	2.21104
'C12624'	'2-hydroxy-6-ketononatrienedioate'	'C9H8O6'	250.992	'.H/K.H(+)'	7	1	0.00316038	1199	-0.488657	673.087	0.726351	0.733551
'C00153'	'Nicotinamide'	'C6H6N2O'	124.06	'[+1].H(+)'	27	1	-0.00133377	294	0.0150336	1607.46	0.72616	0.310631
'Dihydromonapterin'	'Dihydromonapterin'	'C9H13N5O4'	490.003	'.(H2PO4)2KH.H(+)'	6	5	0.0106702	2751	0.628302	622.937	0.72616	0.310261
'C00152'	'L-Asparagine'	'C4H8N2O3'	306.943	'.HPO4K2.H(+)'	5	7	0.00623329	1598	0.376738	837.477	0.72608	0.894727
'C00881'	'Deoxycytidine'	'C9H13N3O4'	228.106	'.H(+)'	42	2	-0.00801087	1043	0.38624	1782.12	0.72608	0.37199
'C16699'	'2(alpha-D-Mannosyl-6-phosphate)-D-glycerate'	'C9H17O12P'	620.925	'.(H2PO4K)2.H(+)'	11	2	-0.00601714	3426	0.592101	1278.81	0.724619	1.65295
'Tetradecanoyl-phosphate (n-C14:0)'	'Tetradecanoyl-phosphate (n-C14:0)'	'C14H29O5P'	347.141	'.H/K.H(+)'	16	1	-0.00298212	1868	0.353872	577.958	0.722316	1.3645
'C00337'	'(S)-Dihydroorotate'	'C5H6N2O4'	300.98	'.HPO4Na2.H(+)'	35	1	0.000916735	1559	0.790027	1440.14	0.722128	0.905125
'C03974'	'2-octadecanoyl-sn-glycerol 3-phosphate'	'C21H43O7P1'	559.228	'.H2PO4Na.H(+)'	5	1	0.0124862	3106	0.829016	479.074	0.722128	0.0496085
'C07838'	'D-Glycero-D-manno-heptose 1-phosphate'	'C7H15O10P'	426.991	'.H2PO4K.H(+)'	5	4	-0.01062	2386	0.560797	1756.73	0.722128	0.5807
'C01216'	'2-Dehydro-3-deoxy-D-galactonate'	'C6H10O6'	179.061	'.H(+)'	39	1	-0.00613056	684	0.255999	1520.49	0.722128	0.482378
'C05775'	'N1-(alpha-D-ribosyl)-5,6-dimethylbenzimidazole'	'C14H18N2O4'	199.169	'-HPO3.H(+)'	8	1	-0.00130365	837	0.0540397	979.489	0.722128	1.75132
'C00507'	'L-Rhamnose'	'C6H12O5'	187.063	'.H/Na.H(+)'	9	1	-0.00560794	746	0.372379	2243.33	0.721941	0.942896
'C06056'	'4-Hydroxy-L-threonine'	'C4H9NO4'	119.035	'-NH3.H(+)'	7	4	-0.00108012	257	0.70884	5645.08	0.721941	1.00347
'ferroxamine minus Fe(3)'	'ferroxamine minus Fe(3)'	'C25H48N6O8'	561.359	'.H(+)'	100	1	0.00116215	3117	0.745148	818.993	0.721941	0.788926
'C00262'	'Hypoxanthine'	'C5H4N4O'	278.983	'.HPO4Na2.H(+)'	10	2	0.00342178	1407	0.79453	1095.48	0.721561	0.738325
'Ureidoacrylate peracid'	'Ureidoacrylate peracid'	'C4H6N2O4'	267.012	'.H2PO4Na.H(+)'	5	5	-0.0129564	1314	-0.357218	331.991	0.720907	0.478255
'C00232'	'Succinic semialdehyde'	'C4H6O3'	125.023	'.H/Na.H(+)'	14	1	-0.00180739	299	0.085528	800.727	0.720152	0.28194
'C00232'	'Succinic semialdehyde'	'C4H6O3'	125.023	'.Na(+)'	7	4	-0.00181039	299	0.085528	800.727	0.720152	0.28194
'C00438'	'N-Carbamoyl-L-aspartate'	'C5H8N2O5'	199.033	'.H/Na.H(+)'	21	1	-7.00718e-05	834	0.85374	20435.6	0.719498	1.08485
'C00438'	'N-Carbamoyl-L-aspartate'	'C5H8N2O5'	199.033	'.Na(+)'	5	2	-7.30718e-05	834	0.85374	20435.6	0.719498	1.08485
'C00141'	'3-Methyl-2-oxobutanoate'	'C5H8O3'	117.054	'.H(+)'	100	1	0.000420218	245	0.104619	2496.26	0.718459	0.391266
'C00881'	'Deoxycytidine'	'C9H13N3O4'	468.017	'.(H2PO4Na)2.H(+)'	51	1	-0.00123388	2622	0.299193	399.954	0.718459	0.315955
'C00596'	'2-Oxopent-4-enoate'	'C5H6O3'	256.978	'.HPO4Na2.H(+)'	21	1	0.00137305	1242	0.274034	2548.05	0.717905	0.0388332
'C05775'	'N1-(alpha-D-ribosyl)-5,6-dimethylbenzimidazole'	'C14H18N2O4'	281.141	'[+2].H(+)'	100	1	-0.000463738	1424	0.662778	1074.37	0.717905	0.51628
'C01100'	'L-Histidinol phosphate'	'C6H12N3O4P'	455.971	'.(H2PO4)2KH.H(+)'	25	1	0.00243343	2562	0.502893	522.66	0.717905	2.4182
'C00259'	'L-Arabinose'	'C5H10O5'	107.071	'-CO2.H(+)'	9	1	-0.000241628	189	-0.00184073	1241.12	0.717612	0.716233
'C11355'	'4-amino-4-deoxychorismate'	'C10H11NO5'	362.003	'.H2PO4K.H(+)'	50	1	0.000611623	1971	0.0429429	1405.63	0.716681	1.15957
'C01672'	'1,5-Diaminopentane'	'C5H14N2'	321.057	'.(H2PO4)2NaH.H(+)'	30	1	0.00126526	1692	0.223079	584.061	0.716159	0.552803
'C00295'	'Orotate'	'C5H4N2O4'	276.985	'.H2PO4Na.H(+)'	22	2	-0.00202393	1389	0.432631	422.752	0.715272	0.32357
'C01571'	'Decanoate (n-C10:0)'	'C10H20O2'	347.032	'.HPO4K2.H(+)'	6	4	0.0104297	1867	0.458603	589.546	0.715272	0.152013
'C01081'	'Thiamin monophosphate'	'C12H17N4O4PS'	518.952	'.HPO4K2.H(+)'	6	1	0.0142672	2908	0.679552	2026.33	0.713863	0.691589
'C05973'	'2-Acyl-sn-glycero-3-phosphoethanolamine (n-C14:0)'	'C19H40NO7P1'	426.275	'.H(+)'	33	1	-0.0135254	2384	0.80543	972.63	0.713863	1.26492
'C00227'	'Acetyl phosphate'	'C2H5O5P'	162.972	'.H/Na.H(+)'	8	1	0.00490164	573	-0.298572	487.647	0.713802	0.890712
'C00641'	'1,2-Diacyl-sn-glycerol (didodecanoyl, n-C12:0)'	'C27H52O5'	577.355	'.H2PO4Na.H(+)'	9	1	-0.00780266	3202	0.174205	971.282	0.713682	0.632233
'C07836'	'D-Glycero-D-manno-heptose 7-phosphate'	'C7H15O10P'	426.991	'.H2PO4K.H(+)'	5	4	-0.01062	2386	0.560797	1756.73	0.713682	0.5807
'C00957'	'Mercaptopyruvate'	'C3H4O3S'	142.98	'.H/Na.H(+)'	9	1	-0.00312394	432	0.933436	8549.23	0.713502	0.809918
'C02989'	'L-Methionine Sulfoxide'	'C5H11NO3S'	166.051	'.H(+)'	69	1	0.0023326	594	0.406387	5748.15	0.711929	0.565039
'C00644'	'D-Mannitol 1-phosphate'	'C6H15O9P'	263.053	'.H(+)'	100	1	-2.8123e-05	1284	0.592595	2724.21	0.709814	1.18981
'C00350'	'phosphatidylethanolamine (dioctadec-11-enoyl, n-C18:1)'	'C41H78N1O8P1'	745.56	'[+1].H(+)'	90	1	-0.00246337	3955	-0.355412	394.191	0.709459	0.28555
'C00469'	'Ethanol'	'C2H6O'	182.979	'.H2PO4K.H(+)'	11	1	0.00298223	709	-0.480046	1440.68	0.709459	0.636851
'C00700'	'XTP'	'C10H15N4O15P3'	660.889	'.H2PO4K.H(+)'	6	3	0.0258394	3620	0.828456	2460.25	0.709459	0.0842674
'C02225'	'2-Methylcitrate'	'C7H10O7'	209.055	'[+2].H(+)'	9	1	0.00140413	909	-0.326754	4002.47	0.709459	0.383664
'C01888'	'Aminoacetone'	'C3H7NO'	74.06	'.H(+)'	100	1	7.9048e-05	40	0.685873	1292.54	0.709283	0.32408
'C02341'	'trans-Aconitate'	'C6H6O6'	446.887	'.(H2PO4K)2.H(+)'	8	1	0.00194778	2508	-0.292847	4087.72	0.709283	0.295216
'C02912'	'(R)-Propane-1,2-diol'	'C3H8O2'	218.997	'.HPO4Na2.H(+)'	5	1	0.00352611	975	0.0464207	17714	0.709283	0.298141
'C06006'	'(S)-2-Aceto-2-hydroxybutanoate'	'C6H10O4'	169.054	'.H/Na.H(+)'	8	2	-0.00679028	615	0.589742	1801.92	0.708298	0.323254
'C00437'	'N2-Acetyl-L-ornithine'	'C7H14N2O3'	348.989	'.HPO4K2.H(+)'	6	4	0.00735109	1882	-0.41295	925.56	0.708228	0.70538
'C15998'	'L-methionine-R-sulfoxide'	'C5H11NO3S'	166.051	'.H(+)'	69	1	0.0023326	594	0.406387	5748.15	0.708228	0.906896
'C08362'	'Hexadecenoate (n-C16:1)'	'C16H30O2'	277.219	'.H/Na.H(+)'	12	1	-0.00523594	1395	0.633398	1439.48	0.706605	0.232472
'C01101'	'L-Ribulose 5-phosphate'	'C5H11O8P'	253.008	'.H/Na.H(+)'	20	1	0.000400751	1213	0.580311	1209.46	0.70541	0.846448
'C03287'	'L-Glutamate 5-phosphate'	'C5H10NO7P'	250.006	'.H/Na.H(+)'	21	1	0.00235313	1191	0.630958	989.822	0.705236	0.719652
'C03287'	'L-Glutamate 5-phosphate'	'C5H10NO7P'	250.006	'.Na(+)'	12	2	0.00235013	1191	0.630958	989.822	0.705236	0.719652
'C02225'	'2-Methylcitrate'	'C7H10O7'	208.056	'[+1].H(+)'	59	2	-0.002625	902	0.0522991	1553.39	0.705236	0.842703
'C05932'	'N2-Succinyl-L-glutamate 5-semialdehyde'	'C9H13NO6'	374.026	'.HPO4Na2.H(+)'	6	2	-0.00380221	2056	0.602276	1545.24	0.705236	0.584242
'C05932'	'N2-Succinyl-L-glutamate 5-semialdehyde'	'C9H13NO6'	450.02	'.(H2PO4)2NaH.H(+)'	7	6	-0.00309384	2526	0.674332	1265.6	0.705236	0.571809
'5''-deoxyribose'	'5''-deoxyribose'	'C5H10O4'	117.054	'-H2O.H(+)'	6	2	0.000484902	245	0.104619	2496.26	0.705063	0.979161
'C00181'	'D-Xylose'	'C5H10O5'	151.061	'.H(+)'	74	1	-0.00135679	498	0.788019	3173.54	0.704911	0.157915
'C00770'	'L-Idonate'	'C6H12O7'	468.939	'.(H2PO4K)2.H(+)'	7	1	-0.0079773	2628	-0.196409	867.427	0.704001	0.492558
'C02995'	'Maltose 6''-phosphate'	'C12H23O14P'	423.096	'.H(+)'	45	1	-0.00641944	2364	0.814278	630.309	0.703469	0.815692
'octadecenoate (n-C18:1)'	'octadecenoate (n-C18:1)'	'C18H34O2'	501.198	'.(H2PO4)2NaH.H(+)'	24	1	0.000692482	2815	0.807458	601.806	0.703469	0.17398
'C00387'	'Guanosine'	'C10H13N5O5'	284.1	'.H(+)'	100	1	-0.00082408	1448	0.839223	8880.86	0.702754	1.06277
'C00204'	'2-Dehydro-3-deoxy-D-gluconate'	'C6H10O6'	201.036	'.H/Na.H(+)'	50	1	0.000887295	850	0.375586	1776.63	0.701354	0.586521
'C00311'	'Isocitrate'	'C6H8O7'	230.989	'.H/K.H(+)'	13	1	0.00148555	1067	-0.0124225	630.686	0.701354	0.943622
'C00206'	'dADP'	'C10H15N5O9P2'	585.944	'.HPO4K2.H(+)'	7	2	-0.0130867	3246	0.648425	838.331	0.701265	0.489248
'C00350'	'phosphatidylethanolamine (dioctadec-11-enoyl, n-C18:1)'	'C41H78N1O8P1'	744.554	'.H(+)'	100	1	-0.000510022	3951	-0.499432	851.316	0.701014	0.26159
'C00887'	'Nitrous oxide'	'N2O'	180.944	'.H2PO4K.H(+)'	6	1	-0.00259983	693	-0.295227	7603.48	0.701014	0.684763
'C16155'	'UDP-4-keto-pyranose'	'C14H20N2O16P2'	708.92	'.HPO4K2.H(+)'	24	1	0.00472555	3818	0.608515	477.278	0.701014	0.616541
'C00645'	'N-Acetyl-D-mannosamine'	'C8H15NO6'	260.053	'.H/K.H(+)'	24	4	-0.000277334	1264	0.519387	1400.91	0.701014	0.0620689
'C02107'	'D-tartrate'	'C4H6O6'	324.915	'.HPO4K2.H(+)'	17	1	-0.00234632	1718	-0.226354	1255.33	0.701014	0.399517
'C05775'	'N1-(alpha-D-ribosyl)-5,6-dimethylbenzimidazole'	'C14H18N2O4'	280.138	'[+1].H(+)'	100	1	-0.000800869	1416	0.778012	1972.86	0.701014	0.18657
'C15996'	'7-cyano-7-carbaguanine'	'C7H5N5O'	214.01	'.H/K.H(+)'	7	2	0.00306975	938	0.574148	2351.26	0.701014	0.698109
'C16519'	'2-succinyl-5-enolpyruvyl-6-hydroxy-3-cyclohexene-1-carboxylate'	'C14H16O9'	367.044	'.H/K.H(+)'	8	1	-0.00118172	2005	0.652414	195.469	0.701014	0.568367
'C00114'	'Choline'	'C5H13NO'	104.106	'.H(+)'	100	1	0.00055723	168	0.931526	31646.3	0.700976	0.914273
'C00681'	'1-dodecanoyl-sn-glycerol 3-phosphate'	'C15H31O7P1'	475.14	'.H2PO4Na.H(+)'	16	1	0.0069848	2665	0.715258	193.144	0.700844	0.215312
'C00937'	'D-Lactaldehyde'	'C3H6O2'	97.0277	'.H/Na.H(+)'	12	1	-0.00168508	128	0.649138	9166.54	0.700844	0.293294
'C06156'	'D-Glucosamine 1-phosphate'	'C6H14NO8P'	262.056	'[+2].H(+)'	5	2	0.00327834	1279	-0.406302	2185.89	0.700844	0.248023
'C01081'	'Thiamin monophosphate'	'C12H17N4O4PS'	616.952	'.(H2PO4K)2.H(+)'	7	1	-0.00879773	3409	0.573365	838.927	0.699775	1.17787
'C00644'	'D-Mannitol 1-phosphate'	'C6H15O9P'	398.993	'.H2PO4K.H(+)'	5	2	-0.00799572	2216	0.475869	1513.03	0.699239	0.377407
'C03082'	'4-Phospho-L-aspartate'	'C4H8NO7P'	216.015	'[+2].H(+)'	23	1	0.00266852	950	-0.386764	4426.95	0.698366	0.199128
'C00122'	'Fumarate'	'C4H4O4'	252.946	'.H2PO4K.H(+)'	7	2	0.00480373	1212	-0.281861	3098.04	0.697853	0.562927
'C00263'	'L-Homoserine'	'C4H9NO3'	142.048	'.H/Na.H(+)'	20	1	-0.000266129	426	0.794176	1969.72	0.697458	0.291941
'C00644'	'D-Mannitol 1-phosphate'	'C6H15O9P'	404.998	'.HPO4Na2.H(+)'	9	2	-0.00453401	2256	0.366667	1240.06	0.697124	2.06266
'branching glycogen'	'branching glycogen'	'C6H10O5'	163.06	'.H(+)'	100	1	2.048e-05	576	0.601502	11141.5	0.697124	0.425661
'C00295'	'Orotate'	'C5H4N2O4'	428.886	'.(H2PO4K)2.H(+)'	11	1	0.00388078	2400	-0.0637792	993.025	0.696957	1.15539
'C05973'	'2-Acyl-sn-glycero-3-phosphoethanolamine (n-C12:0)'	'C17H36NO7P1'	420.2	'.H/Na.H(+)'	8	1	0.0120551	2346	0.688305	828.648	0.696957	0.620069
'C00064'	'L-Glutamine'	'C5H10N2O3'	130.05	'-NH3.H(+)'	8	4	6.46159e-05	329	0.841628	52602.3	0.696838	0.813052
'3-Aminoacrylate'	'3-Aminoacrylate'	'C3H5NO2'	305.974	'.(H2PO4)2NaH.H(+)'	9	2	0.0012265	1593	0.750489	1657.67	0.696791	1.91823
'C00159'	'D-Mannose'	'C6H12O6'	354.951	'.HPO4K2.H(+)'	5	1	0.00797683	1921	0.549087	1534.28	0.696791	0.0513988
'C00575'	'cAMP'	'C10H12N5O6P'	450.02	'.H2PO4Na.H(+)'	18	4	-0.00175322	2526	0.674332	1265.6	0.696791	0.0458594
'C00641'	'1,2-Diacyl-sn-glycerol (ditetradecanoyl, n-C14:0)'	'C31H60O5'	687.34	'.HPO4K2.H(+)'	100	1	0.000332169	3734	0.619453	909.64	0.696791	0.771221
'C01083'	'Trehalose'	'C12H22O11'	344.135	'[+1].H(+)'	12	1	-0.00864818	1848	0.860474	707.941	0.696791	0.486961
'C01092'	'8-Amino-7-oxononanoate'	'C9H17NO3'	324.053	'.H2PO4K.H(+)'	7	7	0.00822941	1715	0.771377	2155.61	0.696791	0.438283
'C01112'	'D-Arabinose 5-phosphate'	'C5H11O8P'	502.893	'.(H2PO4K)2.H(+)'	31	1	-0.00148083	2825	0.673689	1880.41	0.696791	0.483171
'C01286'	'2-Dehydro-3-deoxy-D-galactonate 6-phosphate'	'C6H11O9P'	394.954	'.H2PO4K.H(+)'	71	1	0.000186327	2193	0.508159	934.367	0.696791	0.938899
'C01286'	'2-Dehydro-3-deoxy-D-galactonate 6-phosphate'	'C6H11O9P'	498.942	'.(H2PO4Na)2.H(+)'	11	1	-0.00282483	2800	0.291758	655.609	0.696791	0.705138
'C06054'	'2-Oxo-3-hydroxy-4-phosphobutanoate'	'C4H7O8P'	334.961	'.H2PO4Na.H(+)'	6	1	-0.00664708	1781	0.724997	1142.15	0.696791	0.0445086
'C01092'	'8-Amino-7-oxononanoate'	'C9H17NO3'	226.084	'.H/K.H(+)'	15	1	-0.000135894	1029	0.667566	1472.4	0.696791	0.0560108
'C06311'	'Galactitol 1-phosphate'	'C6H15O9P'	398.993	'.H2PO4K.H(+)'	5	2	-0.00799572	2216	0.475869	1513.03	0.696444	0.418381
'C00263'	'L-Homoserine'	'C4H9NO3'	158.023	'.H/K.H(+)'	7	2	-0.00138108	545	0.674533	968.817	0.696045	0.220676
'C04593'	'methylisocitrate'	'C7H10O7'	163.06	'-CO2.H(+)'	5	16	1.97191e-05	576	0.601502	11141.5	0.695735	3.53332
'C00183'	'L-Valine'	'C5H11NO2'	100.076	'-H2O.H(+)'	10	1	0.000226428	141	0.161008	1213.91	0.695578	0.808318
'C04442'	'2-Dehydro-3-deoxy-D-gluconate 6-phosphate'	'C6H11O9P'	394.954	'.H2PO4K.H(+)'	71	1	0.000186327	2193	0.508159	934.367	0.695548	0.310892
'C00243'	'Lactose'	'C12H22O11'	344.135	'[+1].H(+)'	12	1	-0.00864818	1848	0.860474	707.941	0.695008	0.189768
'C00135'	'L-Histidine'	'C6H9N3O2'	329.961	'.HPO4K2.H(+)'	13	1	0.00452016	1751	0.501072	1050.55	0.694633	0.467931
'C04044'	'3-(2,3-Dihydroxyphenyl)propanoate'	'C9H10O4'	416.971	'.(H2PO4)2KH.H(+)'	8	2	0.00418466	2325	0.125948	1317.93	0.694139	1.01361
'C00407'	'L-Isoleucine'	'C6H13NO2'	132.102	'.H(+)'	100	1	-0.000451848	349	0.910831	564419	0.693548	0.218537
'C00079'	'L-Phenylalanine'	'C9H11NO2'	399.995	'.(H2PO4)2KH.H(+)'	46	1	0.000780993	2224	0.12569	546.293	0.69322	0.548358
'C00655'	'Xanthosine 5''-phosphate'	'C10H13N4O9P'	485.001	'.H2PO4Na.H(+)'	7	1	0.00700877	2717	0.324612	824.656	0.69273	0.0997143
'C02291'	'L-Cystathionine'	'C7H14N2O4S'	456.991	'.(H2PO4)2KH.H(+)'	5	2	-0.00619094	2569	0.282834	525.922	0.69273	0.373271
'C01005'	'O-Phospho-L-serine'	'C3H8NO6P'	186.016	'.H(+)'	100	1	-3.21993e-05	726	0.841095	4262.8	0.692568	0.573783
'C03657'	'1,4-Dihydroxy-2-naphthoate'	'C11H8O4'	227.034	'.H/Na.H(+)'	20	1	-0.00296732	1035	0.200839	1765.8	0.692568	0.735979
'C00534'	'Pyridoxamine'	'C8H12N2O2'	125.105	'-CO2.H(+)'	5	3	0.00197052	302	-0.0708054	2842.09	0.692405	0.162429
'Glycerophosphoserine'	'Glycerophosphoserine'	'C6H14NO8P'	180.087	'-HPO3.H(+)'	8	3	-0.000826692	689	0.876849	25424.2	0.69221	0.571455
'C06010'	'(S)-2-Acetolactate'	'C5H8O4'	274.993	'.HPO4Na2.H(+)'	9	2	-0.00261609	1372	0.655902	974.168	0.691363	0.361962
'C00855'	'D-Methionine'	'C5H11NO2S'	172.04	'.Na(+)'	28	1	0.000128681	633	0.870539	6180.01	0.691321	0.558848
'C00855'	'D-Methionine'	'C5H11NO2S'	172.04	'.H/Na.H(+)'	28	1	0.000131681	633	0.870539	6180.01	0.691321	0.558848
'C00855'	'D-Methionine'	'C5H11NO2S'	188.015	'.H/K.H(+)'	10	1	-0.000721208	754	0.792119	1012.67	0.691321	1.07958
'C00855'	'D-Methionine'	'C5H11NO2S'	188.015	'.K(+)'	5	3	-0.000721208	754	0.792119	1012.67	0.691321	1.07958
'C14179'	'sulfoacetate'	'C2H4O5S'	162.972	'.H/Na.H(+)'	8	1	-0.00461402	573	-0.298572	487.647	0.690778	0.272597
'C05973'	'2-Acyl-sn-glycero-3-phosphoethanolamine (n-C16:0)'	'C21H44NO7P1'	454.298	'.H(+)'	90	1	-0.00528356	2552	0.662577	3633.71	0.689913	0.200638
'C16186'	'L-ascorbate-6-phosphate'	'C6H9O9P'	294.962	'.H/K.H(+)'	38	1	-0.000456231	1520	-0.0359757	1076.4	0.688983	0.308714
'C00249'	'Hexadecanoate (n-C16:0)'	'C16H32O2'	257.248	'.H(+)'	100	1	-0.000722537	1247	-0.140677	1908.75	0.688823	0.629054
'C00095'	'D-Fructose'	'C6H12O6'	323.011	'.HPO4Na2.H(+)'	10	1	0.000604376	1707	0.9421	68203.2	0.688504	1.35957
'C00108'	'Anthranilate'	'C7H7NO2'	138.053	'.H(+)'	56	1	0.00178262	402	0.86186	17660.5	0.688504	0.471429
'C00860'	'L-Histidinol'	'C6H11N3O'	262.056	'.H2PO4Na.H(+)'	23	1	-7.77176e-05	1279	-0.406302	2185.89	0.688345	0.0456072
'C01005'	'O-Phospho-L-serine'	'C3H8NO6P'	142.026	'-CO2.H(+)'	15	1	0.000125834	425	0.623165	495.627	0.688345	0.735707
'C16489'	'fructoselysine Phosphate'	'C12H25N2O10P'	411.127	'.H/Na.H(+)'	7	1	-0.0128837	2289	0.538557	364.017	0.688345	0.486792
'C12621'	'3-hydroxycinnamic acid'	'C9H8O3'	121.063	'-CO2.H(+)'	5	2	0.00174492	273	0.675687	2796.32	0.688345	2.67433
'C01508'	'L-Lyxose'	'C5H10O5'	151.061	'.H(+)'	74	1	-0.00135679	498	0.788019	3173.54	0.688186	0.995937
'C02917'	'(S)-Propane-1,2-diol'	'C3H8O2'	250.952	'.HPO4K2.H(+)'	7	1	-0.00399753	1198	-0.565552	2219.63	0.688186	0.789089
'ferroxamine minus Fe(3)'	'ferroxamine minus Fe(3)'	'C25H48N6O8'	583.322	'.H/Na.H(+)'	7	1	0.0203922	3232	0.727158	1908.82	0.688186	0.909856
'C01419'	'Cys-Gly'	'C5H10N2O3S'	450.915	'.(H2PO4K)2.H(+)'	43	1	-0.00113708	2531	-0.0249742	707.466	0.686633	0.960104
'C06424'	'tetradecanoate (n-C14:0)'	'C14H28O2'	229.215	'.H(+)'	100	1	0.00100425	1055	0.35908	1319.87	0.686283	0.160189
'C05973'	'2-Acyl-sn-glycero-3-phosphoethanolamine (n-C18:0)'	'C23H48NO7P1'	520.284	'.H/K.H(+)'	18	1	-0.0037171	2914	0.71853	1259.42	0.685686	1.06822
'C00337'	'(S)-Dihydroorotate'	'C5H6N2O4'	196.995	'.H/K.H(+)'	27	1	0.000556891	818	0.0610566	972.032	0.684122	0.138364
'C02730'	'o-Succinylbenzoate'	'C11H10O5'	223.064	'.H(+)'	44	1	-0.0041209	1008	0.356099	3348.17	0.684122	0.110103
'C00624'	'N-Acetyl-L-glutamate'	'C7H11NO5'	212.054	'.H/Na.H(+)'	26	1	-0.000802701	926	0.725748	1197.95	0.684122	0.00913039
'C00624'	'N-Acetyl-L-glutamate'	'C7H11NO5'	212.054	'.Na(+)'	7	2	-0.000805701	926	0.725748	1197.95	0.684122	0.00913039
'C04236'	'3-Carboxy-4-methyl-2-oxopentanoate'	'C7H10O5'	175.057	'.H(+)'	91	1	0.0026684	658	0.689658	2228.16	0.683966	0.384215
'ferroxamine minus Fe(3)'	'ferroxamine minus Fe(3)'	'C25H48N6O8'	801.291	'.(H2PO4Na)2.H(+)'	6	1	-0.0127858	4101	0.786199	416.061	0.683966	0.389551
'C00559'	'Deoxyadenosine'	'C10H13N5O3'	252.108	'.H(+)'	100	1	0.000916773	1208	0.845114	3739.38	0.683333	1.67428
'C03263'	'Coproporphyrinogen III'	'C36H44N4O8'	581.363	'-HPO3.H(+)'	6	1	-0.00566739	3221	0.788972	1952.54	0.682868	1.14643
'C02976'	'D-Fructose 1-phosphate'	'C6H13O9P'	381.009	'.H2PO4Na.H(+)'	5	4	-0.013029	2104	-0.024566	324.923	0.682049	0.679726
'C00366'	'Urate'	'C5H4N4O3'	342.913	'.HPO4K2.H(+)'	6	1	0.0110517	1836	0.0878643	716.581	0.680051	0.934334
'C00446'	'alpha-D-Galactose 1-phosphate'	'C6H13O9P'	163.06	'-H3PO4.H(+)'	6	4	1.56845e-05	576	0.601502	11141.5	0.680051	0.687528
'C00445'	'5,10-Methenyltetrahydrofolate'	'C20H22N7O6'	495.128	'.H/K.H(+)'	36	1	-0.00151462	2781	0.821898	142.099	0.679899	0.043696
'C00680'	'meso-2,6-Diaminoheptanedioate'	'C7H14N2O4'	191.104	'.H(+)'	68	1	-0.00148006	784	0.309293	2343.13	0.679899	0.0433563
'C00269'	'CDP-1,2-ditetradec-7-enoylglycerol'	'C40H69N3O15P2'	916.42	'.H/Na.H(+)'	10	1	-0.0101354	4292	-0.141492	185.331	0.679747	0.468665
'C00655'	'Xanthosine 5''-phosphate'	'C10H13N4O9P'	506.984	'.HPO4Na2.H(+)'	7	1	0.00606424	2845	0.640599	1183.06	0.678642	0.123053
'C00855'	'D-Methionine'	'C5H11NO2S'	292.001	'.HPO4Na2.H(+)'	10	1	-0.0020517	1496	0.317758	881.309	0.678642	0.136445
'C00242'	'Guanine'	'C5H5N5O'	174.038	'.Na(+)'	20	1	0.000226027	648	0.742578	4978.65	0.677684	0.624071
'C00242'	'Guanine'	'C5H5N5O'	174.038	'.H/Na.H(+)'	20	1	0.000229027	648	0.742578	4978.65	0.677684	0.624071
'L-alanine-D-glutamate'	'L-alanine-D-glutamate'	'C8H14N2O5'	219.106	'.H(+)'	35	2	-0.00819984	978	0.910704	15923	0.677684	0.715051
'C00864'	'(R)-Pantothenate'	'C9H17NO5'	258.073	'.H/K.H(+)'	28	1	0.000572178	1250	0.807172	989.161	0.677233	0.889692
'C00183'	'L-Valine'	'C5H11NO2'	118.086	'.H(+)'	100	1	0.000177526	249	0.919994	178508	0.676871	0.141166
'C15809'	'dehydroglycine'	'C2H3NO2'	75.026	'[+1].H(+)'	60	1	0.00100547	44	-0.0679728	475.222	0.676271	0.98643
'C00363'	'dTDP'	'C10H16N2O11P2'	440.988	'.H/K.H(+)'	5	1	-0.00188609	2476	0.175275	223.359	0.675676	0.170432
'C01909'	'Dethiobiotin'	'C10H18N2O3'	351.071	'.H2PO4K.H(+)'	31	1	0.000565453	1896	0.344781	214.241	0.675676	1.9641
'C00507'	'L-Rhamnose'	'C6H12O5'	404.998	'.(H2PO4Na)2.H(+)'	9	2	-0.00453721	2256	0.366667	1240.06	0.675527	0.413947
'C09306'	'sulfur dioxide'	'O2S'	238.861	'.HPO4K2.H(+)'	7	1	-0.00352152	1111	0.620736	1680.24	0.675527	0.357333
'C00199'	'D-Ribulose 5-phosphate'	'C5H11O8P'	404.911	'.HPO4K2.H(+)'	23	1	0.00370691	2255	0.490492	864.768	0.674603	0.911287
'C00114'	'Choline'	'C5H13NO'	86.0967	'-H2O.H(+)'	10	1	-0.000221065	77	0.924541	171659	0.674448	1.22286
'C06010'	'(S)-2-Acetolactate'	'C5H8O4'	253.008	'.H2PO4Na.H(+)'	15	8	0.000400546	1213	0.580311	1209.46	0.674428	0.401577
'C00081'	'ITP'	'C10H15N4O14P3'	682.879	'.HPO4K2.H(+)'	22	1	-0.0031993	3716	0.859186	3162.95	0.674415	1.18608
'C00288'	'Bicarbonate'	'CH2O3'	182.963	'.H2PO4Na.H(+)'	5	1	0.00391879	708	-0.449487	1900.2	0.673858	0.765656
'C00818'	'D-Glucarate'	'C6H10O8'	249.004	'.H/K.H(+)'	9	1	-0.00340281	1185	-0.100236	984.229	0.673858	0.350816
'C00242'	'Guanine'	'C5H5N5O'	190.013	'.H/K.H(+)'	10	1	-0.000623945	775	0.331189	6232.96	0.673446	0.788653
'C00242'	'Guanine'	'C5H5N5O'	190.013	'.K(+)'	5	3	-0.000623945	775	0.331189	6232.96	0.673446	0.788653
'C00256'	'D-Lactate'	'C3H6O3'	73.0278	'-H2O.H(+)'	10	2	0.000715	36	0.199194	1310.04	0.673446	0.674354
'C00320'	'Thiosulfate'	'H2O3S2'	250.89	'.H2PO4K.H(+)'	11	1	-0.00521224	1196	-0.0526026	2902.99	0.673446	0.967959
'C00446'	'alpha-D-Galactose 1-phosphate'	'C6H13O9P'	500.962	'.(H2PO4Na)2.H(+)'	8	1	-0.00706573	2811	0.286161	836.286	0.673006	0.219673
'C01146'	'2-Hydroxy-3-oxopropanoate'	'C3H4O4'	224.979	'.H2PO4Na.H(+)'	25	1	-0.0021085	1020	0.245445	957.509	0.672735	0.472907
'C00078'	'L-Tryptophan'	'C11H12N2O2'	206.103	'[+1].H(+)'	14	1	-0.00246949	889	0.613588	2064.75	0.672326	1.40539
'C01530'	'octadecanoate (n-C18:0)'	'C18H36O2'	267.267	'-H2O.H(+)'	6	1	0.00149229	1320	0.147171	467.136	0.671743	0.966753
'C00497'	'D-Malate'	'C4H6O5'	117.018	'-H2O.H(+)'	12	2	2.50888e-05	244	-0.268257	618.7	0.671453	1.22627
'C00641'	'1,2-Diacyl-sn-glycerol (dioctadec-11-enoyl, n-C18:1)'	'C39H72O5'	757.486	'.H2PO4K.H(+)'	12	1	-0.00841544	3989	0.321259	625.312	0.671453	1.65489
'C01112'	'D-Arabinose 5-phosphate'	'C5H11O8P'	372.967	'.HPO4Na2.H(+)'	29	1	-8.4437e-05	2050	0.00889218	562.592	0.671453	0.601763
'C00213'	'Sarcosine'	'C3H7NO2'	73.0278	'-NH3.H(+)'	8	8	0.000659418	36	0.199194	1310.04	0.671308	0.871284
'C11514'	'E-3-carboxy-2-pentenedioate 6-methyl ester'	'C7H8O6'	362.928	'.HPO4K2.H(+)'	38	1	-5.67045e-06	1977	-0.233949	2174.81	0.671308	0.889864
'C00380'	'Cytosine'	'C4H5N3O'	113.058	'[+1].H(+)'	7	1	-0.00366926	218	0.467167	3543.16	0.670195	0.662779
'C00416'	'1,2-dihexadecanoyl-sn-glycerol 3-phosphate'	'C35H69O8P1'	785.397	'.H2PO4K.H(+)'	7	1	0.0156645	4060	0.675421	587.346	0.670189	0.22468
'C00416'	'1,2-dihexadecanoyl-sn-glycerol 3-phosphate'	'C35H69O8P1'	649.476	'.H(+)'	100	1	0.00410827	3567	-0.135165	244.671	0.670189	0.186704
'C16186'	'L-ascorbate-6-phosphate'	'C6H9O9P'	490.914	'.(H2PO4)2KH.H(+)'	54	1	0.000978746	2758	-0.216829	861.474	0.669209	0.558283
'C00244'	'Nitrate'	'HNO3'	237.889	'.HPO4K2.H(+)'	5	1	0.00290979	1107	-0.349135	264.395	0.668897	0.678206
'C05973'	'2-Acyl-sn-glycero-3-phosphoethanolamine (n-C16:1)'	'C21H42NO7P1'	594.216	'.HPO4Na2.H(+)'	24	1	0.00204725	3295	0.79961	366.633	0.66878	0.899283
'C02976'	'D-Fructose 1-phosphate'	'C6H13O9P'	163.06	'-H3PO4.H(+)'	6	4	1.56845e-05	576	0.601502	11141.5	0.668501	0.612108
'C00283'	'Hydrogen sulfide'	'H2S'	208.885	'.HPO4K2.H(+)'	15	1	-0.000896326	905	-0.376318	1187.47	0.667939	0.447771
'C00487'	'D-Carnitine'	'C7H15NO3'	162.112	'.H(+)'	100	1	0.000625668	572	0.697322	1396.32	0.667797	0.394709
'C01096'	'D-Sorbitol 6-phosphate'	'C6H15O9P'	263.053	'.H(+)'	100	1	-2.8123e-05	1284	0.592595	2724.21	0.667797	0.558023
'C03274'	'Glycerophosphoglycerol'	'C6H15O8P'	367.018	'.H2PO4Na.H(+)'	63	1	-0.00120679	2004	-0.439698	328.597	0.667797	0.58353
'C03082'	'4-Phospho-L-aspartate'	'C4H8NO7P'	453.93	'.(H2PO4Na)2.H(+)'	29	1	-0.0014113	2547	0.520903	1582.83	0.667371	0.22231
'C03589'	'4-Hydroxy-2-oxopentanoate'	'C5H8O4'	404.911	'.(H2PO4K)2.H(+)'	15	10	0.0037039	2255	0.490492	864.768	0.66723	0.075837
'3-Aminoacrylate'	'3-Aminoacrylate'	'C3H5NO2'	223.972	'.H2PO4K.H(+)'	30	1	-0.000118919	1012	0.35234	1117.63	0.66723	1.7865
'C00137'	'myo-Inositol'	'C6H12O6'	204.056	'[+1].Na(+)'	12	1	-0.000422388	876	0.972146	69030.1	0.66723	1.29328
'C00270'	'N-Acetylneuraminate'	'C11H19NO9'	348.07	'.H/K.H(+)'	23	4	-0.00109071	1871	0.714632	4368.25	0.66723	0.817278
'C00568'	'4-Aminobenzoate'	'C7H7NO2'	138.053	'.H(+)'	56	1	0.00178262	402	0.86186	17660.5	0.66723	0.0963692
'C01013'	'3-Hydroxypropanoate'	'C3H6O3'	91.0382	'.H(+)'	100	1	0.000806625	114	0.371898	1557.45	0.66723	1.78495
'C00577'	'D-Glyceraldehyde'	'C3H6O3'	91.0382	'.H(+)'	100	1	0.000806625	114	0.371898	1557.45	0.667089	0.406987
'Dihydromonapterin'	'Dihydromonapterin'	'C9H13N5O4'	527.958	'.(H2PO4K)2.H(+)'	6	2	0.011453	2958	0.556511	740.604	0.667089	0.376157
'C00979'	'O-Acetyl-L-serine'	'C5H9NO4'	387.979	'.(H2PO4Na)2.H(+)'	24	1	-0.000440254	2153	0.742266	1474.61	0.666808	1.17032
'C06311'	'Galactitol 1-phosphate'	'C6H15O9P'	265.061	'[+2].H(+)'	66	1	-0.00147522	1300	0.678321	2581.26	0.666808	1.04247
'C00183'	'L-Valine'	'C5H11NO2'	74.0968	'-CO2.H(+)'	10	1	-0.000348049	41	0.227292	1337.22	0.665816	1.00281
'C00257'	'D-Gluconate'	'C6H12O7'	468.939	'.(H2PO4K)2.H(+)'	7	1	-0.0079773	2628	-0.196409	867.427	0.665516	0.492558
'C00204'	'2-Dehydro-3-deoxy-D-gluconate'	'C6H10O6'	299.025	'.H2PO4Na.H(+)'	6	2	-0.0106574	1547	-0.459841	572.492	0.665398	0.101292
'C02591'	'Sucrose 6-phosphate'	'C12H23O14P'	423.096	'.H(+)'	45	1	-0.00641944	2364	0.814278	630.309	0.665398	0.815692
'C00299'	'Uridine'	'C9H12N2O6'	267.062	'.H/Na.H(+)'	13	2	-0.00282096	1315	0.9272	13459.4	0.664966	0.672286
'C00299'	'Uridine'	'C9H12N2O6'	267.062	'.Na(+)'	13	2	-0.00282396	1315	0.9272	13459.4	0.664966	0.672286
'Hexadecanoyl-phosphate (n-C16:0)'	'Hexadecanoyl-phosphate (n-C16:0)'	'C16H33O5P'	457.166	'.H2PO4Na.H(+)'	7	2	0.00667553	2570	0.66399	498.908	0.664553	0.433843
'C00133'	'D-Alanine'	'C3H7NO2'	73.0278	'-NH3.H(+)'	8	8	0.000659418	36	0.199194	1310.04	0.663504	0.27584
'C01530'	'octadecanoate (n-C18:0)'	'C18H36O2'	323.239	'.H/K.H(+)'	10	1	-0.00388163	1713	0.856379	1983.34	0.663283	0.058692
'C00266'	'Glycolaldehyde'	'C2H4O2'	294.935	'.(H2PO4)2KH.H(+)'	12	1	0.00275712	1519	0.00306672	2392.96	0.663007	0.679655
'C00641'	'1,2-Diacyl-sn-glycerol (dioctadecanoyl, n-C18:0)'	'C39H76O5'	897.443	'.(H2PO4K)2.H(+)'	68	1	-0.000405077	4269	0.793981	438.554	0.663007	0.520541
'C02107'	'D-tartrate'	'C4H6O6'	270.978	'.H2PO4Na.H(+)'	6	1	0.00495687	1344	-0.248743	973.869	0.663007	0.0681683
'C00530'	'Hydroquinone'	'C6H6O2'	111.044	'.H(+)'	100	1	-0.000375432	207	0.12109	3045.21	0.662869	0.763227
'C00725'	'Lipoate'	'C8H14O2S2'	163.06	'-CO2.H(+)'	5	16	0.00088875	576	0.601502	11141.5	0.662869	0.769911
'L-alanine-L-glutamate'	'L-alanine-L-glutamate'	'C8H14N2O5'	219.106	'.H(+)'	35	2	-0.00819984	978	0.910704	15923	0.662147	0.715051
'Octadecanoyl-phosphate (n-C18:0)'	'Octadecanoyl-phosphate (n-C18:0)'	'C18H37O5P'	539.128	'.HPO4K2.H(+)'	11	1	0.00592803	3015	0.663716	201.955	0.661736	0.304128
'C00526'	'Deoxyuridine'	'C9H12N2O5'	149.113	'-HPO3.H(+)'	5	1	0.00213479	484	0.0672198	1826.8	0.661715	0.575403
'C00387'	'Guanosine'	'C10H13N5O5'	322.055	'.H/K.H(+)'	19	1	-0.000368996	1698	0.662565	9226.65	0.660734	0.741299
'C00387'	'Guanosine'	'C10H13N5O5'	322.055	'.K(+)'	9	2	-0.000368996	1698	0.662565	9226.65	0.660734	0.741299
'C00299'	'Uridine'	'C9H12N2O6'	381.009	'.H2PO4K.H(+)'	67	1	0.000728493	2104	-0.024566	324.923	0.660714	0.337331
'Tetradecanoyl-phosphate (n-C14:0)'	'Tetradecanoyl-phosphate (n-C14:0)'	'C14H29O5P'	429.152	'.H2PO4Na.H(+)'	8	1	-0.0107618	2403	0.656653	732.516	0.660327	1.21141
'C00123'	'L-Leucine'	'C6H13NO2'	132.102	'.H(+)'	100	1	-0.000451848	349	0.910831	564419	0.659728	0.521482
'C00243'	'Lactose'	'C12H22O11'	345.134	'[+2].H(+)'	8	1	-0.00340441	1854	0.0568442	558.123	0.659052	0.568446
'C00085'	'D-Fructose 6-phosphate'	'C6H13O9P'	381.009	'.H2PO4Na.H(+)'	5	4	-0.013029	2104	-0.024566	324.923	0.659001	0.691532
'C03373'	'5-amino-1-(5-phospho-D-ribosyl)imidazole'	'C8H14N3O7P'	432.002	'.H2PO4K.H(+)'	15	2	-0.00548861	2421	0.33363	533.989	0.658918	0.273305
'C01236'	'6-phospho-D-glucono-1,5-lactone'	'C6H11O9P'	282.005	'[+1].Na(+)'	8	1	0.0019766	1428	0.284056	1255.5	0.658784	0.0511981
'C06007'	'(R)-2,3-Dihydroxy-3-methylpentanoate'	'C6H12O4'	367.018	'.(H2PO4)2NaH.H(+)'	42	2	-0.00120999	2004	-0.439698	328.597	0.658784	0.68308
'C00222'	'Malonate semialdehyde'	'C3H4O3'	328.937	'.(H2PO4Na)2.H(+)'	9	1	0.00415826	1744	-0.0897772	640.455	0.657509	0.634763
'C05973'	'2-Acyl-sn-glycero-3-phosphoethanolamine (n-C16:1)'	'C21H42NO7P1'	452.276	'.H(+)'	71	1	0.00140586	2537	0.584905	1562.01	0.657509	0.722246
'C00424'	'L-Lactaldehyde'	'C3H6O2'	98.031	'[+1].Na(+)'	7	1	-0.00161422	132	0.299929	653.069	0.656937	0.609974
'C05629'	'Phenylpropanoate'	'C9H10O2'	422.936	'.(H2PO4K)2.H(+)'	9	1	0.00525388	2362	-0.169332	952.557	0.656647	1.07486
'C00079'	'L-Phenylalanine'	'C9H11NO2'	167.09	'[+1].H(+)'	60	1	-0.000635055	604	0.887167	19979.6	0.656497	0.525064
'C04114'	'crotonobetaine'	'C7H13NO2'	126.091	'-H2O.H(+)'	10	2	0.000861914	307	-0.0151959	1447.34	0.656497	0.547886
'C03082'	'4-Phospho-L-aspartate'	'C4H8NO7P'	214.01	'.H(+)'	100	1	0.00161817	938	0.574148	2351.26	0.6561	0.144917
'C00719'	'Glycine betaine'	'C5H11NO2'	101.06	'-NH3.H(+)'	8	1	-3.47554e-05	146	-0.163056	965.772	0.655822	0.401504
'C01233'	'sn-Glycero-3-phosphoethanolamine'	'C5H14NO6P'	487.924	'.(H2PO4K)2.H(+)'	11	1	0.00500628	2740	0.460074	894.308	0.655085	1.47904
'C00108'	'Anthranilate'	'C7H7NO2'	377.971	'.(H2PO4Na)2.H(+)'	20	1	0.00140375	2085	0.338356	1333.44	0.654691	1.35527
'C00164'	'Acetoacetate'	'C4H6O3'	320.977	'.(H2PO4)2NaH.H(+)'	16	2	-0.00208147	1690	0.555026	652.084	0.654691	0.954351
'C00880'	'D-Galactonate'	'C6H12O7'	333.012	'.H2PO4K.H(+)'	6	1	-0.0139221	1768	-0.42572	735.891	0.654561	0.0336533
'C01005'	'O-Phospho-L-serine'	'C3H8NO6P'	425.932	'.(H2PO4Na)2.H(+)'	8	1	0.00193962	2380	0.761669	1425.91	0.654561	1.42024
'C01326'	'Hydrogen cyanide'	'CHN'	245.955	'.(H2PO4)2NaH.H(+)'	15	1	-0.000777922	1169	0.282591	1478.54	0.654561	0.50018
'C03722'	'Quinolinate'	'C7H5NO4'	190.013	'.H/Na.H(+)'	9	2	-0.00211611	775	0.331189	6232.96	0.654561	0.388925
'C00063'	'CTP'	'C9H16N3O14P3'	506.984	'[+1].Na(+)'	7	1	-0.00692831	2845	0.640599	1183.06	0.654536	0.868207
'C09306'	'sulfur dioxide'	'O2S'	184.93	'.H2PO4Na.H(+)'	21	1	-0.00199398	718	-0.175429	327.689	0.65443	0.69884
'C01487'	'D-Allose'	'C6H12O6'	203.053	'.H/Na.H(+)'	20	1	-0.000281736	866	0.974097	979731	0.653283	0.289706
'C00446'	'alpha-D-Galactose 1-phosphate'	'C6H13O9P'	381.009	'.H2PO4Na.H(+)'	5	4	-0.013029	2104	-0.024566	324.923	0.653283	0.171554
'tetradecenoate (n-C14:1)'	'tetradecenoate (n-C14:1)'	'C14H26O2'	265.157	'.H/K.H(+)'	15	1	-0.0005876	1302	0.347312	3299.05	0.65326	0.912819
'tetradecenoate (n-C14:1)'	'tetradecenoate (n-C14:1)'	'C14H26O2'	265.157	'.K(+)'	7	2	-0.0005876	1302	0.347312	3299.05	0.65326	0.912819
'C00243'	'Lactose'	'C12H22O11'	366.11	'[+1].Na(+)'	23	1	-0.00145016	1997	0.690865	761.438	0.652707	0.415527
'C00249'	'Hexadecanoate (n-C16:0)'	'C16H32O2'	399.186	'.HPO4Na2.H(+)'	16	1	0.00274728	2219	0.653172	1171.29	0.652413	0.410032
'Octadecanoyl-phosphate (n-C18:0)'	'Octadecanoyl-phosphate (n-C18:0)'	'C18H37O5P'	387.218	'.H/Na.H(+)'	9	1	0.00924	2150	0.83266	3229.13	0.651874	0.603202
'C00357'	'N-Acetyl-D-glucosamine 6-phosphate'	'C8H16NO9P'	324.053	'.H/Na.H(+)'	10	3	-0.00718128	1715	0.771377	2155.61	0.651361	0.825535
'C00246'	'Butyrate (n-C4:0)'	'C4H8O2'	209.013	'.H2PO4Na.H(+)'	6	1	0.00602381	908	0.314889	1241.02	0.650465	0.396087
'C00196'	'2,3-Dihydroxybenzoate'	'C7H6O4'	388.945	'.(H2PO4)2KH.H(+)'	27	2	-0.00184958	2160	-0.0745916	475.7	0.650338	0.191952
'C02107'	'D-tartrate'	'C4H6O6'	286.953	'.H2PO4K.H(+)'	13	1	0.0030642	1467	-0.42736	2676.99	0.650338	1.04579
'C03657'	'1,4-Dihydroxy-2-naphthoate'	'C11H8O4'	243.001	'.H/K.H(+)'	5	1	0.00423645	1146	0.0932638	3066.54	0.650338	0.429865
'C04593'	'methylisocitrate'	'C7H10O7'	380.93	'.HPO4K2.H(+)'	6	2	0.00836174	2102	-0.0918323	491.541	0.650338	2.32413
'C00124'	'D-Galactose'	'C6H12O6'	219.027	'.H/K.H(+)'	10	1	-0.000608863	976	0.883955	497884	0.650329	0.59269
'C00479'	'Propanal'	'C3H6O'	81.033	'.H/Na.H(+)'	10	1	-0.00192609	55	0.257543	1792.36	0.650211	0.352836
'C00479'	'Propanal'	'C3H6O'	81.033	'.Na(+)'	6	2	-0.00192909	55	0.257543	1792.36	0.650211	0.352836
'C00988'	'2-Phosphoglycolate'	'C2H5O6P'	330.885	'.HPO4K2.H(+)'	5	1	-0.00624596	1756	0.159739	1895.66	0.650211	0.3999
'C00092'	'D-Glucose 6-phosphate'	'C6H13O9P'	163.06	'-H3PO4.H(+)'	6	4	1.56845e-05	576	0.601502	11141.5	0.649543	0.769911
'C00109'	'2-Oxobutanoate'	'C4H6O3'	125.023	'.H/Na.H(+)'	14	1	-0.00180739	299	0.085528	800.727	0.64881	0.315954
'C00109'	'2-Oxobutanoate'	'C4H6O3'	125.023	'.Na(+)'	7	4	-0.00181039	299	0.085528	800.727	0.64881	0.315954
'C00312'	'L-Xylulose'	'C5H10O5'	189.016	'.H/K.H(+)'	10	1	-0.000122251	767	0.582725	3849.32	0.648477	0.18035
'octadecenoate (n-C18:1)'	'octadecenoate (n-C18:1)'	'C18H34O2'	419.197	'.H2PO4K.H(+)'	46	1	-0.000885437	2342	0.839021	2411.52	0.648477	0.447786
'C15809'	'dehydroglycine'	'C2H3NO2'	313.943	'.(H2PO4Na)2.H(+)'	7	1	-0.00192596	1646	-0.0863679	864.169	0.648023	0.53535
'C02291'	'L-Cystathionine'	'C7H14N2O4S'	359.002	'.H2PO4K.H(+)'	6	2	0.00530561	1949	-0.40658	1859.72	0.647647	0.405941
'C00661'	'Glyceraldehyde 3-phosphate'	'C3H7O6P'	306.943	'.H2PO4K.H(+)'	6	5	-0.00511626	1598	0.376738	837.477	0.647641	0.62572
'C00546'	'Methylglyoxal'	'C3H4O2'	208.951	'.H2PO4K.H(+)'	6	1	0.010135	906	-0.0887133	884.584	0.64734	0.289387
'C00085'	'D-Fructose 6-phosphate'	'C6H13O9P'	163.06	'-H3PO4.H(+)'	6	4	1.56845e-05	576	0.601502	11141.5	0.646942	0.612108
'C00079'	'L-Phenylalanine'	'C9H11NO2'	308.034	'.HPO4Na2.H(+)'	5	1	-0.00658971	1605	0.701404	1610.65	0.646257	0.903206
'C00168'	'Hydroxypyruvate'	'C3H4O4'	224.979	'.H2PO4Na.H(+)'	25	1	-0.0021085	1020	0.245445	957.509	0.646238	0.824198
'3-Aminoacrylate'	'3-Aminoacrylate'	'C3H5NO2'	261.927	'.HPO4K2.H(+)'	15	1	0.000508705	1277	0.273291	449.412	0.646115	1.87473
'C00575'	'cAMP'	'C10H12N5O6P'	465.999	'.H2PO4K.H(+)'	11	3	-0.00664582	2612	0.606092	1145.49	0.646115	0.639195
'C05925'	'Dihydroneopterin monophosphate'	'C9H14N5O7P'	509.96	'.HPO4K2.H(+)'	72	1	-0.00123844	2864	0.681289	1139.05	0.646115	0.506415
'C00132'	'Methanol'	'CH4O1'	55.0177	'.H/Na.H(+)'	9	2	-0.00222461	1	0.179166	1102.88	0.645992	0.799699
'Glycerophosphoserine'	'Glycerophosphoserine'	'C6H14NO8P'	260.053	'.H(+)'	100	1	-0.000391497	1264	0.519387	1400.91	0.645639	0.462011
'C00885'	'Isochorismate'	'C10H10O6'	400.947	'.HPO4K2.H(+)'	18	1	-0.00333989	2233	0.0134567	520.682	0.644247	0.792865
'2-Acyl-sn-glycero-3-phosphoglycerol (n-C16:1)'	'2-Acyl-sn-glycero-3-phosphoglycerol (n-C16:1)'	'C22H43O9P1'	505.256	'.H/Na.H(+)'	29	1	-0.00210307	2837	0.755846	1928.51	0.643421	0.754374
'C00416'	'1,2-dihexadecanoyl-sn-glycerol 3-phosphate'	'C35H69O8P1'	791.422	'.HPO4Na2.H(+)'	50	1	-0.00116362	4076	0.818172	731.777	0.643421	0.791862
'C05973'	'2-Acyl-sn-glycero-3-phosphoethanolamine (n-C16:0)'	'C21H44NO7P1'	672.237	'.(H2PO4)2NaH.H(+)'	6	1	-0.00891089	3669	0.503703	441.992	0.643421	1.47918
'C01602'	'Ornithine'	'C5H12N2O2'	253.048	'.H2PO4Na.H(+)'	6	1	0.00764262	1214	-0.346708	2034.42	0.642205	0.434739
'C00344'	'Phosphatidylglycerol (ditetradecanoyl, n-C14:0)'	'C34H67O10P1'	841.346	'.HPO4K2.H(+)'	22	1	-0.00294697	4182	0.772518	357.002	0.642132	0.787537
'C00137'	'myo-Inositol'	'C6H12O6'	203.053	'.H/Na.H(+)'	20	1	-0.000281736	866	0.974097	979731	0.641892	0.519917
'C00266'	'Glycolaldehyde'	'C2H4O2'	300.946	'.(H2PO4Na)2.H(+)'	28	1	0.000353142	1558	0.596966	3616.48	0.641892	1.29391
'C00671'	'(S)-3-Methyl-2-oxopentanoate'	'C6H10O3'	153.055	'.H/Na.H(+)'	13	2	-0.00314673	511	0.5564	3074.17	0.641892	0.57259
'C07086'	'Phenylacetic acid'	'C8H8O2'	354.997	'.(H2PO4)2NaH.H(+)'	29	1	-0.00130037	1922	-0.052173	1366.86	0.641892	2.30739
'C00719'	'Glycine betaine'	'C5H11NO2'	141.071	'[+1].Na(+)'	13	1	0.000561037	421	0.649708	1740.4	0.641888	0.612274
'C00064'	'L-Glutamine'	'C5H10N2O3'	169.054	'.H/Na.H(+)'	12	1	0.00444311	615	0.589742	1801.92	0.641817	0.747074
'C00612'	'N1-Acetylspermidine'	'C9H21N3O'	171.149	'-NH3.H(+)'	8	2	-0.000199774	629	-0.637864	17632.2	0.641772	0.209502
'C00725'	'Lipoate'	'C8H14O2S2'	209.055	'[+2].H(+)'	5	3	0.00227316	909	-0.326754	4002.47	0.641772	0.220251
'C00937'	'D-Lactaldehyde'	'C3H6O2'	98.031	'[+1].Na(+)'	7	1	-0.00161422	132	0.299929	653.069	0.641772	0.430658
'C01029'	'N8-Acetylspermidine'	'C9H21N3O'	171.149	'-NH3.H(+)'	8	2	-0.000199774	629	-0.637864	17632.2	0.641772	0.209502
'C11514'	'E-3-carboxy-2-pentenedioate 6-methyl ester'	'C7H8O6'	308.993	'.H2PO4Na.H(+)'	10	1	0.00529954	1613	-0.0547911	1402.38	0.641772	0.446357
'1,6-anhydrous-N-Acetylmuramate'	'1,6-anhydrous-N-Acetylmuramate'	'C11H17NO7'	314.064	'.H/K.H(+)'	10	1	-0.000752423	1648	0.633988	670.336	0.640603	0.345158
'1,6-anhydrous-N-Acetylmuramate'	'1,6-anhydrous-N-Acetylmuramate'	'C11H17NO7'	314.064	'.K(+)'	5	2	-0.000752423	1648	0.633988	670.336	0.640603	0.345158
'C00416'	'1,2-didodecanoyl-sn-glycerol 3-phosphate'	'C27H53O8P1'	673.306	'.H2PO4K.H(+)'	8	1	-0.0176865	3675	0.613527	960.986	0.640603	1.4954
'C00636'	'D-Mannose 1-phosphate'	'C6H13O9P'	163.06	'-H3PO4.H(+)'	6	4	1.56845e-05	576	0.601502	11141.5	0.640603	0.832149
'C00424'	'L-Lactaldehyde'	'C3H6O2'	195.006	'.H2PO4Na.H(+)'	16	4	-0.00299659	809	0.293055	1218.9	0.640017	0.989789
'C01672'	'1,5-Diaminopentane'	'C5H14N2'	125.105	'.Na(+)'	20	1	-0.000441655	302	-0.0708054	2842.09	0.640017	0.678681
'C01672'	'1,5-Diaminopentane'	'C5H14N2'	125.105	'.H/Na.H(+)'	20	1	-0.000438655	302	-0.0708054	2842.09	0.640017	0.678681
'C00312'	'L-Xylulose'	'C5H10O5'	369.002	'.(H2PO4)2NaH.H(+)'	6	1	-0.00584854	2018	0.102225	641.986	0.640017	0.368666
'C14899'	'3-keto-L-gulonate-6-phosphate'	'C6H11O10P'	546.88	'.(H2PO4K)2.H(+)'	39	1	0.00169295	3049	0.204336	1428.81	0.640017	0.139955
'C01081'	'Thiamin monophosphate'	'C12H17N4O4PS'	345.085	'.H(+)'	82	1	-0.00655103	1853	0.69974	251.588	0.639194	0.215108
'C01487'	'D-Allose'	'C6H12O6'	323.011	'.HPO4Na2.H(+)'	10	1	0.000604376	1707	0.9421	68203.2	0.639194	0.52677
'C03082'	'4-Phospho-L-aspartate'	'C4H8NO7P'	485.873	'.(H2PO4K)2.H(+)'	9	1	0.00370472	2725	0.544925	1140.28	0.639194	0.401114
'C00318'	'L-Carnitine'	'C7H15NO3'	184.096	'.H/Na.H(+)'	25	1	-0.00156303	714	0.334887	1118.69	0.638859	0.141002
'C00318'	'L-Carnitine'	'C7H15NO3'	184.096	'.Na(+)'	11	3	-0.00156603	714	0.334887	1118.69	0.638859	0.141002
'C00231'	'D-Xylulose 5-phosphate'	'C5H11O8P'	253.008	'.H/Na.H(+)'	20	1	0.000400751	1213	0.580311	1209.46	0.638253	0.846448
'C00636'	'D-Mannose 1-phosphate'	'C6H13O9P'	500.962	'.(H2PO4Na)2.H(+)'	8	1	-0.00706573	2811	0.286161	836.286	0.637785	0.695876
'C00497'	'D-Malate'	'C4H6O5'	135.028	'.H(+)'	100	1	0.000384084	378	0.630787	2251.24	0.637669	0.632545
'C00596'	'2-Oxopent-4-enoate'	'C5H6O3'	97.0277	'-H2O.H(+)'	7	5	0.000789543	128	0.649138	9166.54	0.637669	0.534455
'C01216'	'2-Dehydro-3-deoxy-D-galactonate'	'C6H10O6'	299.025	'.H2PO4Na.H(+)'	6	2	-0.0106574	1547	-0.459841	572.492	0.637669	1.11243
'C03733'	'UDP-D-galacto-1,4-furanose'	'C15H24N2O17P2'	589.043	'.H/Na.H(+)'	28	1	0.000843545	3266	0.18232	248.875	0.637669	0.179722
'C00015'	'UDP'	'C9H14N2O12P2'	442.967	'.H/K.H(+)'	10	2	-0.00157606	2487	0.909283	12474.8	0.637652	0.397162
'C00681'	'1-tetradec-7-enoyl-sn-glycerol 3-phosphate'	'C17H33O7P1'	523.152	'.HPO4Na2.H(+)'	8	1	-0.00743261	2929	0.711038	170.44	0.637553	0.765674
'C01487'	'D-Allose'	'C6H12O6'	204.056	'[+1].Na(+)'	12	1	-0.000422388	876	0.972146	69030.1	0.636376	0.334755
'C04376'	'N2-Formyl-N1-(5-phospho-D-ribosyl)glycinamide'	'C8H15N2O9P'	435.024	'.H2PO4Na.H(+)'	8	1	-0.00631853	2440	0.433893	348.073	0.636376	0.212027
'C00661'	'Glyceraldehyde 3-phosphate'	'C3H7O6P'	192.983	'.H/Na.H(+)'	11	1	0.00453017	796	-0.236145	2074.31	0.635155	0.703766
'C05519'	'L-Allo-threonine'	'C4H9NO3'	142.048	'.H/Na.H(+)'	20	1	-0.000266129	426	0.794176	1969.72	0.634968	0.684331
'C00130'	'IMP'	'C10H13N4O8P'	582.959	'.(H2PO4)2KH.H(+)'	8	2	0.00527734	3230	0.503696	974.376	0.634618	1.29915
'C00188'	'L-Threonine'	'C4H9NO3'	240.031	'.H2PO4Na.H(+)'	7	1	-0.00661554	1121	-0.236868	752.315	0.634358	0.501986
'C00047'	'L-Lysine'	'C6H14N2O2'	185.069	'.H/K.H(+)'	10	1	-0.000173673	722	0.0360521	9205.65	0.633714	0.572414
'C00047'	'L-Lysine'	'C6H14N2O2'	185.069	'.K(+)'	5	2	-0.000173673	722	0.0360521	9205.65	0.633714	0.572414
'C00365'	'dUMP'	'C9H13N2O8P'	309.043	'.H(+)'	45	1	0.00541676	1614	0.692002	737.401	0.633672	0.0807364
'C04442'	'2-Dehydro-3-deoxy-D-gluconate 6-phosphate'	'C6H11O9P'	498.942	'.(H2PO4Na)2.H(+)'	11	1	-0.00282483	2800	0.291758	655.609	0.633559	0.31268
'C16488'	'fructoselysine'	'C12H24N2O7'	309.168	'.H(+)'	100	1	-0.00228439	1617	0.477119	2257.49	0.633559	0.257374
'C02225'	'2-Methylcitrate'	'C7H10O7'	163.06	'-CO2.H(+)'	5	16	1.97191e-05	576	0.601502	11141.5	0.633446	0.0729068
'C02631'	'2-Isopropylmaleate'	'C7H10O4'	181.05	'.H/Na.H(+)'	13	4	-0.00250927	696	0.0286566	3034.28	0.633446	0.182373
'C00802'	'Oxalureate'	'C3H4N2O4'	155.011	'.H/Na.H(+)'	9	3	-0.0050844	523	-0.174292	818.037	0.633333	0.360314
'C02655'	'6-Acetyl-D-glucose'	'C8H14O7'	456.991	'.(H2PO4)2KH.H(+)'	32	1	0.000333905	2569	0.282834	525.922	0.633333	0.409059
'C06311'	'Galactitol 1-phosphate'	'C6H15O9P'	404.998	'.HPO4Na2.H(+)'	9	2	-0.00453401	2256	0.366667	1240.06	0.632938	1.13353
'C00352'	'D-Glucosamine 6-phosphate'	'C6H14NO8P'	180.087	'-HPO3.H(+)'	8	3	-0.000826692	689	0.876849	25424.2	0.632824	0.377063
'C12622'	'cis-3-(3-carboxyethenyl)-3,5-cyclohexadiene-1,2-diol'	'C9H10O4'	325.013	'.HPO4Na2.H(+)'	5	2	-0.00659164	1719	0.821224	1838.53	0.632091	0.425952
'C00127'	'Oxidized glutathione'	'C20H32N6O12S2'	613.159	'.H(+)'	100	1	0.000530944	3392	0.376394	1452.62	0.631589	0.391485
'C14179'	'sulfoacetate'	'C2H4O5S'	412.848	'.(H2PO4K)2.H(+)'	11	1	0.00256537	2298	-0.405423	1766.7	0.631557	0.197114
'C00242'	'Guanine'	'C5H5N5O'	152.057	'.H(+)'	100	1	-0.000200742	504	0.752391	24482.3	0.631073	0.667836
'C00352'	'D-Glucosamine 6-phosphate'	'C6H14NO8P'	260.053	'.H(+)'	100	1	-0.000391497	1264	0.519387	1400.91	0.630936	0.499379
'2-Acyl-sn-glycero-3-phosphoglycerol (n-C14:0)'	'2-Acyl-sn-glycero-3-phosphoglycerol (n-C14:0)'	'C20H41O9P1'	479.248	'.H/Na.H(+)'	10	1	-0.0099839	2688	0.761141	1819.52	0.630741	0.269485
'C00966'	'2-Dehydropantoate'	'C6H10O4'	169.054	'.H/Na.H(+)'	8	2	-0.00679028	615	0.589742	1801.92	0.630741	0.323254
'C00075'	'UTP'	'C9H15N2O15P3'	620.925	'.H2PO4K.H(+)'	6	3	-0.0160263	3426	0.592101	1278.81	0.630377	0.414868
'C00320'	'Thiosulfate'	'H2O3S2'	386.825	'.(H2PO4K)2.H(+)'	6	1	-0.00715168	2145	0.136992	1418.2	0.629661	0.340823
'C06006'	'(S)-2-Aceto-2-hydroxybutanoate'	'C6H10O4'	380.971	'.(H2PO4)2KH.H(+)'	6	3	0.00351274	2103	0.520811	905.376	0.629551	0.624725
'C15998'	'L-methionine-R-sulfoxide'	'C5H11NO3S'	188.039	'.H/Na.H(+)'	13	1	-0.00345422	755	0.790817	1009.84	0.629332	1.12131
'C00944'	'3-Dehydroquinate'	'C7H10O6'	462.918	'.(H2PO4K)2.H(+)'	26	2	0.0021904	2596	-0.132134	1119.19	0.629332	0.924471
'C00196'	'2,3-Dihydroxybenzoate'	'C7H6O4'	290.976	'.H2PO4K.H(+)'	5	2	-0.00913001	1493	0.00747027	847.813	0.629223	0.490905
'C00196'	'2,3-Dihydroxybenzoate'	'C7H6O4'	394.954	'.(H2PO4Na)2.H(+)'	20	4	-0.00237956	2193	0.508159	934.367	0.629223	0.103418
'C00596'	'2-Oxopent-4-enoate'	'C5H6O3'	354.951	'.(H2PO4Na)2.H(+)'	5	1	0.00529478	1921	0.549087	1534.28	0.629223	1.4127
'C00624'	'N-Acetyl-L-glutamate'	'C7H11NO5'	228.023	'.H/K.H(+)'	9	2	0.00424425	1042	0.417017	1140.77	0.629223	0.346036
'C01112'	'D-Arabinose 5-phosphate'	'C5H11O8P'	404.911	'.HPO4K2.H(+)'	23	1	0.00370691	2255	0.490492	864.768	0.629223	1.32119
'C01551'	'Allantoin'	'C4H6N4O3'	430.915	'.(H2PO4K)2.H(+)'	15	1	0.00185557	2415	-0.185846	1749.18	0.629223	0.0348872
'C04225'	'cis-2-Methylaconitate'	'C7H8O6'	362.928	'.HPO4K2.H(+)'	38	1	-5.67045e-06	1977	-0.233949	2174.81	0.629223	0.584725
'C04640'	'2-(Formamido)-N1-(5-phospho-D-ribosyl)acetamidine'	'C8H16N3O8P'	585.944	'.(H2PO4K)2.H(+)'	19	1	-0.00319368	3246	0.648425	838.331	0.629223	0.809702
'C16519'	'2-succinyl-5-enolpyruvyl-6-hydroxy-3-cyclohexene-1-carboxylate'	'C14H16O9'	562.993	'.(H2PO4)2KH.H(+)'	10	2	0.00298086	3128	0.690745	765.49	0.629223	1.30166
'C15996'	'7-cyano-7-carbaguanine'	'C7H5N5O'	349.941	'.HPO4K2.H(+)'	8	2	0.00438353	1886	0.451931	2039.76	0.629223	0.219907
'C06393'	'2,3-diaminopropionate'	'C3H8N2O2'	376.933	'.(H2PO4K)2.H(+)'	17	1	-0.0019044	2075	0.717577	3025.06	0.629114	0.745089
'Tetrahydromonapterin'	'Tetrahydromonapterin'	'C9H15N5O4'	432.002	'.HPO4K2.H(+)'	14	3	0.00586094	2421	0.33363	533.989	0.629114	0.82864
'C00147'	'Adenine'	'C5H5N5'	158.041	'.H/Na.H(+)'	7	2	0.00294659	546	0.476605	2390.52	0.629047	0.679437
'C00111'	'Dihydroxyacetone phosphate'	'C3H7O6P'	192.983	'.H/Na.H(+)'	11	1	0.00453017	796	-0.236145	2074.31	0.628967	0.778119
'C00109'	'2-Oxobutanoate'	'C4H6O3'	59.0492	'-CO2.H(+)'	10	2	-9.38767e-05	7	0.039514	925.11	0.628401	0.999054
'C00966'	'2-Dehydropantoate'	'C6H10O4'	289.01	'.HPO4Na2.H(+)'	8	1	-0.00452059	1480	-0.101385	877.151	0.627923	0.249768
'C06187'	'Arbutin 6-phosphate'	'C12H17O10P'	570.997	'.(H2PO4)2NaH.H(+)'	23	1	0.00175519	3169	0.514206	293.124	0.627858	0.902878
'C00015'	'UDP'	'C9H14N2O12P2'	540.943	'.H2PO4K.H(+)'	39	1	-0.000431288	3022	0.816484	5690.12	0.627664	0.276926
'C00360'	'dAMP'	'C10H14N5O6P'	468.017	'.H2PO4K.H(+)'	11	2	-0.00856397	2622	0.299193	399.954	0.627327	0.315955
'C07597'	'ferroxamine'	'C25H45FeN6O8'	614.262	'.H(+)'	12	1	0.0101462	3396	0.582472	642.259	0.627327	0.553172
'C00048'	'Glyoxylate'	'C2H2O3'	194.963	'.H2PO4Na.H(+)'	6	1	0.00314271	808	-0.504499	1792.94	0.627118	0.479675
'C00124'	'D-Galactose'	'C6H12O6'	204.056	'[+1].Na(+)'	12	1	-0.000422388	876	0.972146	69030.1	0.626344	0.87973
'L-alanine-L-glutamate'	'L-alanine-L-glutamate'	'C8H14N2O5'	241.089	'.H/Na.H(+)'	8	3	-0.0094657	1132	0.725796	3943.44	0.625424	0.639741
'L-alanine-L-glutamate'	'L-alanine-L-glutamate'	'C8H14N2O5'	241.089	'.Na(+)'	7	5	-0.0094687	1132	0.725796	3943.44	0.625424	0.639741
'C00879'	'D-Galactarate'	'C6H10O8'	233.035	'.H/Na.H(+)'	8	1	-0.00862164	1078	0.0859196	822.291	0.625106	0.394828
'C00879'	'D-Galactarate'	'C6H10O8'	233.035	'.Na(+)'	8	1	-0.00862464	1078	0.0859196	822.291	0.625106	0.394828
'C05519'	'L-Allo-threonine'	'C4H9NO3'	158.023	'.H/K.H(+)'	7	2	-0.00138108	545	0.674533	968.817	0.625106	0.682817
'C01100'	'L-Histidinol phosphate'	'C6H12N3O4P'	223.064	'[+1].H(+)'	12	2	0.00294819	1008	0.356099	3348.17	0.625	0.0520664
'C01236'	'6-phospho-D-glucono-1,5-lactone'	'C6H11O9P'	280.998	'.H/Na.H(+)'	9	1	0.00524875	1422	0.343942	661.7	0.625	0.618742
'C01236'	'6-phospho-D-glucono-1,5-lactone'	'C6H11O9P'	394.954	'.H2PO4K.H(+)'	71	1	0.000186327	2193	0.508159	934.367	0.625	0.810515
'C01909'	'Dethiobiotin'	'C10H18N2O3'	215.139	'.H(+)'	100	1	9.10926e-06	946	0.871253	8105.34	0.625	0.105867
'C03232'	'3-Phosphohydroxypyruvate'	'C3H5O7P'	304.933	'.H2PO4Na.H(+)'	6	1	0.0099105	1585	0.317613	1267.46	0.625	0.0257219
'C00681'	'1-hexadecanoyl-sn-glycerol 3-phosphate'	'C19H39O7P1'	412.26	'[+1].H(+)'	12	1	-0.00553454	2295	0.732203	859.827	0.624895	0.483842
'C01187'	'3-Deoxy-D-manno-2-octulosonate'	'C8H14O8'	375.001	'.H2PO4K.H(+)'	7	1	0.00752559	2064	-0.228546	621.559	0.624895	0.465135
'C05650'	'5,6,7,8-tetrahydropteridine'	'C6H8N4'	310.973	'.HPO4K2.H(+)'	15	1	-0.00226713	1627	-0.495212	656.03	0.624895	0.3982
'C00123'	'L-Leucine'	'C6H13NO2'	274.043	'.HPO4Na2.H(+)'	44	1	-5.80986e-05	1365	0.825512	2451.37	0.624799	0.158042
'C00122'	'Fumarate'	'C4H4O4'	138.994	'.H/Na.H(+)'	9	1	0.00618213	406	-0.0837257	1018.27	0.624791	0.752244
'C00979'	'O-Acetyl-L-serine'	'C5H9NO4'	268.017	'.H2PO4Na.H(+)'	29	1	0.00207781	1321	0.325165	577.669	0.624471	0.769008
'C00253'	'Nicotinate'	'C6H5NO2'	125.041	'[+1].H(+)'	51	1	0.00175785	300	0.186058	689.55	0.623697	0.441149
'C05973'	'2-Acyl-sn-glycero-3-phosphoethanolamine (n-C16:1)'	'C21H42NO7P1'	474.261	'.H/Na.H(+)'	24	1	-0.00230959	2658	0.812336	3067.99	0.623697	1.0025
'C05973'	'2-Acyl-sn-glycero-3-phosphoethanolamine (n-C16:1)'	'C21H42NO7P1'	474.261	'.Na(+)'	6	3	-0.00231259	2658	0.812336	3067.99	0.623697	1.0025
'C00015'	'UDP'	'C9H14N2O12P2'	426.991	'.H/Na.H(+)'	77	1	0.000458872	2386	0.560797	1756.73	0.623383	0.467971
'C00318'	'L-Carnitine'	'C7H15NO3'	162.112	'.H(+)'	100	1	0.000625668	572	0.697322	1396.32	0.623107	0.548698
'C03291'	'L-Xylulose 5-phosphate'	'C5H11O8P'	502.893	'.(H2PO4K)2.H(+)'	31	1	-0.00148083	2825	0.673689	1880.41	0.623096	0.694108
'C00181'	'D-Xylose'	'C5H10O5'	107.071	'-CO2.H(+)'	9	1	-0.000241628	189	-0.00184073	1241.12	0.622777	0.691079
'C00979'	'O-Acetyl-L-serine'	'C5H9NO4'	290.002	'.HPO4Na2.H(+)'	13	2	-0.00110863	1488	0.838718	2782.43	0.622777	1.63126
'C00179'	'Agmatine'	'C5H14N4'	305.022	'.HPO4K2.H(+)'	9	1	-0.00434275	1586	0.0548913	2830.82	0.622288	0.538229
'C00103'	'D-Glucose 1-phosphate'	'C6H13O9P'	500.962	'.(H2PO4Na)2.H(+)'	8	1	-0.00706573	2811	0.286161	836.286	0.621392	0.84119
'C00232'	'Succinic semialdehyde'	'C4H6O3'	103.039	'.H(+)'	100	1	0.000172484	155	-0.558812	3829.78	0.621084	0.517876
'C18096'	'Allulose 6-phosphate'	'C6H13O9P'	500.962	'.(H2PO4Na)2.H(+)'	8	1	-0.00706573	2811	0.286161	836.286	0.620777	0.622037
'C00310'	'D-Xylulose'	'C5H10O5'	369.002	'.(H2PO4)2NaH.H(+)'	6	1	-0.00584854	2018	0.102225	641.986	0.620777	0.605959
'C00429'	'5,6-dihydrouracil'	'C4H6N2O2'	235.01	'.H2PO4Na.H(+)'	38	1	-0.00130811	1090	0.339345	498.255	0.620777	0.681989
'C00275'	'D-Mannose 6-phosphate'	'C6H13O9P'	381.009	'.H2PO4Na.H(+)'	5	4	-0.013029	2104	-0.024566	324.923	0.620748	0.515759
'C00141'	'3-Methyl-2-oxobutanoate'	'C5H8O3'	99.0433	'-H2O.H(+)'	10	3	0.000850626	137	0.196187	4056.42	0.620237	0.430597
'C00124'	'D-Galactose'	'C6H12O6'	205.058	'[+2].Na(+)'	13	1	0.00117057	882	0.946005	16443.7	0.620155	0.495419
'C00121'	'D-Ribose'	'C5H10O5'	369.002	'.(H2PO4)2NaH.H(+)'	6	1	-0.00584854	2018	0.102225	641.986	0.619551	0.675357
'C00315'	'Spermidine'	'C7H19N3'	147.167	'[+1].H(+)'	37	1	0.00139	472	-0.483087	7907.92	0.618959	0.321133
'C00315'	'Spermidine'	'C7H19N3'	146.165	'.H(+)'	100	1	0.000212748	461	-0.837625	61653.8	0.618959	0.226076
'C00064'	'L-Glutamine'	'C5H10N2O3'	289.01	'.HPO4Na2.H(+)'	5	3	0.0067128	1480	-0.101385	877.151	0.618928	0.766058
'C00199'	'D-Ribulose 5-phosphate'	'C5H11O8P'	253.008	'.H/Na.H(+)'	20	1	0.000400751	1213	0.580311	1209.46	0.618866	0.777843
'C00135'	'L-Histidine'	'C6H9N3O2'	178.058	'.H/Na.H(+)'	20	1	0.000712006	679	-0.138721	8038.62	0.618362	0.358961
'C00135'	'L-Histidine'	'C6H9N3O2'	178.058	'.Na(+)'	17	2	0.000709006	679	-0.138721	8038.62	0.618362	0.358961
'C00119'	'5-Phospho-alpha-D-ribose 1-diphosphate'	'C5H13O14P3'	526.902	'.H2PO4K.H(+)'	7	1	-0.0104672	2952	0.090078	937.041	0.618197	0.829833
'C00119'	'5-Phospho-alpha-D-ribose 1-diphosphate'	'C5H13O14P3'	630.879	'.(H2PO4Na)2.H(+)'	32	1	-0.00220213	3478	0.448968	1126.66	0.618197	0.810869
'C00246'	'Butyrate (n-C4:0)'	'C4H8O2'	360.926	'.(H2PO4K)2.H(+)'	38	1	-0.000758279	1963	0.832586	2517.88	0.618061	1.21892
'C00361'	'dGDP'	'C10H15N5O10P2'	450.02	'.H/Na.H(+)'	24	1	-0.00175302	2526	0.674332	1265.6	0.617247	0.286815
'C00442'	'alpha-D-Ribose 1-phosphate'	'C5H11O8P'	372.967	'.HPO4Na2.H(+)'	29	1	-8.4437e-05	2050	0.00889218	562.592	0.61685	0.55942
'C00740'	'D-Serine'	'C3H7NO3'	144.008	'.H/K.H(+)'	6	3	-0.00223486	441	0.595288	316.033	0.616653	0.516101
'C01236'	'6-phospho-D-glucono-1,5-lactone'	'C6H11O9P'	432.921	'.HPO4K2.H(+)'	7	1	-0.0105839	2428	0.278401	983.11	0.616554	0.138488
'C03657'	'1,4-Dihydroxy-2-naphthoate'	'C11H8O4'	346.987	'.HPO4Na2.H(+)'	8	1	0.00360188	1866	0.0279225	525.825	0.616554	0.61941
'C16519'	'2-succinyl-5-enolpyruvyl-6-hydroxy-3-cyclohexene-1-carboxylate'	'C14H16O9'	600.95	'.(H2PO4K)2.H(+)'	5	1	0.00191853	3328	0.672229	840.342	0.616554	0.598454
'C00534'	'Pyridoxamine'	'C8H12N2O2'	342.978	'.HPO4K2.H(+)'	7	5	0.0083121	1837	-0.256518	837.484	0.616456	0.480565
'C00719'	'Glycine betaine'	'C5H11NO2'	156.042	'.H/K.H(+)'	10	1	3.85884e-05	531	0.369415	14156	0.616443	0.489435
'C00719'	'Glycine betaine'	'C5H11NO2'	156.042	'.K(+)'	5	3	3.85884e-05	531	0.369415	14156	0.616443	0.489435
'C00993'	'D-Alanyl-D-alanine'	'C6H12N2O3'	161.092	'.H(+)'	100	1	-0.000168999	566	0.78306	4059.97	0.616127	0.663287
'C00979'	'O-Acetyl-L-serine'	'C5H9NO4'	148.061	'.H(+)'	100	1	-8.34705e-05	475	0.737587	44166.6	0.616003	0.951537
'C04114'	'crotonobetaine'	'C7H13NO2'	144.1	'.H(+)'	100	1	0.00154088	444	0.328794	2447.6	0.615537	0.61013
'C00182'	'glycogen'	'C6H10O5'	163.06	'.H(+)'	100	1	2.048e-05	576	0.601502	11141.5	0.615157	0.425661
'C00124'	'D-Galactose'	'C6H12O6'	203.053	'.H/Na.H(+)'	20	1	-0.000281736	866	0.974097	979731	0.614739	0.826232
'C00166'	'Phenylpyruvate'	'C9H8O3'	121.063	'-CO2.H(+)'	5	2	0.00174492	273	0.675687	2796.32	0.614636	0.542406
'C05123'	'Isethionic acid'	'C2H6O4S'	300.9	'.HPO4K2.H(+)'	13	1	-0.00530407	1557	0.233298	8230.28	0.614019	0.567273
'C00123'	'L-Leucine'	'C6H13NO2'	134.107	'[+2].H(+)'	14	1	0.00147521	375	0.834271	3809.13	0.613943	0.797972
'C00164'	'Acetoacetate'	'C4H6O3'	103.039	'.H(+)'	100	1	0.000172484	155	-0.558812	3829.78	0.613835	0.270476
'C00108'	'Anthranilate'	'C7H7NO2'	355.984	'.(H2PO4)2NaH.H(+)'	6	3	0.00657328	1928	0.563342	840.031	0.613835	0.430807
'C12622'	'cis-3-(3-carboxyethenyl)-3,5-cyclohexadiene-1,2-diol'	'C9H10O4'	416.971	'.(H2PO4)2KH.H(+)'	8	2	0.00418466	2325	0.125948	1317.93	0.612616	1.01361
'tetradecenoate (n-C14:1)'	'tetradecenoate (n-C14:1)'	'C14H26O2'	209.19	'-H2O.H(+)'	16	1	0.000210416	912	-0.32623	660.564	0.612616	0.282032
'tetradecenoate (n-C14:1)'	'tetradecenoate (n-C14:1)'	'C14H26O2'	250.184	'[+1].Na(+)'	7	1	0.00145119	1194	0.316137	570.033	0.612616	0.825361
'C00122'	'Fumarate'	'C4H4O4'	117.018	'.H(+)'	100	1	-3.95949e-05	244	-0.268257	618.7	0.612614	0.693445
'C00855'	'D-Methionine'	'C5H11NO2S'	150.059	'.H(+)'	100	1	-0.000478528	490	0.866469	41086.9	0.612426	0.872399
'C03263'	'Coproporphyrinogen III'	'C36H44N4O8'	663.331	'[+2].H(+)'	58	1	-0.000923652	3631	0.49793	917.718	0.612426	0.593353
'C00270'	'N-Acetylneuraminate'	'C11H19NO9'	332.096	'.H/Na.H(+)'	37	1	-0.00105576	1759	0.849534	4553.22	0.612331	1.12025
'C00270'	'N-Acetylneuraminate'	'C11H19NO9'	332.096	'.Na(+)'	13	2	-0.00105876	1759	0.849534	4553.22	0.612331	1.12025
'C01037'	'7,8-Diaminononanoate'	'C9H20N2O2'	212.145	'[+1].Na(+)'	17	1	-0.000264443	928	0.535701	2526.04	0.612331	0.5109
'C01909'	'Dethiobiotin'	'C10H18N2O3'	335.108	'.H2PO4Na.H(+)'	9	1	-0.00985439	1784	0.762355	741.49	0.612331	0.615728
'C03974'	'2-hexadec-9-enoyl-sn-glycerol 3-phosphate'	'C19H37O7P1'	409.22	'.H(+)'	36	1	0.0153152	2276	0.795002	2248.6	0.612331	1.5515
'C00725'	'Lipoate'	'C8H14O2S2'	380.93	'.HPO4K2.H(+)'	6	2	0.00923077	2102	-0.0918323	491.541	0.612236	0.786972
'C05235'	'Acetol'	'C3H6O2'	195.006	'.H2PO4Na.H(+)'	16	4	-0.00299659	809	0.293055	1218.9	0.612193	1.51171
'C00103'	'D-Glucose 1-phosphate'	'C6H13O9P'	163.06	'-H3PO4.H(+)'	6	4	1.56845e-05	576	0.601502	11141.5	0.611842	0.810644
'C08362'	'Hexadecenoate (n-C16:1)'	'C16H30O2'	255.232	'.H(+)'	100	1	0.000288614	1233	0.294028	1084.77	0.61177	0.425901
'C00019'	'S-Adenosyl-L-methionine'	'C15H23N6O5S'	401.159	'[+1].H(+)'	10	1	-0.00357794	2236	0.199416	859.43	0.611653	0.60056
'C00458'	'dCTP'	'C9H16N3O13P3'	587.952	'.H2PO4Na.H(+)'	20	1	0.00390593	3258	0.496025	668.017	0.611111	0.747811
'C01101'	'L-Ribulose 5-phosphate'	'C5H11O8P'	372.967	'.HPO4Na2.H(+)'	29	1	-8.4437e-05	2050	0.00889218	562.592	0.611017	0.23948
'Glycerophosphoserine'	'Glycerophosphoserine'	'C6H14NO8P'	298.007	'.H/K.H(+)'	17	1	0.00217367	1539	0.188656	868.345	0.610923	0.913917
'C00124'	'D-Galactose'	'C6H12O6'	354.951	'.HPO4K2.H(+)'	5	1	0.00797683	1921	0.549087	1534.28	0.61087	0.654018
'C00184'	'Dihydroxyacetone'	'C3H6O3'	73.0278	'-H2O.H(+)'	10	2	0.000715	36	0.199194	1310.04	0.610781	0.629727
'C01672'	'1,5-Diaminopentane'	'C5H14N2'	103.123	'.H(+)'	100	1	-0.000376975	159	0.16929	15250.2	0.610406	0.657338
'C00364'	'dTMP'	'C10H15N2O8P'	443.036	'.H2PO4Na.H(+)'	5	1	-0.0135958	2488	0.824361	901.605	0.610076	0.215465
'C00580'	'Dimethyl sulfide'	'C2H6S'	182.979	'.H2PO4Na.H(+)'	5	2	0.00619861	709	-0.480046	1440.68	0.609778	0.316682
'C00119'	'5-Phospho-alpha-D-ribose 1-diphosphate'	'C5H13O14P3'	608.888	'.(H2PO4)2NaH.H(+)'	5	1	0.00632752	3369	0.445057	748.159	0.609694	1.05561
'C00438'	'N-Carbamoyl-L-aspartate'	'C5H8N2O5'	179.061	'[+2].H(+)'	25	4	-0.00384723	684	0.255999	1520.49	0.609608	1.52752
'C00655'	'Xanthosine 5''-phosphate'	'C10H13N4O9P'	387.025	'.H/Na.H(+)'	8	1	0.00612046	2146	0.785988	3000.5	0.609608	0.552045
'C00064'	'L-Glutamine'	'C5H10N2O3'	147.076	'.H(+)'	100	1	8.3604e-05	469	0.693245	3434.29	0.609345	0.785191
'C00152'	'L-Asparagine'	'C4H8N2O3'	155.043	'.Na(+)'	26	1	-0.000124273	524	0.894198	7803.02	0.608383	0.138204
'C00152'	'L-Asparagine'	'C4H8N2O3'	155.043	'.H/Na.H(+)'	26	1	-0.000121273	524	0.894198	7803.02	0.608383	0.138204
'tetradecenoate (n-C14:1)'	'tetradecenoate (n-C14:1)'	'C14H26O2'	369.137	'.HPO4Na2.H(+)'	11	1	0.00450335	2020	0.221511	569.44	0.608383	0.399632
'C03082'	'4-Phospho-L-aspartate'	'C4H8NO7P'	333.969	'.H2PO4Na.H(+)'	20	1	0.000802095	1772	0.430751	2032.34	0.608199	0.386068
'C00099'	'beta-Alanine'	'C3H7NO2'	90.0551	'.H(+)'	100	1	-9.75341e-05	110	0.768821	4325.86	0.608199	0.765372
'2-Octaprenyl-6-methoxy-1,4-benzoquinol'	'2-Octaprenyl-6-methoxy-1,4-benzoquinol'	'C47H72O3'	805.504	'.H2PO4Na.H(+)'	11	1	0.00999024	4112	-0.0346845	119.788	0.608108	1.53563
'C00120'	'Biotin'	'C10H16N2O3S'	283.05	'.H/K.H(+)'	38	1	0.00101629	1438	0.538092	6733.84	0.608108	2.35389
'C00596'	'2-Oxopent-4-enoate'	'C5H6O3'	115.037	'.H(+)'	45	1	0.00220049	231	0.265274	10824.5	0.608108	0.623097
'C01005'	'O-Phospho-L-serine'	'C3H8NO6P'	168.005	'-H2O.H(+)'	13	1	0.000690537	608	0.807246	2381.51	0.608108	0.136238
'C04146'	'all-trans-Octaprenyl diphosphate'	'C40H68O7P2'	723.467	'.H(+)'	43	1	-0.0159966	3877	0.0223555	433.006	0.608017	0.442049
'C00160'	'Glycolate'	'C2H4O3'	250.911	'.HPO4K2.H(+)'	24	1	0.00107839	1197	-0.626934	2371.86	0.607993	0.526686
'C00719'	'Glycine betaine'	'C5H11NO2'	238.045	'.H2PO4Na.H(+)'	24	2	-0.000288728	1109	0.728177	1638.69	0.607961	0.57892
'C00062'	'L-Arginine'	'C6H14N4O2'	176.122	'[+1].H(+)'	60	1	0.000555881	668	0.457669	7344.41	0.607316	0.604452
'C04114'	'crotonobetaine'	'C7H13NO2'	168.093	'[+2].Na(+)'	8	2	-0.00195509	610	0.746227	2374.22	0.607062	0.637582
'C00168'	'Hydroxypyruvate'	'C3H4O4'	322.952	'.(H2PO4)2NaH.H(+)'	14	2	0.00244061	1706	0.547941	680.259	0.606791	1.26786
'C08362'	'Hexadecenoate (n-C16:1)'	'C16H30O2'	375.193	'.H2PO4Na.H(+)'	28	1	-0.00254133	2066	0.652683	1460.82	0.606689	0.409012
'C08362'	'Hexadecenoate (n-C16:1)'	'C16H30O2'	397.172	'.HPO4Na2.H(+)'	42	1	0.00103374	2205	0.360958	1044.12	0.605843	0.680292
'C08362'	'Hexadecenoate (n-C16:1)'	'C16H30O2'	237.221	'-H2O.H(+)'	15	1	0.000349901	1106	-0.35302	627.431	0.605843	0.331896
'C06424'	'tetradecanoate (n-C14:0)'	'C14H28O2'	251.194	'.H/Na.H(+)'	15	1	0.0039268	1203	0.470441	1069.86	0.604996	0.325272
'C06424'	'tetradecanoate (n-C14:0)'	'C14H28O2'	251.194	'.Na(+)'	5	2	0.0039238	1203	0.470441	1069.86	0.604996	0.325272
'L-alanine-D-glutamate-meso-2,6-diaminoheptanedioate'	'L-alanine-D-glutamate-meso-2,6-diaminoheptanedioate'	'C15H26N4O8'	413.161	'.H/Na.H(+)'	19	1	0.00329376	2301	0.348494	805.207	0.604975	0.458703
'C00705'	'dCDP'	'C9H15N3O10P2'	627.95	'.(H2PO4Na)2.H(+)'	6	1	-0.00178527	3465	0.570397	517.524	0.604592	0.608538
'C00286'	'dGTP'	'C10H16N5O13P3'	545.957	'.H/K.H(+)'	5	1	0.00198291	3045	0.578903	650.079	0.604414	0.594824
'C00231'	'D-Xylulose 5-phosphate'	'C5H11O8P'	502.893	'.(H2PO4K)2.H(+)'	31	1	-0.00148083	2825	0.673689	1880.41	0.604326	1.68361
'C00079'	'L-Phenylalanine'	'C9H11NO2'	149.06	'-NH3.H(+)'	14	2	-0.00014419	483	0.672639	9510.64	0.604237	0.347088
'C00227'	'Acetyl phosphate'	'C2H5O5P'	178.948	'.H/K.H(+)'	6	2	0.00272496	682	-0.000562714	647.878	0.604149	0.95687
'C00164'	'Acetoacetate'	'C4H6O3'	85.0284	'-H2O.H(+)'	10	1	9.86214e-05	69	0.655055	30303.2	0.603973	0.91398
'C00124'	'D-Galactose'	'C6H12O6'	323.011	'.HPO4Na2.H(+)'	10	1	0.000604376	1707	0.9421	68203.2	0.603907	0.951969
'C01079'	'Protoporphyrinogen IX'	'C34H40N4O4'	591.299	'.H/Na.H(+)'	29	1	-0.00468388	3280	0.628672	1329.46	0.603885	0.71027
'C01181'	'gamma-butyrobetaine'	'C7H15NO2'	102.128	'-CO2.H(+)'	10	1	1.58964e-06	150	0.111213	2049.05	0.603885	1.02363
'C01286'	'2-Dehydro-3-deoxy-D-galactonate 6-phosphate'	'C6H11O9P'	280.998	'.H/Na.H(+)'	9	1	0.00524875	1422	0.343942	661.7	0.603885	1.38555
'C03296'	'N2-Succinyl-L-arginine'	'C10H18N4O5'	275.135	'.H(+)'	100	1	0.000472546	1376	0.625526	1049.02	0.603885	0.456263
'C03406'	'N(omega)-(L-Arginino)succinate'	'C10H18N4O6'	562.993	'.(H2PO4K)2.H(+)'	14	1	0.00206628	3128	0.690745	765.49	0.603885	0.505545
'C00681'	'1-tetradec-7-enoyl-sn-glycerol 3-phosphate'	'C17H33O7P1'	403.184	'.H/Na.H(+)'	51	1	0.00160333	2247	0.471074	630.387	0.603797	0.783576
'C00993'	'D-Alanyl-D-alanine'	'C6H12N2O3'	117.101	'-CO2.H(+)'	10	1	0.000776858	247	0.372209	2286.32	0.60335	0.365832
'C00041'	'L-Alanine'	'C3H7NO2'	73.0278	'-NH3.H(+)'	8	8	0.000659418	36	0.199194	1310.04	0.603331	0.662287
'C16186'	'L-ascorbate-6-phosphate'	'C6H9O9P'	278.983	'.H/Na.H(+)'	15	1	0.00449251	1407	0.79453	1095.48	0.602825	0.474997
'C01487'	'D-Allose'	'C6H12O6'	205.058	'[+2].Na(+)'	13	1	0.00117057	882	0.946005	16443.7	0.602564	0.23993
'C00670'	'sn-Glycero-3-phosphocholine'	'C8H20NO6P'	258.111	'.H(+)'	100	1	-0.000835635	1251	0.844919	5350.36	0.602456	0.622594
'C05629'	'Phenylpropanoate'	'C9H10O2'	293.015	'.HPO4Na2.H(+)'	16	1	0.00142607	1504	-0.179912	2085.38	0.602456	0.720767
'C00442'	'alpha-D-Ribose 1-phosphate'	'C5H11O8P'	502.893	'.(H2PO4K)2.H(+)'	31	1	-0.00148083	2825	0.673689	1880.41	0.602456	0.694108
'C00048'	'Glyoxylate'	'C2H2O3'	216.95	'.HPO4Na2.H(+)'	18	1	-0.00108459	957	-0.475739	3400.37	0.60236	0.466547
'C00204'	'2-Dehydro-3-deoxy-D-gluconate'	'C6H10O6'	179.061	'.H(+)'	39	1	-0.00613056	684	0.255999	1520.49	0.601946	0.659251
'C00842'	'dTDPglucose'	'C16H26N2O16P2'	738.968	'.HPO4K2.H(+)'	19	1	0.00417074	3933	0.603093	317.223	0.601946	0.526792
'C00294'	'Inosine'	'C10H12N4O5'	307.045	'.H/K.H(+)'	9	1	-0.00136622	1599	0.736482	5148.77	0.601708	0.317668
'C00149'	'L-Malate'	'C4H6O5'	135.028	'.H(+)'	100	1	0.000384084	378	0.630787	2251.24	0.60158	0.774881
'C00095'	'D-Fructose'	'C6H12O6'	203.053	'.H/Na.H(+)'	20	1	-0.000281736	866	0.974097	979731	0.601155	1.14438
'2-Acyl-sn-glycero-3-phosphoglycerol (n-C18:0)'	'2-Acyl-sn-glycero-3-phosphoglycerol (n-C18:0)'	'C24H49O9P1'	649.234	'.H2PO4K.H(+)'	5	1	0.0176755	3564	0.303941	557.777	0.601155	0.67457
'C00114'	'Choline'	'C5H13NO'	126.091	'.H/Na.H(+)'	13	1	-0.00161271	307	-0.0151959	1447.34	0.60017	0.210757
'C00114'	'Choline'	'C5H13NO'	126.091	'.Na(+)'	6	3	-0.00161571	307	-0.0151959	1447.34	0.60017	0.210757
'C00059'	'Sulfate'	'H2O4S'	272.868	'.HPO4K2.H(+)'	6	2	-0.0051818	1357	0.665872	3454.22	0.600039	0.678118
'C05629'	'Phenylpropanoate'	'C9H10O2'	287.011	'.H2PO4K.H(+)'	5	1	-0.00312636	1468	0.248799	5679.69	0.599915	0.598413
'Dodecanoly-phosphate (n-C12:0)'	'Dodecanoly-phosphate (n-C12:0)'	'C12H25O5P1'	423.096	'.HPO4Na2.H(+)'	7	4	-0.00422395	2364	0.814278	630.309	0.599746	0.281576
'C00137'	'myo-Inositol'	'C6H12O6'	323.011	'.HPO4Na2.H(+)'	10	1	0.000604376	1707	0.9421	68203.2	0.599662	1.05476
'C05925'	'Dihydroneopterin monophosphate'	'C9H14N5O7P'	374.026	'.H/K.H(+)'	24	1	9.80871e-05	2056	0.602276	1545.24	0.599662	0.0858727
'C00159'	'D-Mannose'	'C6H12O6'	205.058	'[+2].Na(+)'	13	1	0.00117057	882	0.946005	16443.7	0.599662	0.421178
'6-hydroxymethyl-dihydropterin pyrophosphate'	'6-hydroxymethyl-dihydropterin pyrophosphate'	'C7H11N5O8P2'	627.882	'.(H2PO4K)2.H(+)'	68	1	-0.00119426	3464	0.582811	961.951	0.599578	0.508492
'C00612'	'N1-Acetylspermidine'	'C9H21N3O'	210.158	'.Na(+)'	23	1	-5.24219e-05	917	-0.127435	1900.05	0.599578	0.40634
'C00612'	'N1-Acetylspermidine'	'C9H21N3O'	210.158	'.H/Na.H(+)'	23	1	-4.94219e-05	917	-0.127435	1900.05	0.599578	0.40634
'C00725'	'Lipoate'	'C8H14O2S2'	348.989	'.HPO4Na2.H(+)'	11	3	0.00255046	1882	-0.41295	925.56	0.599578	0.499546
'C01029'	'N8-Acetylspermidine'	'C9H21N3O'	210.158	'.Na(+)'	23	1	-5.24219e-05	917	-0.127435	1900.05	0.599578	0.40634
'C01029'	'N8-Acetylspermidine'	'C9H21N3O'	210.158	'.H/Na.H(+)'	23	1	-4.94219e-05	917	-0.127435	1900.05	0.599578	0.40634
'C01888'	'Aminoacetone'	'C3H7NO'	56.0496	'-H2O.H(+)'	10	1	-7.4275e-05	3	0.796212	4537.24	0.599578	0.508863
'C06257'	'1-deoxy-D-xylulose'	'C5H10O4'	135.066	'.H(+)'	100	1	-0.00112201	379	0.14973	707.884	0.599578	0.407095
'Hexadecanoyl-phosphate (n-C16:1)'	'Hexadecanoyl-phosphate (n-C16:1)'	'C16H31O5P'	471.134	'.H2PO4K.H(+)'	9	1	-0.00351792	2641	0.860626	439.418	0.598338	0.771612
'C00189'	'Ethanolamine'	'C2H7NO'	182.02	'.H2PO4Na.H(+)'	26	1	-0.000873007	703	-0.0108041	996.489	0.598338	0.955395
'C01099'	'L-Fuculose 1-phosphate'	'C6H13O8P'	267.012	'.H/Na.H(+)'	7	1	0.0121959	1314	-0.357218	331.991	0.598338	0.908874
'C05382'	'Sedoheptulose 7-phosphate'	'C7H15O10P'	313.031	'.H/Na.H(+)'	39	1	-0.00134696	1639	-0.149555	219.402	0.598234	1.12031
'C14179'	'sulfoacetate'	'C2H4O5S'	122.976	'-H2O.H(+)'	14	1	-0.00081907	286	-0.157783	2185.01	0.597716	0.721442
'C00082'	'L-Tyrosine'	'C9H11NO3'	165.054	'-NH3.H(+)'	10	3	0.000622569	587	0.704712	3305.55	0.597661	0.45796
'C00232'	'Succinic semialdehyde'	'C4H6O3'	320.977	'.(H2PO4)2NaH.H(+)'	16	2	-0.00208147	1690	0.555026	652.084	0.597375	0.703966
'C00073'	'L-Methionine'	'C5H11NO2S'	292.001	'.HPO4Na2.H(+)'	10	1	-0.0020517	1496	0.317758	881.309	0.597353	0.5038
'C00094'	'Sulfite'	'H2O3S'	218.914	'.H2PO4K.H(+)'	15	1	-0.00187979	972	-0.276045	1177.93	0.596962	0.417873
'C04442'	'2-Dehydro-3-deoxy-D-gluconate 6-phosphate'	'C6H11O9P'	530.882	'.(H2PO4K)2.H(+)'	9	1	0.00454826	2973	0.318503	1834.5	0.596929	0.465312
'C00879'	'D-Galactarate'	'C6H10O8'	249.004	'.H/K.H(+)'	9	1	-0.00340281	1185	-0.100236	984.229	0.596929	0.287722
'C00493'	'Shikimate'	'C7H10O5'	176.065	'[+1].H(+)'	6	3	-0.00202825	666	0.466448	11494.4	0.596528	0.249574
'C00644'	'D-Mannitol 1-phosphate'	'C6H15O9P'	265.061	'[+2].H(+)'	66	1	-0.00147522	1300	0.678321	2581.26	0.595601	0.696948
'C00533'	'Nitric oxide'	'NO'	248.942	'.(H2PO4)2NaH.H(+)'	16	1	-0.00144083	1183	-0.102948	2072.65	0.59552	1.15122
'C00196'	'2,3-Dihydroxybenzoate'	'C7H6O4'	274.993	'.H2PO4Na.H(+)'	34	1	-0.000208155	1372	0.655902	974.168	0.595439	0.995881
'C01031'	'S-Formylglutathione'	'C11H17N3O7S'	509.96	'.HPO4K2.H(+)'	6	3	0.014398	2864	0.681289	1139.05	0.595439	1.71235
'C01721'	'L-fuculose'	'C6H12O5'	187.063	'.H/Na.H(+)'	9	1	-0.00560794	746	0.372379	2243.33	0.595439	0.564621
'C03415'	'N2-Succinyl-L-ornithine'	'C9H16N2O5'	255.096	'.H/Na.H(+)'	57	1	-0.000452952	1230	0.532627	3836.36	0.595439	0.600882
'C04272'	'(R)-2,3-Dihydroxy-3-methylbutanoate'	'C5H10O4'	117.054	'-H2O.H(+)'	6	2	0.000484902	245	0.104619	2496.26	0.595439	0.631877
'C15767'	'gamma-glutamyl-gamma aminobutyric acid'	'C9H16O5N2'	257.101	'[+2].Na(+)'	10	1	0.000895229	1244	0.336292	9541.83	0.595439	1.3304
'psicoselysine'	'psicoselysine'	'C12H24N2O7'	309.168	'.H(+)'	100	1	-0.00228439	1617	0.477119	2257.49	0.595439	0.437964
'C00120'	'Biotin'	'C10H16N2O3S'	245.101	'.H(+)'	35	1	-0.00542516	1163	0.819667	10943.8	0.595439	0.136052
'C03296'	'N2-Succinyl-L-arginine'	'C10H18N4O5'	276.109	'[+1].H(+)'	21	2	0.0291716	1382	0.468722	1386.64	0.595439	0.417942
'C00279'	'D-Erythrose 4-phosphate'	'C4H9O7P'	320.977	'.H2PO4Na.H(+)'	24	1	-0.00207827	1690	0.555026	652.084	0.594599	0.471933
'C00049'	'L-Aspartate'	'C4H7NO4'	117.018	'-NH3.H(+)'	9	4	-3.04939e-05	244	-0.268257	618.7	0.594378	0.64846
'C00026'	'2-Oxoglutarate'	'C5H6O5'	282.956	'.H2PO4K.H(+)'	6	2	0.00553717	1437	0.58566	304.735	0.594359	0.34032
'C00121'	'D-Ribose'	'C5H10O5'	173.043	'.Na(+)'	20	2	-0.000531652	643	0.896949	10665.6	0.59391	0.71047
'C00121'	'D-Ribose'	'C5H10O5'	173.043	'.H/Na.H(+)'	20	2	-0.000528652	643	0.896949	10665.6	0.59391	0.71047
'C00407'	'L-Isoleucine'	'C6H13NO2'	114.091	'-H2O.H(+)'	10	1	0.000443343	224	0.886813	40080.8	0.593803	0.294991
'C00262'	'Hypoxanthine'	'C5H4N4O'	137.046	'.H(+)'	100	1	-0.000326356	395	0.843897	12062.5	0.593647	0.485441
'C00262'	'Hypoxanthine'	'C5H4N4O'	139.051	'[+2].H(+)'	12	1	0.00165966	407	0.682866	3054.25	0.593647	0.0734837
'C00197'	'3-Phospho-D-glycerate'	'C3H7O7P'	186.996	'.H(+)'	71	1	0.00420237	744	0.089041	830.903	0.593486	0.674592
'C00719'	'Glycine betaine'	'C5H11NO2'	118.086	'.H(+)'	100	1	0.000177526	249	0.919994	178508	0.593421	0.390866
'C00147'	'Adenine'	'C5H5N5'	136.062	'.H(+)'	100	1	-0.000327387	386	0.861847	128263	0.593175	0.843614
'C00062'	'L-Arginine'	'C6H14N4O2'	213.075	'.H/K.H(+)'	10	1	-0.00066083	934	-0.312204	4635.05	0.593083	0.783208
'C00062'	'L-Arginine'	'C6H14N4O2'	213.075	'.K(+)'	5	2	-0.00066083	934	-0.312204	4635.05	0.593083	0.783208
'Glycerophosphoserine'	'Glycerophosphoserine'	'C6H14NO8P'	262.056	'[+2].H(+)'	5	2	0.00327834	1279	-0.406302	2185.89	0.592295	0.615014
'C00093'	'Glycerol 3-phosphate'	'C3H9O6P'	195.006	'.H/Na.H(+)'	22	2	-0.00299639	809	0.293055	1218.9	0.59215	0.55215
'C00661'	'Glyceraldehyde 3-phosphate'	'C3H7O6P'	442.876	'.(H2PO4K)2.H(+)'	10	1	-0.00516532	2486	0.285313	1850.62	0.59199	0.927009
'C00334'	'4-Aminobutanoate'	'C4H9NO2'	142.026	'.H/K.H(+)'	15	1	0.000240757	425	0.623165	495.627	0.591681	0.624899
'C00334'	'4-Aminobutanoate'	'C4H9NO2'	142.026	'.K(+)'	7	3	0.000240757	425	0.623165	495.627	0.591681	0.624899
'C00127'	'Oxidized glutathione'	'C20H32N6O12S2'	635.141	'.Na(+)'	100	1	0.00018823	3500	0.517585	934.338	0.591603	0.645735
'C00127'	'Oxidized glutathione'	'C20H32N6O12S2'	635.141	'.H/Na.H(+)'	100	1	0.00019123	3500	0.517585	934.338	0.591603	0.645735
'C00093'	'Glycerol 3-phosphate'	'C3H9O6P'	346.901	'.HPO4K2.H(+)'	5	1	0.00848141	1864	-0.442264	1112.03	0.591541	1.13237
'C00362'	'dGMP'	'C10H14N5O7P'	348.07	'.H(+)'	100	1	0.000132538	1871	0.714632	4368.25	0.591371	0.718561
'Octadecanoyl-phosphate (n-C18:0)'	'Octadecanoyl-phosphate (n-C18:0)'	'C18H37O5P'	485.217	'.H2PO4Na.H(+)'	8	1	-0.0131094	2720	0.51396	707.69	0.591293	0.346192
'C00170'	'5-Methylthioadenosine'	'C11H15N5O3S'	569.975	'.(H2PO4K)2.H(+)'	5	8	-0.0124443	3164	0.603657	744.406	0.591216	1.49207
'C00337'	'(S)-Dihydroorotate'	'C5H6N2O4'	294.962	'.H2PO4K.H(+)'	5	4	0.010777	1520	-0.0359757	1076.4	0.591216	1.77422
'C00576'	'Betaine aldehyde'	'C5H11NO'	102.091	'.H(+)'	100	1	0.000408868	149	0.273775	1712.89	0.591216	1.66943
'C03974'	'2-tetradec-7-enoyl-sn-glycerol 3-phosphate'	'C17H33O7P1'	403.184	'.H/Na.H(+)'	51	1	0.00160333	2247	0.471074	630.387	0.591216	0.620589
'C03974'	'2-dodecanoyl-sn-glycerol 3-phosphate'	'C15H31O7P1'	475.14	'.H2PO4Na.H(+)'	16	1	0.0069848	2665	0.715258	193.144	0.591216	0.851356
'C03974'	'2-hexadec-9-enoyl-sn-glycerol 3-phosphate'	'C19H37O7P1'	681.098	'.(H2PO4K)2.H(+)'	19	1	0.00215333	3708	0.646182	289.563	0.591216	2.29777
'C05817'	'2-Succinyl-6-hydroxy-2,4-cyclohexadiene-1-carboxylate'	'C11H12O6'	263.053	'.H/Na.H(+)'	30	4	-6.87079e-05	1284	0.592595	2724.21	0.591216	0.52189
'C05817'	'2-Succinyl-6-hydroxy-2,4-cyclohexadiene-1-carboxylate'	'C11H12O6'	263.053	'.Na(+)'	17	5	-7.17079e-05	1284	0.592595	2724.21	0.591216	0.52189
'C07836'	'D-Glycero-D-manno-heptose 7-phosphate'	'C7H15O10P'	411.02	'.H2PO4Na.H(+)'	5	2	-0.0136915	2288	-0.0351357	660.903	0.591216	0.155708
'6-hydroxymethyl-dihydropterin pyrophosphate'	'6-hydroxymethyl-dihydropterin pyrophosphate'	'C7H11N5O8P2'	589.937	'.(H2PO4)2KH.H(+)'	6	1	-0.0118321	3273	0.645241	915.138	0.591139	0.47292
'C00957'	'Mercaptopyruvate'	'C3H4O3S'	256.931	'.H2PO4K.H(+)'	12	1	-0.00308448	1241	0.309828	5238.1	0.591139	0.472361
'C06257'	'1-deoxy-D-xylulose'	'C5H10O4'	117.054	'-H2O.H(+)'	6	2	0.000484902	245	0.104619	2496.26	0.591139	0.514553
'C00334'	'4-Aminobutanoate'	'C4H9NO2'	60.0813	'-CO2.H(+)'	10	2	-0.00053897	10	0.647363	18175.8	0.59062	0.638004
'C06010'	'(S)-2-Acetolactate'	'C5H8O4'	306.943	'.HPO4K2.H(+)'	7	1	-0.0050001	1598	0.376738	837.477	0.590601	1.20831
'C00487'	'D-Carnitine'	'C7H15NO3'	184.096	'.H/Na.H(+)'	25	1	-0.00156303	714	0.334887	1118.69	0.590113	0.141002
'C00487'	'D-Carnitine'	'C7H15NO3'	184.096	'.Na(+)'	11	3	-0.00156603	714	0.334887	1118.69	0.590113	0.141002
'C05382'	'Sedoheptulose 7-phosphate'	'C7H15O10P'	530.959	'.(H2PO4Na)2.H(+)'	9	3	0.00585652	2974	0.14361	556.989	0.590113	0.543941
'C01096'	'D-Sorbitol 6-phosphate'	'C6H15O9P'	265.061	'[+2].H(+)'	66	1	-0.00147522	1300	0.678321	2581.26	0.590113	1.07432
'C00135'	'L-Histidine'	'C6H9N3O2'	139.051	'-NH3.H(+)'	8	2	-0.000614565	407	0.682866	3054.25	0.58976	0.056421
'C00183'	'L-Valine'	'C5H11NO2'	101.06	'-NH3.H(+)'	8	1	-3.47554e-05	146	-0.163056	965.772	0.589286	0.863522
'C00148'	'L-Proline'	'C5H9NO2'	72.0809	'-CO2.H(+)'	10	1	-0.000116936	32	0.894596	52517	0.589207	0.551092
'C04376'	'N2-Formyl-N1-(5-phospho-D-ribosyl)glycinamide'	'C8H15N2O9P'	337.041	'.H/Na.H(+)'	39	1	0.000206022	1795	-0.228133	413.385	0.58918	0.393988
'C00152'	'L-Asparagine'	'C4H8N2O3'	134.063	'[+1].H(+)'	42	1	0.00128614	374	-0.09871	2890.49	0.588908	0.736431
'C00051'	'Reduced glutathione'	'C10H17N3O6S'	346.048	'.H/K.H(+)'	23	1	-0.000775147	1859	0.79448	3672.03	0.588864	0.43611
'C00051'	'Reduced glutathione'	'C10H17N3O6S'	346.048	'.K(+)'	10	2	-0.000775147	1859	0.79448	3672.03	0.588864	0.43611
'C00073'	'L-Methionine'	'C5H11NO2S'	173.043	'[+1].Na(+)'	11	18	0.00104453	643	0.896949	10665.6	0.588813	0.519195
'C00239'	'dCMP'	'C9H14N3O7P'	541.984	'.(H2PO4)2KH.H(+)'	5	5	-0.00977524	3027	0.510787	534.699	0.588701	0.960849
'C01233'	'sn-Glycero-3-phosphoethanolamine'	'C5H14NO6P'	455.971	'.(H2PO4Na)2.H(+)'	6	2	0.00976773	2562	0.502893	522.66	0.588701	0.318629
'C00719'	'Glycine betaine'	'C5H11NO2'	74.0968	'-CO2.H(+)'	10	1	-0.000348049	41	0.227292	1337.22	0.588574	0.865441
'C00719'	'Glycine betaine'	'C5H11NO2'	260.027	'.HPO4Na2.H(+)'	26	1	5.2505e-05	1263	0.491029	2153.5	0.588574	1.36868
'Hexadecanoyl-phosphate (n-C16:0)'	'Hexadecanoyl-phosphate (n-C16:0)'	'C16H33O5P'	511.101	'.HPO4K2.H(+)'	45	1	0.00128168	2870	0.663322	103.286	0.588476	0.245777
'C00259'	'L-Arabinose'	'C5H10O5'	189.016	'.H/K.H(+)'	10	1	-0.000122251	767	0.582725	3849.32	0.588061	0.222622
'C05235'	'Acetol'	'C3H6O2'	97.0277	'.H/Na.H(+)'	12	1	-0.00168508	128	0.649138	9166.54	0.588061	0.293294
'C00062'	'L-Arginine'	'C6H14N4O2'	175.119	'.H(+)'	100	1	2.59244e-05	660	0.288224	78470.3	0.587959	0.499956
'C00111'	'Dihydroxyacetone phosphate'	'C3H7O6P'	388.945	'.(H2PO4)2NaH.H(+)'	11	3	-0.00437268	2160	-0.0745916	475.7	0.587479	0.799519
'C04114'	'crotonobetaine'	'C7H13NO2'	100.112	'-CO2.H(+)'	5	1	-0.000325612	142	-0.157432	514.884	0.587288	0.527324
'C01146'	'2-Hydroxy-3-oxopropanoate'	'C3H4O4'	322.952	'.(H2PO4)2NaH.H(+)'	14	2	0.00244061	1706	0.547941	680.259	0.587214	1.56929
'C00243'	'Lactose'	'C12H22O11'	365.107	'.H/Na.H(+)'	23	1	-0.00160305	1989	0.75407	1485.56	0.58714	0.307164
'C00095'	'D-Fructose'	'C6H12O6'	219.027	'.H/K.H(+)'	10	1	-0.000608863	976	0.883955	497884	0.587067	0.303204
'C05973'	'2-Acyl-sn-glycero-3-phosphoethanolamine (n-C14:1)'	'C19H38NO7P1'	446.232	'.H/Na.H(+)'	16	1	-0.00400358	2504	0.687012	2957.03	0.587067	0.662849
'C00416'	'1,2-dihexadecanoyl-sn-glycerol 3-phosphate'	'C35H69O8P1'	769.44	'.H2PO4Na.H(+)'	56	1	-0.000769844	4024	0.773402	1144.2	0.587067	0.590663
'C04442'	'2-Dehydro-3-deoxy-D-gluconate 6-phosphate'	'C6H11O9P'	432.921	'.HPO4K2.H(+)'	7	1	-0.0105839	2428	0.278401	983.11	0.587067	0.850699
'C04479'	'2-Hydroxy-6-oxonona-2,4-diene-1,9-dioate'	'C9H10O6'	350.995	'.H2PO4K.H(+)'	5	2	-0.00725416	1895	-0.0802178	752.127	0.586993	0.117058
'C00196'	'2,3-Dihydroxybenzoate'	'C7H6O4'	372.967	'.(H2PO4)2NaH.H(+)'	12	12	0.00232029	2050	0.00889218	562.592	0.586993	0.0259634
'C00266'	'Glycolaldehyde'	'C2H4O2'	180.988	'.H2PO4Na.H(+)'	43	1	-0.00122888	694	0.340874	4901.72	0.586993	0.0773485
'C00596'	'2-Oxopent-4-enoate'	'C5H6O3'	116.037	'[+1].H(+)'	8	1	0.00509617	236	0.680803	1741.12	0.586993	0.574981
'C00624'	'N-Acetyl-L-glutamate'	'C7H11NO5'	190.076	'.H(+)'	57	1	-0.00461317	777	0.638515	1188.34	0.586993	0.215906
'C01097'	'D-Tagatose 6-phosphate'	'C6H13O9P'	163.06	'-H3PO4.H(+)'	6	4	1.56845e-05	576	0.601502	11141.5	0.586993	1.86921
'C03406'	'N(omega)-(L-Arginino)succinate'	'C10H18N4O6'	329.088	'.H/K.H(+)'	13	2	-0.00178739	1746	0.0633452	315.515	0.586993	1.55503
'C03974'	'2-hexadecanoyl-sn-glycerol 3-phosphate'	'C19H39O7P1'	412.26	'[+1].H(+)'	12	1	-0.00553454	2295	0.732203	859.827	0.586993	0.605193
'C04479'	'2-Hydroxy-6-oxonona-2,4-diene-1,9-dioate'	'C9H10O6'	388.945	'.HPO4K2.H(+)'	43	1	-0.00172921	2160	-0.0745916	475.7	0.586993	0.0468221
'C06056'	'4-Hydroxy-L-threonine'	'C4H9NO4'	271.99	'.H2PO4K.H(+)'	10	1	0.00286034	1351	0.812748	2254.11	0.58692	0.765891
'C00661'	'Glyceraldehyde 3-phosphate'	'C3H7O6P'	388.945	'.(H2PO4)2NaH.H(+)'	11	3	-0.00437268	2160	-0.0745916	475.7	0.586282	0.684959
'C04257'	'N-Acetyl-D-mannosamine 6-phosphate'	'C8H16NO9P'	324.053	'.H/Na.H(+)'	10	3	-0.00718128	1715	0.771377	2155.61	0.58615	0.745444
'C00074'	'Phosphoenolpyruvate'	'C3H5O6P'	288.953	'.H2PO4Na.H(+)'	12	2	-0.0046029	1479	-0.534772	1291.96	0.586115	0.608301
'C00242'	'Guanine'	'C5H5N5O'	134.045	'-H2O.H(+)'	5	2	0.00131051	373	0.740326	5212.31	0.585876	0.380237
'C00092'	'D-Glucose 6-phosphate'	'C6H13O9P'	381.009	'.H2PO4Na.H(+)'	5	4	-0.013029	2104	-0.024566	324.923	0.585807	0.691532
'C00655'	'Xanthosine 5''-phosphate'	'C10H13N4O9P'	604.956	'.(H2PO4Na)2.H(+)'	6	1	0.0107857	3348	0.628096	1069.04	0.585658	0.444368
'C00047'	'L-Lysine'	'C6H14N2O2'	148.116	'[+1].H(+)'	60	1	0.000615257	477	0.0668075	9835.3	0.585186	0.473447
'C00084'	'Acetaldehyde'	'C2H4O'	164.991	'.H2PO4Na.H(+)'	24	1	0.000986269	585	0.375788	2863.76	0.585186	0.885496
'C00312'	'L-Xylulose'	'C5H10O5'	107.071	'-CO2.H(+)'	9	1	-0.000241628	189	-0.00184073	1241.12	0.585025	0.332565
'C00037'	'Glycine'	'C2H5NO2'	309.949	'.(H2PO4)2KH.H(+)'	29	2	0.000279654	1619	0.667082	892.373	0.584839	0.589393
'C00123'	'L-Leucine'	'C6H13NO2'	154.084	'.Na(+)'	20	2	-0.000294316	518	0.937724	45818.5	0.584679	0.527652
'C00123'	'L-Leucine'	'C6H13NO2'	154.084	'.H/Na.H(+)'	20	2	-0.000291316	518	0.937724	45818.5	0.584679	0.527652
'C00134'	'Putrescine'	'C4H12N2'	307.045	'.(H2PO4)2NaH.H(+)'	6	2	-0.00224033	1599	0.736482	5148.77	0.584477	0.309058
'C00186'	'L-Lactate'	'C3H6O3'	91.0382	'.H(+)'	100	1	0.000806625	114	0.371898	1557.45	0.584463	0.629325
'C05973'	'2-Acyl-sn-glycero-3-phosphoethanolamine (n-C18:1)'	'C23H46NO7P1'	622.255	'.HPO4Na2.H(+)'	7	1	-0.00550194	3433	0.704406	623.407	0.584249	0.780977
'C00475'	'Cytidine'	'C9H13N3O5'	386.03	'.HPO4Na2.H(+)'	8	1	0.00346778	2140	0.660526	1738.51	0.584207	0.329039
'C00059'	'Sulfate'	'H2O4S'	370.836	'.(H2PO4K)2.H(+)'	7	1	0.00450021	2033	0.169108	2237.87	0.584178	0.407891
'C00042'	'Succinate'	'C4H6O4'	119.035	'.H(+)'	92	1	-0.00108922	257	0.70884	5645.08	0.583488	0.778774
'C00385'	'Xanthine'	'C5H4N4O2'	135.028	'-H2O.H(+)'	8	3	0.00178618	378	0.630787	2251.24	0.583263	0.542684
'C03263'	'Coproporphyrinogen III'	'C36H44N4O8'	661.328	'.H(+)'	64	1	-0.005147	3622	0.711851	1812.56	0.58284	0.366544
'C00164'	'Acetoacetate'	'C4H6O3'	125.023	'.H/Na.H(+)'	14	1	-0.00180739	299	0.085528	800.727	0.58284	0.257396
'C00164'	'Acetoacetate'	'C4H6O3'	125.023	'.Na(+)'	7	4	-0.00181039	299	0.085528	800.727	0.58284	0.257396
'C00327'	'L-Citrulline'	'C6H13N3O3'	214.059	'.H/K.H(+)'	22	1	7.37392e-05	939	0.739556	1523.88	0.58284	0.485931
'C00327'	'L-Citrulline'	'C6H13N3O3'	214.059	'.K(+)'	11	2	7.37392e-05	939	0.739556	1523.88	0.58284	0.485931
'C00624'	'N-Acetyl-L-glutamate'	'C7H11NO5'	192.076	'[+2].H(+)'	19	1	0.0012485	789	0.297007	1905.9	0.58277	2.04254
'C03657'	'1,4-Dihydroxy-2-naphthoate'	'C11H8O4'	340.979	'.H2PO4K.H(+)'	9	1	0.00370296	1823	0.893434	4370.36	0.58277	0.269245
'C15699'	'gamma-glutamyl-putrescine'	'C9H19O3N3'	219.149	'[+1].H(+)'	9	1	0.0044962	980	0.908112	5662.5	0.58277	0.049936
'lipoate (protein bound)'	'lipoate (protein bound)'	'C8H13OS2'	172.04	'-H2O.H(+)'	5	5	-0.00257588	633	0.870539	6180.01	0.58277	1.41083
'C03892'	'Phosphatidylglycerophosphate (didodecanoyl, n-C12:0)'	'C30H60O13P2'	691.353	'.H(+)'	100	1	0.00528812	3751	0.729065	791.621	0.58277	0.309089
'C04593'	'methylisocitrate'	'C7H10O7'	209.055	'[+2].H(+)'	9	1	0.00140413	909	-0.326754	4002.47	0.58277	3.31699
'C00129'	'Isopentenyl diphosphate'	'C5H12O7P2'	480.922	'.(H2PO4)2KH.H(+)'	25	2	0.000759768	2697	0.823871	7005.18	0.5827	0.376561
'C00178'	'Thymine'	'C5H6N2O2'	300.946	'.HPO4K2.H(+)'	6	3	-0.00686078	1558	0.596966	3616.48	0.5827	0.464195
'C00235'	'Dimethylallyl diphosphate'	'C5H12O7P2'	480.922	'.(H2PO4)2KH.H(+)'	25	2	0.000759768	2697	0.823871	7005.18	0.5827	0.376561
'C06056'	'4-Hydroxy-L-threonine'	'C4H9NO4'	158.041	'.H/Na.H(+)'	12	1	0.00160918	546	0.476605	2390.52	0.5827	0.461021
'Glycerophosphoserine'	'Glycerophosphoserine'	'C6H14NO8P'	433.941	'.HPO4K2.H(+)'	67	1	0.000877307	2435	0.393643	1018.26	0.582134	0.605668
'C00158'	'Citrate'	'C6H8O7'	230.989	'.H/K.H(+)'	13	1	0.00148555	1067	-0.0124225	630.686	0.582056	0.584677
'L-alanine-D-glutamate'	'L-alanine-D-glutamate'	'C8H14N2O5'	241.089	'.H/Na.H(+)'	8	3	-0.0094657	1132	0.725796	3943.44	0.581638	0.450285
'L-alanine-D-glutamate'	'L-alanine-D-glutamate'	'C8H14N2O5'	241.089	'.Na(+)'	7	5	-0.0094687	1132	0.725796	3943.44	0.581638	0.450285
'C05973'	'2-Acyl-sn-glycero-3-phosphoethanolamine (n-C18:1)'	'C23H46NO7P1'	481.311	'[+1].H(+)'	100	1	0.000406707	2701	0.433431	770.131	0.581431	0.679735
'octanoate (protein bound)'	'octanoate (protein bound)'	'C8H14O'	269.058	'.HPO4Na2.H(+)'	6	1	-0.00560875	1332	0.662294	1886.06	0.581431	1.15691
'C01104'	'Trimethylamine N-oxide'	'C3H9NO'	59.0492	'-NH3.H(+)'	8	5	-8.40148e-05	7	0.039514	925.11	0.581304	0.519127
'octadecenoate (n-C18:1)'	'octadecenoate (n-C18:1)'	'C18H34O2'	283.267	'.H(+)'	91	1	-0.00377191	1443	-0.0995552	2216.77	0.580795	0.351201
'C00188'	'L-Threonine'	'C4H9NO3'	158.023	'.H/K.H(+)'	7	2	-0.00138108	545	0.674533	968.817	0.580273	0.347783
'C00387'	'Guanosine'	'C10H13N5O5'	286.106	'[+2].H(+)'	100	1	-0.000495105	1461	0.730357	1099.03	0.580226	1.03594
'C00437'	'N2-Acetyl-L-ornithine'	'C7H14N2O3'	311.037	'.H2PO4K.H(+)'	12	2	0.00339283	1628	-0.11911	1429.65	0.580023	0.400345
'C00183'	'L-Valine'	'C5H11NO2'	238.045	'.H2PO4Na.H(+)'	24	2	-0.000288728	1109	0.728177	1638.69	0.579932	0.906411
'C00181'	'D-Xylose'	'C5H10O5'	369.002	'.(H2PO4)2NaH.H(+)'	6	1	-0.00584854	2018	0.102225	641.986	0.579594	0.185433
'C00262'	'Hypoxanthine'	'C5H4N4O'	120.02	'-NH3.H(+)'	8	1	-0.000594498	264	-0.273914	1214.05	0.579486	0.26891
'C00148'	'L-Proline'	'C5H9NO2'	117.074	'[+1].H(+)'	60	1	7.7481e-05	246	0.858635	12048.5	0.579149	0.743374
'C00015'	'UDP'	'C9H14N2O12P2'	578.89	'.HPO4K2.H(+)'	8	1	0.00804313	3209	0.874239	4076.16	0.579148	0.272962
'C00407'	'L-Isoleucine'	'C6H13NO2'	133.105	'[+1].H(+)'	60	1	2.54783e-05	367	0.903786	39387.2	0.578947	0.648462
'C01585'	'Hexanoate (n-C6:0)'	'C6H12O2'	290.976	'.HPO4K2.H(+)'	13	1	0.00387294	1493	0.00747027	847.813	0.57868	1.0016
'C11145'	'methanesulfonate'	'CH4O3S'	336.913	'.(H2PO4Na)2.H(+)'	36	1	-0.000242653	1794	0.316862	1338.17	0.57868	0.553347
'2-Acyl-sn-glycero-3-phosphoglycerol (n-C16:0)'	'2-Acyl-sn-glycero-3-phosphoglycerol (n-C16:0)'	'C22H45O9P1'	507.258	'.H/Na.H(+)'	10	1	0.0113089	2847	0.692474	1426.81	0.578614	0.593951
'C15699'	'gamma-glutamyl-putrescine'	'C9H19O3N3'	218.149	'.H(+)'	100	1	0.000603807	968	0.190725	2017.14	0.578547	0.152718
'C15700'	'gamma-glutamyl-gamma-butyraldehyde'	'C9H16O4N2'	219.129	'[+2].H(+)'	5	1	-0.0042751	979	0.924991	9622.72	0.578547	0.0981045
'C15996'	'7-cyano-7-carbaguanine'	'C7H5N5O'	447.918	'.(H2PO4K)2.H(+)'	7	2	0.00460601	2515	0.64041	1558.78	0.578547	0.154273
'C02225'	'2-Methylcitrate'	'C7H10O7'	446.962	'.(H2PO4Na)2.H(+)'	5	1	0.00600616	2509	-0.00920065	1271.19	0.578547	0.238765
'C00109'	'2-Oxobutanoate'	'C4H6O3'	320.977	'.(H2PO4)2NaH.H(+)'	16	2	-0.00208147	1690	0.555026	652.084	0.578231	0.760533
'C05198'	'5''-Deoxyadenosine'	'C10H13N5O3'	426.005	'.HPO4K2.H(+)'	12	3	-0.00699547	2381	0.533878	753.301	0.5779	0.651913
'C06311'	'Galactitol 1-phosphate'	'C6H15O9P'	263.053	'.H(+)'	100	1	-2.8123e-05	1284	0.592595	2724.21	0.5779	0.33662
'tetradecenoate (n-C14:1)'	'tetradecenoate (n-C14:1)'	'C14H26O2'	227.201	'.H(+)'	100	1	-5.06941e-05	1038	0.111937	860.429	0.5779	0.296686
'C00052'	'UDPgalactose'	'C15H24N2O17P2'	589.043	'.H/Na.H(+)'	28	1	0.000843545	3266	0.18232	248.875	0.577205	0.66255
'C00232'	'Succinic semialdehyde'	'C4H6O3'	59.0492	'-CO2.H(+)'	10	2	-9.38767e-05	7	0.039514	925.11	0.577053	0.814186
'C02979'	'Glycerol 2-phosphate'	'C3H9O6P'	195.006	'.H/Na.H(+)'	22	2	-0.00299639	809	0.293055	1218.9	0.576565	0.600938
'C00315'	'Spermidine'	'C7H19N3'	168.145	'.H/Na.H(+)'	16	1	0.00198559	611	-0.0174985	646.186	0.576005	0.950981
'C00315'	'Spermidine'	'C7H19N3'	168.145	'.Na(+)'	9	2	0.00198259	611	-0.0174985	646.186	0.576005	0.950981
'C00130'	'IMP'	'C10H13N4O8P'	522.955	'.HPO4K2.H(+)'	5	1	-0.0122513	2928	0.62062	1379.8	0.575851	0.449454
'C00015'	'UDP'	'C9H14N2O12P2'	638.911	'.(H2PO4)2KH.H(+)'	6	1	0.00785871	3515	0.819934	2419.36	0.575818	0.638612
'C04666'	'D-erythro-1-(Imidazol-4-yl)glycerol 3-phosphate'	'C6H11N2O6P'	374.976	'.H2PO4K.H(+)'	52	1	-0.00027928	2063	-0.379676	885.193	0.575796	1.09871
'C00407'	'L-Isoleucine'	'C6H13NO2'	252.06	'.H2PO4Na.H(+)'	48	1	0.000693231	1207	0.824028	2623.37	0.575764	0.465085
'C00065'	'L-Serine'	'C3H7NO3'	106.05	'.H(+)'	100	1	-3.66276e-05	182	0.529343	1204.86	0.575434	0.341399
'C00181'	'D-Xylose'	'C5H10O5'	173.043	'.Na(+)'	20	2	-0.000531652	643	0.896949	10665.6	0.57536	0.938736
'C00181'	'D-Xylose'	'C5H10O5'	173.043	'.H/Na.H(+)'	20	2	-0.000528652	643	0.896949	10665.6	0.57536	0.938736
'C00149'	'L-Malate'	'C4H6O5'	117.018	'-H2O.H(+)'	12	2	2.50888e-05	244	-0.268257	618.7	0.575349	0.350937
'C00047'	'L-Lysine'	'C6H14N2O2'	289.05	'.HPO4Na2.H(+)'	6	1	0.00318799	1481	0.373309	3842.35	0.574693	0.524817
'C01672'	'1,5-Diaminopentane'	'C5H14N2'	105.132	'[+2].H(+)'	12	1	-0.00199522	176	-0.611273	2359.17	0.57445	1.6222
'C05973'	'2-Acyl-sn-glycero-3-phosphoethanolamine (n-C16:0)'	'C21H44NO7P1'	455.302	'[+1].H(+)'	62	1	-0.00621153	2558	0.630211	1452.45	0.574387	0.454431
'C03090'	'5-Phospho-beta-D-ribosylamine'	'C5H12NO7P'	501.915	'.(H2PO4K)2.H(+)'	10	1	-0.00675129	2819	0.436814	783.758	0.574324	0.247939
'C04171'	'2,3-Dihydro-2,3-dihydroxybenzoate'	'C7H8O4'	157.045	'.H(+)'	41	1	0.00411758	540	0.581135	3177.04	0.574324	0.230432
'C00988'	'2-Phosphoglycolate'	'C2H5O6P'	298.933	'.HPO4Na2.H(+)'	7	1	-0.00284853	1546	0.566299	558.252	0.574262	0.434771
'C03089'	'5-Methylthio-D-ribose'	'C6H12O4S'	398.993	'.(H2PO4)2NaH.H(+)'	6	1	-0.00478255	2216	0.475869	1513.03	0.574262	0.487057
'C00047'	'L-Lysine'	'C6H14N2O2'	283.05	'.H2PO4K.H(+)'	12	2	-0.00472439	1438	0.538092	6733.84	0.57371	0.503558
'C06311'	'Galactitol 1-phosphate'	'C6H15O9P'	285.035	'.Na(+)'	37	1	2.92625e-05	1456	0.791785	2796.7	0.573666	2.9314
'C06311'	'Galactitol 1-phosphate'	'C6H15O9P'	285.035	'.H/Na.H(+)'	37	1	3.22625e-05	1456	0.791785	2796.7	0.573666	2.9314
'C00135'	'L-Histidine'	'C6H9N3O2'	194.032	'.H/K.H(+)'	13	1	0.00111892	803	0.167977	4577.93	0.573164	0.24387
'C01096'	'D-Sorbitol 6-phosphate'	'C6H15O9P'	502.97	'.(H2PO4Na)2.H(+)'	51	1	-3.59282e-05	2826	0.152419	701.136	0.573164	0.65392
'C00719'	'Glycine betaine'	'C5H11NO2'	140.069	'.Na(+)'	20	1	-0.000408075	413	0.794108	18017.2	0.572822	0.569413
'C00719'	'Glycine betaine'	'C5H11NO2'	140.069	'.H/Na.H(+)'	20	1	-0.000405075	413	0.794108	18017.2	0.572822	0.569413
'C00183'	'L-Valine'	'C5H11NO2'	119.089	'[+1].H(+)'	60	1	0.000785191	259	0.88669	11654.3	0.571429	0.617287
'C00183'	'L-Valine'	'C5H11NO2'	141.071	'[+1].Na(+)'	13	1	0.000561037	421	0.649708	1740.4	0.571429	0.482019
'C00163'	'Propionate (n-C3:0)'	'C3H6O2'	98.031	'[+1].Na(+)'	7	1	-0.00161422	132	0.299929	653.069	0.571126	0.408803
'C00979'	'O-Acetyl-L-serine'	'C5H9NO4'	149.06	'[+1].H(+)'	6	3	0.00392498	483	0.672639	9510.64	0.571126	0.325283
'C00105'	'UMP'	'C9H13N2O9P'	347.032	'.H/Na.H(+)'	12	1	-0.00675055	1867	0.458603	589.546	0.571004	0.577216
'C00385'	'Xanthine'	'C5H4N4O2'	153.038	'.H(+)'	59	1	0.0028478	510	0.677974	2861.79	0.57099	0.184485
'C00121'	'D-Ribose'	'C5H10O5'	151.061	'.H(+)'	74	1	-0.00135679	498	0.788019	3173.54	0.57094	0.41176
'C00266'	'Glycolaldehyde'	'C2H4O2'	196.962	'.H2PO4K.H(+)'	12	1	-0.00126447	817	0.48441	3467.08	0.570101	1.96931
'C01013'	'3-Hydroxypropanoate'	'C3H6O3'	73.0278	'-H2O.H(+)'	10	2	0.000715	36	0.199194	1310.04	0.570101	0.0623408
'C04593'	'methylisocitrate'	'C7H10O7'	207.052	'.H(+)'	53	2	-0.00188343	896	-0.637642	10383.7	0.570101	0.103074
'C15930'	'L-Galactonate'	'C6H12O7'	468.939	'.(H2PO4K)2.H(+)'	7	1	-0.0079773	2628	-0.196409	867.427	0.570101	0.582177
'C00315'	'Spermidine'	'C7H19N3'	129.138	'-NH3.H(+)'	8	1	0.000769936	327	-0.729643	19549.9	0.569119	0.354241
'C00148'	'L-Proline'	'C5H9NO2'	355.984	'.(H2PO4Na)2.H(+)'	9	2	0.00416534	1928	0.563342	840.031	0.569091	0.830139
'C00152'	'L-Asparagine'	'C4H8N2O3'	350.995	'.(H2PO4)2NaH.H(+)'	17	1	0.00145192	1895	-0.0802178	752.127	0.568586	0.412743
'C00147'	'Adenine'	'C5H5N5'	271.99	'.H2PO4K.H(+)'	7	2	0.00419776	1351	0.812748	2254.11	0.568158	0.321009
'C00140'	'N-Acetyl-D-glucosamine'	'C8H15NO6'	260.053	'.H/K.H(+)'	24	4	-0.000277334	1264	0.519387	1400.91	0.567343	1.18464
'C00251'	'chorismate'	'C10H10O6'	369.002	'.HPO4Na2.H(+)'	6	1	-0.00588392	2018	0.102225	641.986	0.567177	0.597038
'C00106'	'Uracil'	'C4H4N2O2'	113.035	'.H(+)'	100	1	-0.00018261	217	0.581094	5331.11	0.566553	0.446651
'C00312'	'L-Xylulose'	'C5H10O5'	173.043	'.Na(+)'	20	2	-0.000531652	643	0.896949	10665.6	0.56599	0.154261
'C00312'	'L-Xylulose'	'C5H10O5'	173.043	'.H/Na.H(+)'	20	2	-0.000528652	643	0.896949	10665.6	0.56599	0.154261
'branching glycogen'	'branching glycogen'	'C6H10O5'	186.045	'[+1].Na(+)'	31	1	0.000797094	727	0.586001	924.937	0.56599	0.283154
'C03082'	'4-Phospho-L-aspartate'	'C4H8NO7P'	431.95	'.(H2PO4)2NaH.H(+)'	10	1	-0.00276186	2420	0.644068	1721.22	0.565934	0.447286
'octanoate (protein bound)'	'octanoate (protein bound)'	'C8H14O'	109.101	'-H2O.H(+)'	10	1	-7.07846e-05	199	0.292462	2441.31	0.565934	0.707192
'C00170'	'5-Methylthioadenosine'	'C11H15N5O3S'	298.096	'.H(+)'	100	1	0.000544224	1540	0.805577	3229.69	0.565878	1.48069
'C00310'	'D-Xylulose'	'C5H10O5'	151.061	'.H(+)'	74	1	-0.00135679	498	0.788019	3173.54	0.565878	0.297457
'C01909'	'Dethiobiotin'	'C10H18N2O3'	216.143	'[+1].H(+)'	75	1	-0.000362469	953	0.71677	1523.32	0.565878	0.0578472
'C07838'	'D-Glycero-D-manno-heptose 1-phosphate'	'C7H15O10P'	313.031	'.H/Na.H(+)'	39	1	-0.00134696	1639	-0.149555	219.402	0.565878	1.32618
'C12624'	'2-hydroxy-6-ketononatrienedioate'	'C9H8O6'	333.012	'.H2PO4Na.H(+)'	6	1	-0.0140769	1768	-0.42572	735.891	0.565878	0.320998
'C00641'	'1,2-Diacyl-sn-glycerol (didodecanoyl, n-C12:0)'	'C27H52O5'	729.252	'.(H2PO4K)2.H(+)'	5	1	0.00186669	3900	0.534783	458.847	0.565878	2.01404
'C00680'	'meso-2,6-Diaminoheptanedioate'	'C7H14N2O4'	193.111	'[+2].H(+)'	57	1	-0.00215547	800	0.605819	1107.48	0.565878	0.136202
'C03589'	'4-Hydroxy-2-oxopentanoate'	'C5H8O4'	372.967	'.(H2PO4Na)2.H(+)'	29	1	-8.76415e-05	2050	0.00889218	562.592	0.565878	0.601763
'C00534'	'Pyridoxamine'	'C8H12N2O2'	207.052	'.H/K.H(+)'	8	4	0.00122155	896	-0.637642	10383.7	0.565823	0.499162
'C01468'	'p-Cresol'	'C7H8O'	342.978	'.(H2PO4)2KH.H(+)'	13	1	-0.00304166	1837	-0.256518	837.484	0.565823	0.553159
'C04823'	'(S)-2-[5-Amino-1-(5-phospho-D-ribosyl)imidazole-4-carboxamido]succinate'	'C13H19N4O12P'	591.02	'.H2PO4K.H(+)'	17	1	-0.00581105	3279	0.271199	338.1	0.565823	0.534346
'Dihydromonapterin'	'Dihydromonapterin'	'C9H13N5O4'	256.095	'.H(+)'	51	1	0.00903111	1237	0.0923915	2257.9	0.565823	0.408134
'C00147'	'Adenine'	'C5H5N5'	137.063	'[+1].H(+)'	11	2	0.0022165	396	0.800947	10798.2	0.565798	0.609236
'C00364'	'dTMP'	'C10H15N2O8P'	496.943	'.HPO4K2.H(+)'	7	2	0.00923547	2788	0.586113	2525.67	0.565199	0.938101
'C00111'	'Dihydroxyacetone phosphate'	'C3H7O6P'	404.911	'.(H2PO4)2KH.H(+)'	16	8	0.00358654	2255	0.490492	864.768	0.564751	0.712108
'C00095'	'D-Fructose'	'C6H12O6'	354.951	'.HPO4K2.H(+)'	5	1	0.00797683	1921	0.549087	1534.28	0.564525	0.853777
'C00855'	'D-Methionine'	'C5H11NO2S'	173.043	'[+1].Na(+)'	11	18	0.00104453	643	0.896949	10665.6	0.564525	0.774421
'C00123'	'L-Leucine'	'C6H13NO2'	252.06	'.H2PO4Na.H(+)'	48	1	0.000693231	1207	0.824028	2623.37	0.564382	0.465085
'C00979'	'O-Acetyl-L-serine'	'C5H9NO4'	170.043	'.Na(+)'	20	2	-0.000726162	619	0.937367	11796.2	0.563506	0.455717
'C00979'	'O-Acetyl-L-serine'	'C5H9NO4'	170.043	'.H/Na.H(+)'	20	2	-0.000723162	619	0.937367	11796.2	0.563506	0.455717
'C00049'	'L-Aspartate'	'C4H7NO4'	90.0551	'-CO2.H(+)'	10	5	-9.8295e-05	110	0.768821	4325.86	0.563181	0.851265
'C00580'	'Dimethyl sulfide'	'C2H6S'	85.0068	'.H/Na.H(+)'	13	1	0.00148281	68	-0.468536	2293.53	0.563129	0.945124
'C00081'	'ITP'	'C10H15N4O14P3'	530.959	'.H/Na.H(+)'	11	2	0.00960528	2974	0.14361	556.989	0.563116	0.524196
'C00109'	'2-Oxobutanoate'	'C4H6O3'	85.0284	'-H2O.H(+)'	10	1	9.86214e-05	69	0.655055	30303.2	0.562075	0.826556
'C00149'	'L-Malate'	'C4H6O5'	91.0382	'-CO2.H(+)'	10	6	0.000805865	114	0.371898	1557.45	0.56207	0.629325
'C00078'	'L-Tryptophan'	'C11H12N2O2'	347.032	'.HPO4Na2.H(+)'	7	3	0.00609745	1867	0.458603	589.546	0.561969	0.604202
'C00088'	'Nitrite'	'HNO2'	85.9628	'.H/K.H(+)'	10	1	0.00105259	75	-0.513819	1868.57	0.561906	0.183882
'C04114'	'crotonobetaine'	'C7H13NO2'	166.086	'.H/Na.H(+)'	9	2	-0.0022864	595	0.89834	187173	0.561864	0.465518
'C00423'	'trans-Cinnamate'	'C9H8O2'	269.017	'.H2PO4Na.H(+)'	38	1	0.00125564	1331	0.10321	889.107	0.56176	0.471661
'C00253'	'Nicotinate'	'C6H5NO2'	243.998	'.H2PO4Na.H(+)'	27	1	0.000496664	1152	0.0739953	888.765	0.561708	0.9284
'C11355'	'4-amino-4-deoxychorismate'	'C10H11NO5'	459.976	'.(H2PO4)2KH.H(+)'	8	1	0.00478341	2584	0.596187	571.764	0.561708	0.752454
'C00817'	'D-Altronate'	'C6H12O7'	468.939	'.(H2PO4K)2.H(+)'	7	1	-0.0079773	2628	-0.196409	867.427	0.561655	0.338551
'C03296'	'N2-Succinyl-L-arginine'	'C10H18N4O5'	277.142	'[+2].H(+)'	100	1	-0.000115116	1393	0.566912	1217.33	0.561655	0.195157
'C00565'	'trimethylamine'	'C3H9N'	61.0844	'[+1].H(+)'	60	1	-0.000315896	17	0.589457	730.528	0.561311	0.164801
'C00526'	'Deoxyuridine'	'C9H12N2O5'	229.081	'.H(+)'	72	1	0.00138664	1052	0.707626	3184.17	0.560908	0.164044
'C00719'	'Glycine betaine'	'C5H11NO2'	119.089	'[+1].H(+)'	60	1	0.000785191	259	0.88669	11654.3	0.560705	0.520133
'C00123'	'L-Leucine'	'C6H13NO2'	133.105	'[+1].H(+)'	60	1	2.54783e-05	367	0.903786	39387.2	0.560606	0.648462
'C12623'	'2,3-dihydroxicinnamic acid'	'C9H8O4'	163.039	'-H2O.H(+)'	10	1	0.000503264	575	-0.599088	14116.6	0.560299	0.36164
'C00063'	'CTP'	'C9H16N3O14P3'	505.98	'.H/Na.H(+)'	13	1	-0.00636806	2839	0.57827	791.125	0.560134	0.611613
'C06006'	'(S)-2-Aceto-2-hydroxybutanoate'	'C6H10O4'	289.01	'.HPO4Na2.H(+)'	8	1	-0.00452059	1480	-0.101385	877.151	0.560119	0.871176
'C00670'	'sn-Glycero-3-phosphocholine'	'C8H20NO6P'	432.002	'.HPO4K2.H(+)'	22	1	-0.00371905	2421	0.33363	533.989	0.560119	1.36572
'C00015'	'UDP'	'C9H14N2O12P2'	546.946	'.HPO4Na2.H(+)'	13	2	0.0043872	3050	0.526928	1314.94	0.559646	0.482565
'C00166'	'Phenylpyruvate'	'C9H8O3'	300.98	'.H2PO4K.H(+)'	7	3	0.00750217	1559	0.790027	1440.14	0.559645	0.218833
'C00065'	'L-Serine'	'C3H7NO3'	144.008	'.H/K.H(+)'	6	3	-0.00223486	441	0.595288	316.033	0.559493	0.735159
'C00079'	'L-Phenylalanine'	'C9H11NO2'	302.02	'.H2PO4K.H(+)'	27	1	-0.00112838	1567	0.534222	1606.66	0.55904	0.673622
'C00186'	'L-Lactate'	'C3H6O3'	73.0278	'-H2O.H(+)'	10	2	0.000715	36	0.199194	1310.04	0.55904	0.251631
'C00242'	'Guanine'	'C5H5N5O'	153.055	'[+1].H(+)'	5	4	0.00467889	511	0.5564	3074.17	0.55904	0.258452
'C00526'	'Deoxyuridine'	'C9H12N2O5'	212.054	'-NH3.H(+)'	6	3	0.00161634	926	0.725748	1197.95	0.558786	0.2628
'C00160'	'Glycolate'	'C2H4O3'	218.963	'.HPO4Na2.H(+)'	30	1	0.00101373	974	0.607379	3213.95	0.558673	0.438618
'C00183'	'L-Valine'	'C5H11NO2'	254.017	'.H2PO4K.H(+)'	19	1	0.00155241	1219	0.687687	439.226	0.557823	0.455262
'C03291'	'L-Xylulose 5-phosphate'	'C5H11O8P'	372.967	'.HPO4Na2.H(+)'	29	1	-8.4437e-05	2050	0.00889218	562.592	0.55753	0.412538
'C00137'	'myo-Inositol'	'C6H12O6'	205.058	'[+2].Na(+)'	13	1	0.00117057	882	0.946005	16443.7	0.557432	0.0975164
'C01236'	'6-phospho-D-glucono-1,5-lactone'	'C6H11O9P'	530.882	'.(H2PO4K)2.H(+)'	9	1	0.00454826	2973	0.318503	1834.5	0.557432	0.724751
'C03451'	'(R)-S-Lactoylglutathione'	'C13H21N3O8S'	382.117	'[+2].H(+)'	24	1	0.00234098	2112	0.47149	728.244	0.557432	0.0976248
'cyclopropane phosphatidylethanolamine (dihexadec-9,10-cyclo-anoyl, n-C16:0 cyclo)'	'cyclopropane phosphatidylethanolamine (dihexadec-9,10-cyclo-anoyl, n-C16:0 cyclo)'	'C39H74N1O8P1'	738.504	'.Na(+)'	89	1	0.000845447	3931	0.225839	1015.87	0.557384	0.419097
'cyclopropane phosphatidylethanolamine (dihexadec-9,10-cyclo-anoyl, n-C16:0 cyclo)'	'cyclopropane phosphatidylethanolamine (dihexadec-9,10-cyclo-anoyl, n-C16:0 cyclo)'	'C39H74N1O8P1'	738.504	'.H/Na.H(+)'	89	1	0.000848447	3931	0.225839	1015.87	0.557384	0.419097
'C00299'	'Uridine'	'C9H12N2O6'	418.964	'.HPO4K2.H(+)'	54	1	0.00126483	2340	0.179429	705	0.556973	1.02161
'C00109'	'2-Oxobutanoate'	'C4H6O3'	103.039	'.H(+)'	100	1	0.000172484	155	-0.558812	3829.78	0.556973	0.692412
'C00661'	'Glyceraldehyde 3-phosphate'	'C3H7O6P'	404.911	'.(H2PO4)2KH.H(+)'	16	8	0.00358654	2255	0.490492	864.768	0.556673	0.89806
'C05382'	'Sedoheptulose 7-phosphate'	'C7H15O10P'	411.02	'.H2PO4Na.H(+)'	5	2	-0.0136915	2288	-0.0351357	660.903	0.556215	0.402012
'C00222'	'Malonate semialdehyde'	'C3H4O3'	224.951	'.H2PO4K.H(+)'	5	1	0.00532443	1019	0.498238	2304.54	0.556072	0.956541
'C00979'	'O-Acetyl-L-serine'	'C5H9NO4'	186.016	'.H/K.H(+)'	12	2	8.19637e-05	726	0.841095	4262.8	0.555885	0.257433
'C00979'	'O-Acetyl-L-serine'	'C5H9NO4'	186.016	'.K(+)'	6	5	8.19637e-05	726	0.841095	4262.8	0.555885	0.257433
'C02976'	'D-Fructose 1-phosphate'	'C6H13O9P'	500.962	'.(H2PO4Na)2.H(+)'	8	1	-0.00706573	2811	0.286161	836.286	0.555885	0.105284
'C00460'	'dUTP'	'C9H15N2O14P3'	610.922	'.HPO4Na2.H(+)'	19	1	-0.000558389	3379	0.610309	709.134	0.555858	0.754215
'C00979'	'O-Acetyl-L-serine'	'C5H9NO4'	321.952	'.HPO4K2.H(+)'	17	1	-0.00287638	1697	0.441126	517.416	0.555038	1.5263
'C00117'	'alpha-D-Ribose 5-phosphate'	'C5H11O8P'	372.967	'.HPO4Na2.H(+)'	29	1	-8.4437e-05	2050	0.00889218	562.592	0.554778	0.412538
'C00704'	'Superoxide anion'	'O2'	206.886	'.HPO4K2.H(+)'	15	1	-0.000686812	891	-0.453696	5176.65	0.554663	0.327894
'C00111'	'Dihydroxyacetone phosphate'	'C3H7O6P'	410.924	'.(H2PO4Na)2.H(+)'	25	1	-0.0014533	2287	0.464368	1248.06	0.553602	0.660058
'C00251'	'chorismate'	'C10H10O6'	400.947	'.HPO4K2.H(+)'	18	1	-0.00333989	2233	0.0134567	520.682	0.553571	0.354997
'C00320'	'Thiosulfate'	'H2O3S2'	114.953	'.H(+)'	100	1	-0.00132264	229	-0.224515	214.011	0.55339	0.4008
'C06006'	'(S)-2-Aceto-2-hydroxybutanoate'	'C6H10O4'	267.012	'.H2PO4Na.H(+)'	5	5	0.0121957	1314	-0.357218	331.991	0.553345	0.830862
'C00378'	'Thiamin'	'C12H17N4OS'	268.12	'[+2].H(+)'	14	1	0.00604186	1324	0.879413	69734.2	0.553299	0.653636
'Dodecanoly-phosphate (n-C12:0)'	'Dodecanoly-phosphate (n-C12:0)'	'C12H25O5P1'	401.114	'.H2PO4Na.H(+)'	20	1	-0.00348763	2235	0.682508	664.351	0.553254	0.317571
'C01005'	'O-Phospho-L-serine'	'C3H8NO6P'	321.952	'.H2PO4K.H(+)'	16	4	-0.00299255	1697	0.441126	517.416	0.553209	0.270775
'C00458'	'dCTP'	'C9H16N3O13P3'	609.948	'.HPO4Na2.H(+)'	8	1	-0.0103502	3373	0.608351	562.095	0.553054	0.83266
'C00318'	'L-Carnitine'	'C7H15NO3'	144.1	'-H2O.H(+)'	10	2	0.00160556	444	0.328794	2447.6	0.552829	0.61013
'C00352'	'D-Glucosamine 6-phosphate'	'C6H14NO8P'	298.007	'.H/K.H(+)'	17	1	0.00217367	1539	0.188656	868.345	0.552582	0.980322
'C00250'	'Pyridoxal'	'C8H9NO3'	401.97	'.(H2PO4)2KH.H(+)'	10	1	0.00481086	2240	0.357006	1292.06	0.552498	0.144362
'C00147'	'Adenine'	'C5H5N5'	369.966	'.(H2PO4)2KH.H(+)'	9	4	0.00508439	2025	0.562347	836.304	0.55211	0.150063
'C00063'	'CTP'	'C9H16N3O14P3'	521.954	'.H/K.H(+)'	7	4	-0.00676007	2923	0.54033	789.083	0.552063	0.758557
'C00099'	'beta-Alanine'	'C3H7NO2'	73.0278	'-NH3.H(+)'	8	8	0.000659418	36	0.199194	1310.04	0.551846	0.483727
'C00898'	'L-tartrate'	'C4H6O6'	324.915	'.HPO4K2.H(+)'	17	1	-0.00234632	1718	-0.226354	1255.33	0.551846	0.606437
'C00148'	'L-Proline'	'C5H9NO2'	116.07	'.H(+)'	100	1	0.000275084	237	0.882109	194544	0.551683	0.184252
'C00362'	'dGMP'	'C10H14N5O7P'	521.954	'.HPO4K2.H(+)'	16	1	0.00458928	2923	0.54033	789.083	0.551184	1.13761
'C01530'	'octadecanoate (n-C18:0)'	'C18H36O2'	286.28	'[+1].H(+)'	15	1	0.0017627	1464	-0.119031	325.456	0.551184	1.1932
'branching glycogen'	'branching glycogen'	'C6H10O5'	185.042	'.Na(+)'	25	1	-0.000209055	721	0.35194	7450.74	0.551184	0.568412
'branching glycogen'	'branching glycogen'	'C6H10O5'	185.042	'.H/Na.H(+)'	25	1	-0.000206055	721	0.35194	7450.74	0.551184	0.568412
'C00357'	'N-Acetyl-D-glucosamine 6-phosphate'	'C8H16NO9P'	541.984	'.(H2PO4Na)2.H(+)'	21	1	-0.00244094	3027	0.510787	534.699	0.55102	0.509467
'C00141'	'3-Methyl-2-oxobutanoate'	'C5H8O3'	73.0645	'-CO2.H(+)'	10	2	0.000265646	37	-0.517088	399.963	0.550804	0.474377
'C00250'	'Pyridoxal'	'C8H9NO3'	168.066	'.H(+)'	100	1	-0.000391934	609	0.498628	1247.99	0.550804	0.323057
'C05512'	'Deoxyinosine'	'C10H12N4O4'	275.078	'.H/Na.H(+)'	19	1	-0.0026457	1374	0.0560637	2182.76	0.550565	1.06537
'C00079'	'L-Phenylalanine'	'C9H11NO2'	189.072	'[+1].Na(+)'	12	1	-0.000704491	768	0.818083	5823.15	0.550565	1.52303
'C04257'	'N-Acetyl-D-mannosamine 6-phosphate'	'C8H16NO9P'	541.984	'.(H2PO4Na)2.H(+)'	21	1	-0.00244094	3027	0.510787	534.699	0.550406	0.633956
'C01104'	'Trimethylamine N-oxide'	'C3H9NO'	76.0754	'.H(+)'	100	1	0.000270211	48	0.636851	541.216	0.5498	0.464718
'C00027'	'Hydrogen peroxide'	'H2O2'	274.927	'.(H2PO4Na)2.H(+)'	7	1	0.00304996	1371	-0.428885	2049.11	0.549749	0.79951
'C00062'	'L-Arginine'	'C6H14N4O2'	317.058	'.HPO4Na2.H(+)'	29	1	0.00136729	1667	0.201457	411.751	0.54953	0.285962
'C00275'	'D-Mannose 6-phosphate'	'C6H13O9P'	500.962	'.(H2PO4Na)2.H(+)'	8	1	-0.00706573	2811	0.286161	836.286	0.54932	0.567513
'C00299'	'Uridine'	'C9H12N2O6'	365.034	'.H2PO4Na.H(+)'	21	1	0.00116231	1988	-0.0178606	637.596	0.54932	0.565494
'C00031'	'D-Glucose'	'C6H12O6'	323.011	'.HPO4Na2.H(+)'	10	1	0.000604376	1707	0.9421	68203.2	0.549118	0.356525
'C00031'	'D-Glucose'	'C6H12O6'	354.951	'.HPO4K2.H(+)'	5	1	0.00797683	1921	0.549087	1534.28	0.549118	0.800119
'C00288'	'Bicarbonate'	'CH2O3'	302.926	'.(H2PO4Na)2.H(+)'	17	1	-0.00072798	1573	-0.469062	2040.03	0.549069	0.243056
'C00344'	'Phosphatidylglycerol (ditetradec-7-enoyl, n-C14:1)'	'C34H63O10P1'	685.393	'.H/Na.H(+)'	8	1	0.0124072	3728	0.0636529	1057.24	0.549069	0.643245
'C14179'	'sulfoacetate'	'C2H4O5S'	140.985	'.H(+)'	100	1	0.000343922	418	-0.176494	489.367	0.549069	0.858758
'1,6-anhydrous-N-Acetylmuramyl-tripeptide'	'1,6-anhydrous-N-Acetylmuramyl-tripeptide'	'C26H41N5O14'	648.272	'.H(+)'	100	1	0.000155763	3559	0.351652	643.349	0.549028	0.315651
'C00108'	'Anthranilate'	'C7H7NO2'	176.008	'.H/K.H(+)'	6	1	0.00275232	664	0.403177	1693.51	0.549028	0.530339
'C00770'	'L-Idonate'	'C6H12O7'	333.012	'.H2PO4K.H(+)'	6	1	-0.0139221	1768	-0.42572	735.891	0.549028	0.573822
'C01487'	'D-Allose'	'C6H12O6'	420.985	'.(H2PO4Na)2.H(+)'	9	1	0.00319372	2350	0.773288	6800.46	0.549028	0.699151
'C00159'	'D-Mannose'	'C6H12O6'	323.011	'.HPO4Na2.H(+)'	10	1	0.000604376	1707	0.9421	68203.2	0.548986	0.0596869
'C00575'	'cAMP'	'C10H12N5O6P'	352.044	'.H/Na.H(+)'	15	1	-0.00216982	1902	0.851365	3855.7	0.548986	0.24935
'C00575'	'cAMP'	'C10H12N5O6P'	352.044	'.Na(+)'	15	1	-0.00217282	1902	0.851365	3855.7	0.548986	0.24935
'C05931'	'N2-Succinyl-L-glutamate'	'C9H13NO7'	421.974	'.HPO4K2.H(+)'	6	1	-0.00935439	2355	0.651197	1326.82	0.548986	0.110066
'C00350'	'phosphatidylethanolamine (ditetradecanoyl, n-C14:0)'	'C33H66N1O8P1'	870.379	'.(H2PO4)2KH.H(+)'	8	1	-0.0090777	4226	0.803567	285.952	0.548945	0.56182
'C06332'	'N-Acetylanthranilate'	'C9H9NO3'	180.068	'.H(+)'	35	1	-0.0028613	688	-0.207361	4627.38	0.548945	0.475409
'C00047'	'L-Lysine'	'C6H14N2O2'	169.095	'.Na(+)'	23	2	-0.000123193	616	0.0830319	25036.8	0.548462	0.355683
'C00047'	'L-Lysine'	'C6H14N2O2'	169.095	'.H/Na.H(+)'	23	2	-0.000120193	616	0.0830319	25036.8	0.548462	0.355683
'C00123'	'L-Leucine'	'C6H13NO2'	114.091	'-H2O.H(+)'	10	1	0.000443343	224	0.886813	40080.8	0.548334	0.509398
'C00493'	'Shikimate'	'C7H10O5'	175.057	'.H(+)'	91	1	0.0026684	658	0.689658	2228.16	0.548264	0.641978
'C05198'	'5''-Deoxyadenosine'	'C10H13N5O3'	252.108	'.H(+)'	100	1	0.000916773	1208	0.845114	3739.38	0.548264	0.882634
'C00015'	'UDP'	'C9H14N2O12P2'	404.998	'.H(+)'	36	1	0.0115175	2256	0.366667	1240.06	0.548231	0.636122
'C01487'	'D-Allose'	'C6H12O6'	354.951	'.HPO4K2.H(+)'	5	1	0.00797683	1921	0.549087	1534.28	0.547619	0.544323
'C00054'	'Adenosine 3'',5''-bisphosphate'	'C10H15N5O10P2'	450.02	'.H/Na.H(+)'	24	1	-0.00175302	2526	0.674332	1265.6	0.54739	0.458387
'C00078'	'L-Tryptophan'	'C11H12N2O2'	243.055	'.H/K.H(+)'	14	1	-0.00232414	1147	0.569301	2759.4	0.547114	0.580498
'C03291'	'L-Xylulose 5-phosphate'	'C5H11O8P'	253.008	'.H/Na.H(+)'	20	1	0.000400751	1213	0.580311	1209.46	0.546954	0.566591
'C00345'	'6-Phospho-D-gluconate'	'C6H13O10P'	450.915	'.HPO4K2.H(+)'	14	2	0.00539077	2531	-0.0249742	707.466	0.546954	0.500377
'C00352'	'D-Glucosamine 6-phosphate'	'C6H14NO8P'	433.941	'.HPO4K2.H(+)'	67	1	0.000877307	2435	0.393643	1018.26	0.546918	1.31166
'C00258'	'(R)-Glycerate'	'C3H6O4'	378.901	'.(H2PO4K)2.H(+)'	17	1	-0.0013892	2092	-0.278143	5302.58	0.546446	0.410888
'C02780'	'2,5-diketo-D-gluconate'	'C6H8O7'	230.989	'.H/K.H(+)'	13	1	0.00148555	1067	-0.0124225	630.686	0.54621	0.439742
'C00740'	'D-Serine'	'C3H7NO3'	106.05	'.H(+)'	100	1	-3.66276e-05	182	0.529343	1204.86	0.54621	0.00711871
'C00031'	'D-Glucose'	'C6H12O6'	420.985	'.(H2PO4Na)2.H(+)'	9	1	0.00319372	2350	0.773288	6800.46	0.546167	0.403267
'C05123'	'Isethionic acid'	'C2H6O4S'	148.988	'.H/Na.H(+)'	36	1	0.000146169	480	-0.197009	808.604	0.545559	0.484088
'C00031'	'D-Glucose'	'C6H12O6'	204.056	'[+1].Na(+)'	12	1	-0.000422388	876	0.972146	69030.1	0.545183	0.501671
'C00101'	'5,6,7,8-Tetrahydrofolate'	'C19H23N7O6'	664.117	'.(H2PO4)2NaH.H(+)'	8	1	-0.0028776	3634	0.220234	690.625	0.545145	0.584289
'C04114'	'crotonobetaine'	'C7H13NO2'	145.105	'[+1].H(+)'	96	1	0.000105657	453	0.38451	1310.47	0.544915	0.729723
'C00679'	'5-Dehydro-4-deoxy-D-glucarate'	'C6H8O7'	193.041	'.H(+)'	40	1	-0.00675673	798	0.396705	1561.45	0.544839	0.177615
'branching glycogen'	'branching glycogen'	'C6H10O5'	145.049	'-H2O.H(+)'	10	2	0.000363184	451	0.598283	28623.3	0.544839	0.191742
'C00327'	'L-Citrulline'	'C6H13N3O3'	312.041	'.H2PO4K.H(+)'	8	1	-0.00485336	1633	0.1553	1418.08	0.544801	0.383986
'3-Aminoacrylate'	'3-Aminoacrylate'	'C3H5NO2'	89.0419	'[+1].H(+)'	60	1	0.000780036	100	-0.236552	1018.84	0.544764	0.601026
'C00159'	'D-Mannose'	'C6H12O6'	203.053	'.H/Na.H(+)'	20	1	-0.000281736	866	0.974097	979731	0.544764	0.0937574
'C00233'	'4-Methyl-2-oxopentanoate'	'C6H10O3'	267.012	'.H2PO4K.H(+)'	7	1	-0.00877891	1314	-0.357218	331.991	0.544764	0.259466
'C00314'	'Pyridoxine'	'C8H11NO3'	388.016	'.(H2PO4)2NaH.H(+)'	30	1	0.0013688	2154	0.495537	949.924	0.544764	0.206002
'C00130'	'IMP'	'C10H13N4O8P'	620.925	'.(H2PO4K)2.H(+)'	15	1	-0.00467972	3426	0.592101	1278.81	0.544348	0.634505
'C00019'	'S-Adenosyl-L-methionine'	'C15H23N6O5S'	382.143	'-H2O.H(+)'	7	1	-0.00149415	2113	0.73475	1019.03	0.544003	0.554223
'C00407'	'L-Isoleucine'	'C6H13NO2'	372.02	'.(H2PO4Na)2.H(+)'	21	1	-0.000119632	2041	0.821799	2657.21	0.54393	0.451506
'C00062'	'L-Arginine'	'C6H14N4O2'	177.123	'[+2].H(+)'	8	1	0.0029301	675	0.379922	1406.45	0.543837	0.444822
'C00740'	'D-Serine'	'C3H7NO3'	88.0387	'-H2O.H(+)'	10	2	0.000662011	95	0.532369	1684.54	0.543393	0.744875
'N-Acetyl-D-glucosamine(anhydrous)N-Acetylmuramic acid'	'N-Acetyl-D-glucosamine(anhydrous)N-Acetylmuramic acid'	'C19H30N2O12'	479.187	'.H(+)'	100	1	0.00028319	2687	0.730016	942.835	0.543393	0.0704286
'C00033'	'Acetate'	'C2H4O2'	294.935	'.(H2PO4)2KH.H(+)'	12	1	0.00275712	1519	0.00306672	2392.96	0.542998	0.573515
'C00311'	'Isocitrate'	'C6H8O7'	193.041	'.H(+)'	40	1	-0.00675673	798	0.396705	1561.45	0.542724	1.36998
'C01672'	'1,5-Diaminopentane'	'C5H14N2'	127.112	'[+2].Na(+)'	8	2	-0.000443507	314	0.146799	1477.26	0.542724	0.187546
'C00147'	'Adenine'	'C5H5N5'	119.035	'-NH3.H(+)'	8	3	0.000257293	257	0.70884	5645.08	0.54267	0.381813
'C00037'	'Glycine'	'C2H5NO2'	293.973	'.(H2PO4)2NaH.H(+)'	18	1	0.00159384	1512	0.654036	773.577	0.54257	0.374248
[truncated: 571 more rows]
